# Supplementary material for: Genome-Wide Association Study and QTL Mapping Reveal Genomic Loci Associated with Fusarium Ear Rot Resistance in Tropical Maize Germplasm
Source: G3 (Bethesda). 2016 Oct 13;6(12):3803–15. doi: 10.1534/g3.116.034561 (PMC5144952; doi:10.1534/g3.116.034561)
Supplement: Supplemental Material [file supp_g3.116.034561_TableS1.xlsx]

## Sheet: Sheet1
	Table S1. Type and size of the four bi-parental populations used in this study
	Population		Susceptible parent	Population		Environment a
		Resistant parent		Type	Size
	POP1	CML495	LAPOSTASEQ.C7F64-2-6-2-2-B*3	DH	201	AF12A; TL12A
	POP2	CML492	LPSMT	F2:3	277	AF12A; TL11A; AF11A
	POP3	CML495	LPSMT	F2:3	268	AF11A
	POP4	CML449	LPSMT	F2:3	272	TL11A
	a The environment in which the mapping populations were evaluated: AF11A indicates Agua Fria station, Mexico and the population was evaluated in the A cycle of 2011; TL11A indicate that the population was phenotyped in Tlaltizapan experimental station in the A cycle of; AF12A indicate Agua Fria experimental station in 2012 A cycle; TL12A indicated Tlaltizapan experimental station in 2012 A cycle.
