# Supplementary material for: Genome-Wide Association Study and QTL Mapping Reveal Genomic Loci Associated with Fusarium Ear Rot Resistance in Tropical Maize Germplasm
Source: G3 (Bethesda). 2016 Oct 13;6(12):3803–15. doi: 10.1534/g3.116.034561 (PMC5144952; doi:10.1534/g3.116.034561)
Supplement: Supplemental Material [file supp_g3.116.034561_TableS2.xlsx]

## Sheet: Sheet1
	Table S2. Phenotypic (below the diagonal) and genetic (above the diagonal) correlation coefficients between different disease evaluation parameters in GWAS panel
	Variable	Ear Rot Aspect (1-5)	Ear Rot (1-7)	Percentage of Infected Areas (PIA)
	Ear Rot Aspect (1-5)	1	0.91**	0.93**
	Ear Rot (1-7)	0.90**	1	0.98**
	Percentage of Infected Areas (PIA)	0.92**	0.98**	1
	**: Indicates significance at p=0.01
