# Supplementary material for: Genome-Wide Association Study and QTL Mapping Reveal Genomic Loci Associated with Fusarium Ear Rot Resistance in Tropical Maize Germplasm
Source: G3 (Bethesda). 2016 Oct 13;6(12):3803–15. doi: 10.1534/g3.116.034561 (PMC5144952; doi:10.1534/g3.116.034561)
Supplement: Supplemental Material [file supp_g3.116.034561_TableS3.xlsx]

## Sheet: Sheet1
	Table S3. Best-bet Fusarium ear rot (FER) resistance donors
			Mean percentage of infected area (%)
	#	Pedigree	TL11	AF11	AF10
	1	CML494, CL-04365	4.87	0.42	0.42
	2	P390bcoC3 F25-1-1-1-1xCML343-1-1-B-B	4.83	0.51	3.19
	3	P21STEC1HC27-1-6-1-1-4-BBB-2-##-B*9-B-B	2.78	0.56	1.17
	4	P390bcoC3/254/247 F9-1-3-1-BxP73TLC3#-153-1-1-2-1-B-B	2.33	3.54	3.88
	5	(P21STE-4*21STE-43)-BBBB-#-B-#-B*8-B	0.65	0.32	1.25
	6	[EV8766-SR]-5-1-B-1-1-BB-B	4.24	0.18	0.24
	7	CL-RCW31 (CML247*CL-G2415)-B-1-B-2-1-1-BB-B	3.15	0.65	0
	8	CML144	2.33	1.36	2.38
	9	CML155	0.51	2.46	1.1
	10	CML172	2.5	0	1.67
	11	DERRC2 15-3-7-#2-1-#-#-#-#	2.29	0.42	1.54
	12	P63C2HC161-1-3-BB-2-BB-2-B-B	2.42	1.09	1.11
	13	Pob.402HG"B"c2F34-15-1-3-1-2-2-B-B-B-B	0.28	2.08	1.15
	14	POB.501c3 F2 20-3-1-2-B-B-B	4.48	3.03	1.27
	15	CML491	2.75	3.31	0.67
	16	[M37W/ZM607#bF37sr-2-3sr-6-2-X]-8-2-X-1-BB-B-xP84c1 F27-4-3-3-B-1-B] F29-1-1-1-7 x [KILIMA ST94A]-30/MSV-03-2-10-B-1-B-B-xP84c1 F27-4-1-6-B-5-B]-1-3-B/CML312SR]-1-1	1.49	1.1	2.71
	17	CML322	2.52	4.8	3.91
	18	CLQ-RCWQ106=(CML247 x (CLQ-6203xCL-04321)-B-7-1-2)-B-22-1-1-2-B-B-B	2.32	3.15	0.5
	19	CL-RCW87=(CL-04321 xCML401)-B-19-2-1-BB-B	3.98	3.8	0.65
	20	CLQ-RCYQ28=(CLQ6502*CLQ6601)-B-34-2-2-B*6-B	0.7	1.54	1.53
	21	CL-RCY018=(CL-03618*CML287)-B-13-1-1-B*5-B	2.63	0.5	3.17
	22	CL-RCY023 = (CL-02439*CML286)-B-1-2-2-B*8	1.05	1.09	3.68
	23	CL-RCY007=PIO3011F2-3-5-6-1-B*5-B	0.51	1.98	0.93
	24	CL-04934 = (P49C2MH12-5-4xP23C2-11-1)-2-2-2-BBBBBBB	1.13	2.21	1.51
	25	La Posta Seq C7-F71-1-2-1-2-B-B-B	4.7	2.67	0.42
	26	CML221	2.69	4.77	1.34
	27	CML418	2.71	2.88	1.25
	28	LAMA2002-58-4-B	4.2	1.57	.
	29	P84c3BcxLLTtardAsiaxMIRT F41-2-1-2-2-B-B	4.33	4.16	.
	30	P591c4 F3-1-2-2-B-B-B	2.22	1.5	.
	31	CML29	1.53	1.39	2.78
	32	CML132	2.65	3.13	3.28
	33	CML171	1.39	0.28	4.08
	34	CL-04930 (P49C2H12-1-4xPR8549-1-1)-1-1-3-B*8	2.27	4.03	.
	35	CL-SPLW05 SPLC7F275-1-1-1-1-1-B-B	0.91	2.88	.
	36	LAMA2002-20-6-B	1.03	0.94	.
	37	MIRTC5 Bco F62-2-2-1-1-2-1-B-B	1.02	1.2	.
	38	Pob. 391 C4 F91-1-2-1-B-B	1.77	2.01	.
	39	CML9	1.08	2.92	1.09
	40	CML43	1.88	1.75	0.75
	41	CML158	1.65	2.63	2.96
	42	CML274	0.44	3.2	4.01
	43	CML249	4.45	1.4	4.12
	44	CML378	3.67	2.86	0.21
	45	CML397	0.88	4.18	2.01
	46	CML406	2.38	2.34	3.71
	47	CML433	.	4.38	2.43
	48	LAMA2002-60-9-B	1.72	4.06	.
	49	CLQ-6203	2.8	1.2	.
	50	P591c4 1y2 GEN F3-1-1-2-B-B-B	2.47	3.19	.
	51	CML19	1.46	2.88	4.39
	52	(CL G2309 x ([(P390bcoC3 F191-1-1-1-4-B-B-B-B) x (P73TLC3#-96-3-4-#)]-2-2-3))-1-90-1-B-B	0.88	4.35	3.25
	53	(CL G2309 x ([(P390bcoC3 F191-1-1-1-4-B-B-B-B) x (P73TLC3#-96-3-4-#)]-2-2-3))-1-107-B-B	0.63	1.45	3.72
	54	MIRTC4Am F101-B-2-1-B-B -B-B-B-B	4.06	3.13	0.73
	55	MIRTC4Am F128-B-1-3-B-B -B-B-B-B	4.55	2.08	0.73
	56	MIRTC4Am F150-B-1-3-B-B -B-B-B-B	4.62	2.74	2.95
	57	P390amC3/285x287 F27-2-1-3xP390amC3/287 F23-1-1-2-B)-1-1 -B-B-B-B	1.39	2.31	1.91
	58	MIRTC5Am F24-2-1-1-4-2-1-B-B-B-B-B-B-B	0.21	0.31	1.15
	59	P390amC3/285x287 F73-3-2-3xMIRTC5Am F96-1-1-1-3-1)-2-1-B-B-B-B-B	2.57	1.21	0.88
	60	CML346	1	4.63	3.04
	61	CML363	3.13	3.5	2.23
	62	CML438	4.45	2.9	1.92
	63	CML472	4.23	3.94	4.65
