# Supplementary material for: Genome-Wide Association Study and QTL Mapping Reveal Genomic Loci Associated with Fusarium Ear Rot Resistance in Tropical Maize Germplasm
Source: G3 (Bethesda). 2016 Oct 13;6(12):3803–15. doi: 10.1534/g3.116.034561 (PMC5144952; doi:10.1534/g3.116.034561)
Supplement: Supplemental Material [file supp_g3.116.034561_TableS4.xlsx]

## Sheet: Sheet1
	Table S4. Information on the haplotypes and average number of SNPs constituting the haplotype
	Chromosome	Number of Haplotype	Average NMEH
	1	1134	2.88
	2	832	2.96
	3	799	2.89
	4	764	3.02
	5	820	2.96
	6	549	2.91
	7	575	3.04
	8	643	3.04
	9	459	2.94
	10	488	3.02
	Total	7063
	NMEH: Number of markers in each haplotype
