# Supplementary material for: Genome-Wide Association Study and QTL Mapping Reveal Genomic Loci Associated with Fusarium Ear Rot Resistance in Tropical Maize Germplasm
Source: G3 (Bethesda). 2016 Oct 13;6(12):3803–15. doi: 10.1534/g3.116.034561 (PMC5144952; doi:10.1534/g3.116.034561)
Supplement: Supplemental Material [file supp_g3.116.034561_TableS5.xlsx]

## Sheet: Sheet1
	Table S5. Population, mean, genotypic variance component and heritability for Fusarium ear rot resistance in four bi-parental populations.
	Population	Environments	N	Mean	(σ2G) a	(σ2GE) b	H2
	POP1	TL12A	201	0.56	0.04**	-	0.73
	POP1	AF12A	201	0.81	0.02**	-	0.69
	POP1	Combine	201	0.69	0.02**	0.02**	0.52
	POP2	AF12A	277	0.21	0.02**	-	0.73
	POP2	TL11A	277	0.35	0.03**	-	0.79
	POP2	AF11A	277	0.22	0.01**	-	0.71
	POP2	Combine	277	0.26	0.01**	0.01**	0.74
	POP3c	AF11A	268	1.48	0.04**	-	0.43
	POP4	TL11A	272	0.17	0.01**	-	0.72
	Note: σ2G: genetic variance. σ2GE: genotype by environment interactions variance. **: Significance at p=0.01.
