# Supplementary material for: Genome-Wide Association Study and QTL Mapping Reveal Genomic Loci Associated with Fusarium Ear Rot Resistance in Tropical Maize Germplasm
Source: G3 (Bethesda). 2016 Oct 13;6(12):3803–15. doi: 10.1534/g3.116.034561 (PMC5144952; doi:10.1534/g3.116.034561)
Supplement: Supplemental Material [file supp_g3.116.034561_FileS1.zip › GenotypeHapmap.txt]

rs#	alleles	chrom	pos	strand	assembly#	center	protLSID	assayLSID	panelLSID	QCcode	CIM-144	CIM-349	CIM-57	CIMBL10	CIMBL100	CIMBL101	CIMBL102	CIMBL103	CIMBL104	CIMBL105	CIMBL112	CIMBL113	CIMBL114	CIMBL115	CIMBL119	CIMBL120	CIMBL121	CIMBL122	CIMBL124	CIMBL125	CIMBL126	CIMBL127	CIMBL128	CIMBL129	CIMBL13	CIMBL130	CIMBL136	CIMBL14	CIMBL158	CIMBL159	CIMBL16	CIMBL160	CIMBL161	CIMBL162	CIMBL163	CIMBL164	CIMBL166	CIMBL167	CIMBL168
PHM14519.8	A/G	0	1	+	NA	NA	NA	NA	NA	NA	G	A	A	A	G	A	A	G	A	A	A	A	G	A	A	G	A	G	A	G	A	A	A	A	A	N	A	A	A	A	G	A	A	A	A	A	A	A	A
PHM3630.8	C/A	0	2	+	NA	NA	NA	NA	NA	NA	C	C	C	C	C	C	C	C	N	C	A	C	C	A	C	M	C	A	C	C	C	C	C	C	A	A	C	C	C	A	C	C	A	C	C	C	C	C	C
PHM4955.12	A/G	0	3	+	NA	NA	NA	NA	NA	NA	R	R	G	G	A	A	G	A	N	A	A	A	A	A	A	A	A	A	A	R	A	A	A	A	A	A	A	A	A	A	A	A	A	A	A	A	A	A	A
PUT-163a-101389210-16	C/A	0	4	+	NA	NA	NA	NA	NA	NA	A	M	N	C	A	C	C	A	M	A	C	A	C	C	A	C	C	C	A	A	A	C	A	C	A	N	A	A	C	A	C	C	A	A	C	C	C	C	C
PUT-163a-101392844-22	G/A	0	5	+	NA	NA	NA	NA	NA	NA	N	N	G	A	G	G	G	G	A	G	G	G	G	G	G	G	G	G	G	G	G	G	G	G	G	N	G	G	G	A	G	G	G	G	G	G	G	G	G
PUT-163a-110195977-56	A/G	0	6	+	NA	NA	NA	NA	NA	NA	A	A	R	A	A	A	A	A	A	A	A	A	A	A	A	G	A	A	A	A	A	A	G	A	A	A	A	A	A	G	G	A	A	A	G	G	A	A	A
PUT-163a-110481993-82	A/G	0	7	+	NA	NA	NA	NA	NA	NA	R	R	A	A	G	A	A	A	A	G	G	A	A	A	A	A	A	A	A	G	A	G	A	A	A	N	A	A	A	A	A	A	A	A	A	A	G	A	A
PUT-163a-13515860-232	G/A	0	8	+	NA	NA	NA	NA	NA	NA	A	R	R	G	A	A	A	A	R	A	G	G	A	G	G	G	G	G	G	G	G	G	A	G	G	N	G	G	G	G	G	G	G	A	A	A	G	G	G
PUT-163a-13515860-233	A/G	0	9	+	NA	NA	NA	NA	NA	NA	N	N	N	A	A	A	A	A	A	A	G	R	R	A	A	A	R	A	A	A	A	R	A	A	A	N	A	G	A	R	A	R	A	A	A	A	A	A	A
PUT-163a-13515860-234	G/A	0	10	+	NA	NA	NA	NA	NA	NA	G	G	G	G	G	G	G	G	N	G	A	G	G	G	G	G	R	G	G	G	G	G	G	G	G	R	G	A	G	G	G	R	G	G	G	G	G	G	G
PUT-163a-13515860-235	G/C	0	11	+	NA	NA	NA	NA	NA	NA	G	G	G	G	G	G	G	G	N	G	C	G	G	G	G	G	N	G	G	G	G	G	G	G	G	S	G	C	G	G	G	S	G	G	G	G	G	G	G
PUT-163a-13516046-244	G/A	0	12	+	NA	NA	NA	NA	NA	NA	G	N	N	G	G	G	N	G	N	G	A	G	G	G	G	G	G	G	G	G	G	A	G	A	A	N	G	A	G	G	A	G	G	R	G	G	A	G	A
PUT-163a-13516057-247	C/A	0	13	+	NA	NA	NA	NA	NA	NA	N	N	N	C	A	C	A	C	A	C	C	C	A	A	A	C	A	A	C	C	C	C	C	A	C	A	A	C	C	C	C	C	A	C	C	A	A	C	C
PUT-163a-13558074-265	G/A	0	14	+	NA	NA	NA	NA	NA	NA	G	N	G	G	G	G	G	G	R	G	G	G	A	A	G	G	G	G	A	A	A	G	A	G	G	A	A	G	A	G	G	A	A	G	G	G	G	A	A
PUT-163a-14244713-330	A/G	0	15	+	NA	NA	NA	NA	NA	NA	A	A	A	A	A	G	A	A	N	A	A	G	A	A	A	A	G	G	A	A	A	G	A	A	A	A	A	A	G	A	A	A	A	A	A	A	A	G	A
PUT-163a-14245519-344	C/G	0	16	+	NA	NA	NA	NA	NA	NA	N	N	N	G	C	C	G	C	N	G	G	G	C	G	C	C	C	C	S	C	C	G	G	G	C	S	C	C	G	G	C	G	C	C	C	C	G	N	C
PUT-163a-148928654-351	G/C	0	17	+	NA	NA	NA	NA	NA	NA	N	N	N	G	G	G	G	G	G	G	G	G	G	G	G	G	G	G	G	G	G	G	G	G	G	S	G	G	G	G	G	G	C	C	C	G	G	G	G
PUT-163a-148929070-368	T/A	0	18	+	NA	NA	NA	NA	NA	NA	N	N	N	T	T	T	T	A	T	A	T	T	T	N	A	T	T	T	T	T	T	T	A	A	T	A	T	A	A	T	T	T	T	A	T	N	T	N	A
PUT-163a-148937489-424	C/A	0	19	+	NA	NA	NA	NA	NA	NA	N	N	N	C	C	C	C	C	M	C	C	C	C	C	C	C	C	C	C	C	C	C	C	C	A	A	C	C	C	C	C	C	C	C	C	C	C	C	C
PUT-163a-148937637-425	G/A	0	20	+	NA	NA	NA	NA	NA	NA	N	N	N	G	G	G	G	G	N	G	G	G	G	G	G	G	G	G	G	G	G	G	G	G	G	A	G	G	G	G	G	G	G	G	G	G	G	G	G
PUT-163a-148942056-449	A/G	0	21	+	NA	NA	NA	NA	NA	NA	A	A	A	A	A	G	A	A	A	A	G	A	G	A	A	G	G	A	G	A	A	G	A	G	A	A	A	A	A	G	G	A	G	A	A	A	A	A	A
PUT-163a-148942702-460	A/G	0	22	+	NA	NA	NA	NA	NA	NA	A	A	A	G	A	A	A	A	A	A	A	A	A	A	A	A	A	A	A	A	A	A	A	A	G	A	A	A	A	A	A	A	A	A	A	A	A	A	A
PUT-163a-148942702-461	A/G	0	23	+	NA	NA	NA	NA	NA	NA	A	A	A	G	A	A	A	A	A	A	A	A	A	A	A	A	A	A	A	A	A	A	A	A	G	A	A	A	A	A	A	A	A	A	A	A	A	A	A
PUT-163a-148942702-462	A/G	0	24	+	NA	NA	NA	NA	NA	NA	A	A	A	G	A	A	A	A	A	A	A	A	A	A	A	A	A	A	A	A	A	A	A	A	G	N	A	A	A	A	A	A	A	A	A	A	A	A	A
PUT-163a-148942702-464	G/C	0	25	+	NA	NA	NA	NA	NA	NA	G	C	C	G	G	C	C	G	G	C	C	C	G	G	C	G	C	C	C	G	C	G	G	G	G	N	G	G	G	G	G	N	G	G	C	C	C	S	G
PUT-163a-148943685-475	C/A	0	26	+	NA	NA	NA	NA	NA	NA	C	C	C	C	C	C	C	C	C	C	C	C	A	C	C	A	C	C	C	C	C	C	C	C	A	N	C	C	C	C	C	A	C	C	C	N	C	A	A
PUT-163a-148943685-476	G/C	0	27	+	NA	NA	NA	NA	NA	NA	N	N	N	G	G	G	G	G	N	G	G	G	C	G	G	C	G	G	G	G	G	G	G	G	C	S	G	G	G	G	G	C	G	G	G	C	G	C	C
PUT-163a-148943685-477	C/A	0	28	+	NA	NA	NA	NA	NA	NA	N	A	C	A	A	A	C	A	A	C	C	A	C	A	C	C	C	A	C	A	A	A	A	A	C	A	A	C	C	A	A	C	C	C	C	C	A	C	C
PUT-163a-148948733-499	A/G	0	29	+	NA	NA	NA	NA	NA	NA	N	N	N	A	A	A	A	A	A	A	A	A	A	A	A	A	A	A	A	A	A	A	A	G	A	A	A	A	A	A	A	A	A	G	A	A	A	A	A
PUT-163a-148949657-501	A	0	30	+	NA	NA	NA	NA	NA	NA	N	N	N	A	A	A	A	A	N	A	A	A	A	A	A	A	A	A	A	A	A	A	A	A	A	N	A	A	A	A	A	A	A	A	A	A	A	A	A
PUT-163a-148951746-521	C/G	0	31	+	NA	NA	NA	NA	NA	NA	N	N	N	C	C	C	G	C	N	N	C	C	C	C	G	C	C	C	C	C	C	C	C	C	C	N	C	C	C	C	C	C	C	C	C	N	G	C	C
PUT-163a-148960523-576	A/G	0	32	+	NA	NA	NA	NA	NA	NA	N	A	G	A	A	G	G	A	N	G	A	G	A	G	A	A	A	G	A	A	G	G	G	G	A	N	G	G	A	G	A	A	A	A	G	A	G	R	R
PUT-163a-148961306-578	G/A	0	33	+	NA	NA	NA	NA	NA	NA	G	G	G	G	G	G	G	G	N	G	G	G	G	G	G	G	G	G	A	G	G	G	G	G	G	A	G	G	G	G	G	G	G	G	A	G	A	G	G
PUT-163a-148963330-592	G/A	0	34	+	NA	NA	NA	NA	NA	NA	G	G	G	G	G	G	G	G	N	G	G	G	G	G	G	G	G	G	G	G	G	G	G	G	G	N	A	G	R	G	G	R	G	G	A	G	G	G	G
PUT-163a-148970921-643	G/A	0	35	+	NA	NA	NA	NA	NA	NA	N	N	N	G	G	G	G	G	R	G	G	G	G	G	G	G	G	G	G	G	G	G	G	G	G	A	G	G	G	G	G	G	G	G	G	G	G	G	G
PUT-163a-148972919-653	A/G	0	36	+	NA	NA	NA	NA	NA	NA	N	A	G	A	A	A	A	A	A	A	G	A	A	A	A	G	A	A	A	A	A	G	A	A	A	A	A	A	A	A	G	A	A	G	A	A	A	G	R
PUT-163a-148990812-695	A/T	0	37	+	NA	NA	NA	NA	NA	NA	N	N	N	A	N	N	N	N	A	A	N	N	N	N	N	N	N	A	N	N	A	N	A	A	N	W	A	A	N	N	A	A	A	A	A	N	A	A	N
PUT-163a-149005002-744	A/G	0	38	+	NA	NA	NA	NA	NA	NA	N	N	N	G	A	G	G	A	R	A	G	A	G	A	A	G	G	A	A	G	A	A	A	G	A	A	A	A	A	A	A	G	A	A	A	A	A	N	G
PUT-163a-149112808-975	C/A	0	39	+	NA	NA	NA	NA	NA	NA	N	N	N	A	C	A	C	C	M	C	C	A	C	C	A	C	C	C	C	A	C	C	C	C	C	N	C	A	C	C	C	C	C	C	A	C	C	C	C
PUT-163a-16919470-1022	A/T	0	40	+	NA	NA	NA	NA	NA	NA	N	N	N	A	A	A	A	A	A	A	A	A	A	A	A	A	A	A	A	A	A	A	A	A	A	W	A	A	A	A	A	A	A	A	A	A	A	A	A
PUT-163a-16919993-1041	G/A	0	41	+	NA	NA	NA	NA	NA	NA	G	R	A	G	A	A	A	A	A	G	A	G	G	G	G	G	A	G	A	A	G	A	A	A	A	N	G	A	G	A	A	R	G	G	G	G	A	G	A
PUT-163a-16925568-1101	G/A	0	42	+	NA	NA	NA	NA	NA	NA	G	G	G	A	G	A	A	G	N	G	G	G	G	G	A	A	G	G	A	G	G	G	G	G	A	A	G	G	G	A	G	G	A	G	G	G	G	G	G
PUT-163a-16927125-1170	A/T	0	43	+	NA	NA	NA	NA	NA	NA	A	A	T	A	T	A	A	T	N	A	A	A	A	A	T	A	A	A	W	A	T	A	A	T	T	N	A	T	A	A	T	A	W	A	A	A	A	A	A
PUT-163a-17930775-1188	C/A	0	44	+	NA	NA	NA	NA	NA	NA	N	N	N	C	C	C	C	C	M	C	C	C	C	C	C	C	C	C	C	C	C	C	C	C	C	N	C	C	C	C	C	C	C	C	C	C	C	C	C
PUT-163a-17932483-1214	A/C	0	45	+	NA	NA	NA	NA	NA	NA	N	N	N	A	N	A	A	A	A	A	A	A	A	A	A	A	A	A	A	A	A	A	A	A	A	N	A	A	A	A	A	A	A	A	N	A	A	A	A
PUT-163a-18163635-1256	C/A	0	46	+	NA	NA	NA	NA	NA	NA	N	A	C	A	A	A	A	A	A	C	A	A	C	A	C	C	C	A	C	A	A	A	C	C	C	A	A	C	A	A	C	C	M	C	A	C	C	A	A
PUT-163a-18163635-1258	T/A	0	47	+	NA	NA	NA	NA	NA	NA	N	N	N	T	T	T	T	T	N	T	T	T	N	T	T	T	T	T	T	T	T	T	T	T	T	N	T	T	T	T	T	T	T	T	T	T	T	N	T
PUT-163a-18163661-1261	G/A	0	48	+	NA	NA	NA	NA	NA	NA	N	R	G	G	G	A	R	G	N	G	A	A	A	G	A	A	R	A	A	G	A	A	G	G	G	N	A	A	G	A	G	G	G	A	G	A	G	G	G
PUT-163a-18163661-1262	G/C	0	49	+	NA	NA	NA	NA	NA	NA	N	N	N	C	G	G	G	G	C	G	G	G	G	G	G	G	S	G	G	C	G	G	G	G	C	N	G	G	G	G	G	C	G	G	G	G	G	C	C
PUT-163a-18167835-1301	G/A	0	50	+	NA	NA	NA	NA	NA	NA	G	G	R	G	G	A	A	G	A	G	G	A	A	G	G	A	N	G	R	G	A	A	G	G	G	N	G	G	A	G	A	A	A	A	A	G	A	A	R
PUT-163a-18172808-1387	A/G	0	51	+	NA	NA	NA	NA	NA	NA	A	A	A	A	A	A	A	A	N	G	A	A	A	A	A	A	A	A	A	A	A	A	A	G	A	N	A	A	A	A	A	A	A	A	A	A	A	A	A
PUT-163a-18179900-1492	G/A	0	52	+	NA	NA	NA	NA	NA	NA	N	N	N	G	A	G	G	G	N	A	G	G	G	G	G	G	G	G	G	G	G	G	G	A	G	A	G	G	G	G	G	G	G	G	G	G	G	G	G
PUT-163a-18180613-1496	T/A	0	53	+	NA	NA	NA	NA	NA	NA	N	N	N	T	T	T	T	T	T	T	A	T	T	T	T	T	T	T	T	T	T	T	T	T	T	W	T	T	T	T	T	T	T	T	T	T	T	T	T
PUT-163a-21481266-1566	G/A	0	54	+	NA	NA	NA	NA	NA	NA	N	N	N	G	G	G	G	G	N	G	G	G	G	A	G	G	G	G	R	A	A	G	G	G	G	N	G	R	G	G	G	G	G	G	G	G	G	G	G
PUT-163a-21481266-1569	G/A	0	55	+	NA	NA	NA	NA	NA	NA	N	N	N	A	G	G	G	G	N	G	G	G	G	G	G	G	G	G	G	G	G	A	A	G	G	N	G	R	G	G	G	G	G	G	A	G	G	N	G
PUT-163a-28982443-1665	C/A	0	56	+	NA	NA	NA	NA	NA	NA	C	C	C	C	C	C	C	C	N	C	C	C	C	C	C	C	C	A	C	C	C	A	C	A	C	A	A	C	C	C	C	C	C	C	C	C	C	C	C
PUT-163a-28982443-1666	G/A	0	57	+	NA	NA	NA	NA	NA	NA	G	G	G	G	G	G	G	G	N	G	G	G	G	G	G	G	G	A	G	G	G	A	G	A	G	A	A	G	G	G	G	G	G	G	G	G	G	G	G
PUT-163a-28982443-1667	G/A	0	58	+	NA	NA	NA	NA	NA	NA	G	G	G	G	G	G	G	G	N	G	G	G	G	G	G	G	G	A	G	G	G	A	G	A	G	A	A	G	G	G	G	G	G	G	G	G	G	G	G
PUT-163a-28982738-1675	C/G	0	59	+	NA	NA	NA	NA	NA	NA	N	N	N	C	G	C	C	G	N	C	C	G	C	G	G	C	C	C	G	C	S	G	C	C	C	S	G	C	C	G	C	S	C	N	C	C	C	C	C
PUT-163a-28986612-1722	G/C	0	60	+	NA	NA	NA	NA	NA	NA	N	N	N	C	G	G	G	G	G	G	G	C	G	G	N	G	G	G	N	G	G	G	N	G	C	G	C	C	G	C	G	G	G	G	G	G	G	G	G
PUT-163a-29544141-1765	G/A	0	61	+	NA	NA	NA	NA	NA	NA	N	N	N	G	G	N	N	G	R	G	N	G	A	A	G	G	G	G	G	A	R	G	G	A	G	N	G	A	G	A	A	G	G	A	G	G	N	A	A
PUT-163a-29544489-1776	A/G	0	62	+	NA	NA	NA	NA	NA	NA	N	N	N	A	A	A	N	A	A	A	A	A	A	A	A	A	A	A	A	N	A	G	A	G	N	A	A	A	A	N	A	A	A	A	A	A	A	A	N
PUT-163a-29544489-1777	A/G	0	63	+	NA	NA	NA	NA	NA	NA	N	N	N	A	A	A	A	A	A	A	A	A	A	A	A	A	A	A	A	A	A	G	A	G	A	A	A	A	A	A	A	A	A	A	A	A	A	A	A
PUT-163a-29945048-1804	C/G	0	64	+	NA	NA	NA	NA	NA	NA	C	C	G	N	C	C	C	C	G	C	C	C	G	C	C	N	C	C	G	C	C	C	C	C	C	N	G	C	N	C	C	C	C	C	C	C	C	C	C
PUT-163a-29946131-1834	G/A	0	65	+	NA	NA	NA	NA	NA	NA	N	N	N	G	G	G	G	G	G	G	A	G	G	G	G	G	G	G	G	G	G	G	G	G	G	N	G	G	G	G	G	G	G	A	G	G	G	R	G
PUT-163a-31406136-1932	C/A	0	66	+	NA	NA	NA	NA	NA	NA	A	A	C	C	A	A	C	A	M	A	A	C	C	A	A	A	A	A	C	C	A	C	A	C	C	A	C	A	C	A	A	A	C	C	C	A	A	M	N
PUT-163a-4314538-2043	T/A	0	67	+	NA	NA	NA	NA	NA	NA	A	N	T	T	A	T	T	A	A	T	T	T	A	A	T	T	N	A	A	T	T	A	A	T	A	N	T	T	T	A	A	A	T	T	T	A	A	T	W
PUT-163a-4314538-2045	T/A	0	68	+	NA	NA	NA	NA	NA	NA	A	N	T	T	A	T	T	A	A	T	T	T	A	A	T	T	N	A	A	T	T	A	A	T	A	N	T	T	T	A	A	A	T	T	T	A	A	T	N
PUT-163a-4314538-2046	G/C	0	69	+	NA	NA	NA	NA	NA	NA	C	S	G	G	C	G	G	C	N	G	G	G	C	C	G	G	S	C	C	G	G	C	C	G	C	S	G	G	G	C	C	C	G	G	G	C	C	N	S
PUT-163a-4646495-2099	A/G	0	70	+	NA	NA	NA	NA	NA	NA	A	A	A	A	A	A	A	A	A	A	A	A	A	G	A	A	A	A	A	A	A	A	A	A	A	A	A	A	A	A	A	A	A	G	G	A	A	A	A
PUT-163a-4730575-2150	A/C	0	71	+	NA	NA	NA	NA	NA	NA	N	N	N	A	A	A	A	A	A	A	A	A	A	A	A	A	A	A	A	A	A	A	A	A	A	N	C	A	A	A	A	A	A	A	A	A	A	A	A
PUT-163a-4730575-2151	A/G	0	72	+	NA	NA	NA	NA	NA	NA	N	N	N	A	G	A	A	G	A	G	A	A	A	G	A	A	G	A	A	A	A	G	A	G	A	A	A	A	G	A	A	G	G	G	G	A	A	R	G
PUT-163a-4730575-2153	C/A	0	73	+	NA	NA	NA	NA	NA	NA	C	C	C	C	C	C	C	C	M	C	C	C	C	C	C	C	C	C	C	C	C	C	C	C	C	N	C	C	C	C	C	C	C	A	C	C	C	C	C
PUT-163a-4753386-2162	C/G	0	74	+	NA	NA	NA	NA	NA	NA	N	N	N	C	G	C	C	G	S	C	G	G	G	G	C	C	C	C	C	G	C	G	C	C	C	S	C	C	C	G	C	C	S	G	G	C	C	C	C
PUT-163a-50330221-2211	G/A	0	75	+	NA	NA	NA	NA	NA	NA	N	N	G	A	G	G	A	G	R	G	A	G	A	A	A	G	G	A	G	A	N	A	G	G	G	N	G	G	G	G	A	G	R	G	G	N	G	N	A
PUT-163a-6022278-2332	NA	0	76	+	NA	NA	NA	NA	NA	NA	N	N	N	N	N	N	N	N	N	N	N	N	N	N	N	N	N	N	N	N	N	N	N	N	N	N	N	N	N	N	N	N	N	N	N	N	N	N	N
PUT-163a-60338619-2364	G/C	0	77	+	NA	NA	NA	NA	NA	NA	C	S	G	G	C	G	G	G	N	G	G	G	G	C	G	G	G	G	C	G	G	G	G	G	G	S	G	C	G	C	G	C	C	S	G	G	G	G	C
PUT-163a-60339626-2386	A/G	0	78	+	NA	NA	NA	NA	NA	NA	N	A	R	A	A	A	A	G	R	G	G	A	A	A	A	A	A	A	A	A	A	A	A	A	A	N	A	A	G	A	A	G	G	A	G	A	A	A	A
PUT-163a-60345084-2531	G/A	0	79	+	NA	NA	NA	NA	NA	NA	A	G	G	G	A	G	G	A	R	A	A	G	A	G	A	A	G	A	A	A	G	A	G	A	A	N	A	A	A	A	G	A	R	R	G	A	R	G	G
PUT-163a-60346233-2546	G/A	0	80	+	NA	NA	NA	NA	NA	NA	G	G	A	G	G	G	G	G	N	G	G	G	G	G	G	G	G	G	G	G	A	A	G	G	G	A	A	G	A	A	A	G	G	G	G	G	G	G	G
PUT-163a-60352761-2693	A/G	0	81	+	NA	NA	NA	NA	NA	NA	N	N	N	G	N	A	A	N	R	A	A	A	A	N	N	A	N	A	A	A	A	G	G	A	G	N	G	A	A	G	N	N	A	G	N	A	A	A	A
PUT-163a-60353925-2728	A/C	0	82	+	NA	NA	NA	NA	NA	NA	N	N	N	A	A	A	A	A	A	A	A	A	A	A	A	A	A	A	A	A	A	A	A	A	A	A	A	A	A	A	A	A	A	A	A	A	A	A	A
PUT-163a-60356868-2816	A/G	0	83	+	NA	NA	NA	NA	NA	NA	G	N	A	G	G	G	G	G	R	A	A	A	A	G	A	A	G	G	A	G	A	A	A	A	G	N	G	G	A	A	A	A	A	G	N	A	G	N	G
PUT-163a-60359506-2882	G/A	0	84	+	NA	NA	NA	NA	NA	NA	G	G	G	G	G	G	G	G	A	G	G	G	G	G	G	A	G	G	G	G	G	G	G	G	G	A	G	A	G	G	A	G	G	G	G	G	G	N	A
PUT-163a-60395101-2924	A/G	0	85	+	NA	NA	NA	NA	NA	NA	N	N	N	N	N	N	N	N	A	N	N	A	N	N	N	A	N	A	A	N	N	N	A	N	N	A	N	N	N	A	A	N	A	A	N	N	N	N	N
PUT-163a-60395621-2933	G/A	0	86	+	NA	NA	NA	NA	NA	NA	G	G	G	G	G	N	G	G	A	G	G	G	G	A	G	G	A	G	G	G	G	G	G	G	G	A	G	G	G	G	G	G	G	G	G	G	G	G	G
PUT-163a-60396905-2949	G/A	0	87	+	NA	NA	NA	NA	NA	NA	G	G	A	A	G	A	A	G	N	G	G	G	G	G	G	A	G	G	G	G	G	G	A	A	A	N	G	G	A	A	G	A	A	A	G	A	G	N	A
PUT-163a-60396905-2950	G/A	0	88	+	NA	NA	NA	NA	NA	NA	A	G	G	G	G	G	G	G	A	G	G	G	A	A	G	G	G	G	A	A	G	G	G	G	G	A	A	G	G	G	G	G	G	G	A	G	G	G	G
PUT-163a-60398389-2973	G/C	0	89	+	NA	NA	NA	NA	NA	NA	G	G	G	C	G	G	G	G	G	G	G	G	G	G	G	G	G	G	G	G	G	G	G	C	G	G	G	G	G	G	G	G	G	G	G	G	G	G	G
PUT-163a-71314761-3138	G/A	0	90	+	NA	NA	NA	NA	NA	NA	G	G	G	G	G	G	G	G	R	G	G	A	G	G	G	G	G	G	G	A	G	A	G	G	G	N	G	G	G	G	G	G	G	G	G	G	A	G	G
PUT-163a-71318546-3146	G/A	0	91	+	NA	NA	NA	NA	NA	NA	N	N	N	G	G	G	G	G	R	G	G	G	G	G	G	G	G	G	G	G	G	G	G	G	G	R	G	G	G	G	G	G	G	G	G	G	G	G	G
PUT-163a-71321225-3161	A/G	0	92	+	NA	NA	NA	NA	NA	NA	G	A	R	A	A	G	A	G	N	G	A	G	G	A	G	A	G	A	A	G	A	A	A	G	G	N	A	A	G	A	A	R	G	G	G	A	A	A	A
PUT-163a-71330803-3186	G/A	0	93	+	NA	NA	NA	NA	NA	NA	G	G	G	N	A	A	A	G	R	G	A	A	G	G	G	G	G	A	G	G	A	A	G	G	N	R	G	G	G	A	G	G	A	N	G	G	G	N	G
PUT-163a-71419466-3205	A/G	0	94	+	NA	NA	NA	NA	NA	NA	A	R	A	A	G	A	G	G	A	A	G	G	A	G	A	A	A	A	A	A	R	A	A	A	G	N	A	G	A	A	G	R	G	A	G	G	A	N	N
PUT-163a-71426708-3245	G/A	0	95	+	NA	NA	NA	NA	NA	NA	G	N	G	G	G	G	G	G	N	A	G	G	G	G	G	A	G	G	G	G	G	G	G	G	G	A	G	G	G	G	A	G	G	G	G	G	G	G	G
PUT-163a-71432170-3289	G/A	0	96	+	NA	NA	NA	NA	NA	NA	N	N	N	N	G	A	R	G	R	A	A	G	G	A	A	A	G	G	A	G	R	A	G	G	G	N	A	G	A	G	G	R	G	G	G	A	A	G	G
PUT-163a-71760047-3444	G	0	97	+	NA	NA	NA	NA	NA	NA	N	N	N	G	G	G	G	G	N	G	G	G	G	G	G	G	G	G	G	G	G	G	G	G	G	N	G	G	G	G	G	G	G	G	G	G	G	G	G
PUT-163a-71769572-3542	C/A	0	98	+	NA	NA	NA	NA	NA	NA	C	C	C	A	C	C	A	C	N	A	C	C	C	C	A	C	A	C	C	C	C	C	C	C	C	A	A	A	C	C	A	C	C	C	C	C	C	A	A
PUT-163a-74233187-3591	A/G	0	99	+	NA	NA	NA	NA	NA	NA	A	G	A	G	G	G	A	G	A	G	A	A	G	A	G	A	G	G	A	A	G	A	G	G	G	A	A	G	A	A	A	G	G	A	G	G	A	A	A
PUT-163a-74241344-3659	A/G	0	100	+	NA	NA	NA	NA	NA	NA	N	N	N	N	N	N	N	N	N	N	N	A	N	N	N	G	N	N	N	N	N	N	N	N	N	N	N	A	N	N	N	R	N	N	N	N	N	N	N
PUT-163a-74246330-3710	A/C	0	101	+	NA	NA	NA	NA	NA	NA	N	N	N	C	A	N	A	M	A	A	A	A	A	A	A	A	A	A	A	C	A	A	A	A	C	A	N	N	A	A	A	C	A	A	N	A	N	C	A
PUT-163a-74246330-3711	G/A	0	102	+	NA	NA	NA	NA	NA	NA	G	A	A	G	A	G	A	N	A	A	A	G	A	G	A	A	A	A	G	G	G	G	G	G	G	N	G	G	G	A	A	G	G	G	G	A	G	G	G
PUT-163a-76014009-3744	G/A	0	103	+	NA	NA	NA	NA	NA	NA	G	G	N	G	G	G	G	A	R	G	G	G	G	G	G	G	G	G	G	G	G	G	G	G	G	N	G	G	G	G	G	G	G	G	G	A	G	G	G
PUT-163a-76014390-3751	A/C	0	104	+	NA	NA	NA	NA	NA	NA	N	N	N	A	A	A	A	A	A	A	C	A	A	A	A	A	A	A	A	A	A	A	A	A	A	A	A	A	C	A	A	A	A	A	A	A	A	A	A
PUT-163a-76017457-3789	A/G	0	105	+	NA	NA	NA	NA	NA	NA	N	N	N	A	G	G	A	G	A	G	G	A	A	G	G	A	A	G	N	G	A	A	G	A	G	A	A	A	A	A	G	A	G	N	A	A	G	G	G
PUT-163a-76020949-3817	C/A	0	106	+	NA	NA	NA	NA	NA	NA	N	N	N	N	C	C	C	C	M	C	C	C	C	C	C	C	C	C	C	C	C	C	C	C	N	M	C	C	C	C	C	C	N	C	C	N	C	C	C
PUT-163a-76021734-3826	G/A	0	107	+	NA	NA	NA	NA	NA	NA	G	G	G	G	G	A	G	G	G	G	G	G	G	G	G	G	G	G	G	G	G	G	G	G	G	N	G	G	G	G	G	G	G	G	A	G	G	G	G
PUT-163a-76280453-3831	A/C	0	108	+	NA	NA	NA	NA	NA	NA	N	N	N	A	A	A	A	A	A	A	A	A	A	A	A	A	A	C	A	A	A	C	C	C	A	N	A	A	A	A	A	A	A	A	A	A	A	A	C
PUT-163a-76287889-3911	A/T	0	109	+	NA	NA	NA	NA	NA	NA	N	N	N	A	A	A	A	A	A	A	A	A	A	A	A	A	A	A	A	A	A	A	A	A	A	T	A	A	A	A	A	A	A	A	A	A	A	A	A
PUT-163a-76931131-4047	A/C	0	110	+	NA	NA	NA	NA	NA	NA	N	N	N	A	A	A	A	A	A	A	A	A	A	A	A	A	A	A	A	C	A	A	A	A	A	A	A	A	A	A	A	A	A	A	A	A	A	A	A
PUT-163a-76932604-4055	G/A	0	111	+	NA	NA	NA	NA	NA	NA	G	G	R	G	A	G	G	N	A	G	G	A	G	G	G	G	G	G	G	G	G	G	G	G	A	A	G	G	A	G	G	A	G	G	G	G	A	N	N
PUT-163a-78078266-4126	G/A	0	112	+	NA	NA	NA	NA	NA	NA	N	N	N	G	G	G	A	G	N	G	A	G	G	G	G	G	G	A	A	A	A	N	G	A	G	A	G	G	A	G	G	A	R	G	R	G	A	G	G
PUT-163a-78085872-4182	G/A	0	113	+	NA	NA	NA	NA	NA	NA	R	G	G	G	G	G	G	G	R	G	G	G	G	G	G	G	G	G	A	G	G	G	G	G	A	N	G	A	G	G	G	N	G	G	G	G	G	G	G
PUT-163a-78087768-4207	A/G	0	114	+	NA	NA	NA	NA	NA	NA	N	N	N	N	A	A	A	A	N	N	N	A	G	A	N	N	N	N	A	A	A	N	A	A	N	N	A	A	N	N	N	A	N	A	N	A	N	A	R
PUT-163a-78108989-4283	A/G	0	115	+	NA	NA	NA	NA	NA	NA	N	N	N	A	A	A	A	A	A	A	A	A	A	A	G	A	A	G	A	A	A	G	A	A	A	A	A	A	A	G	A	A	A	R	G	A	A	A	A
PUT-163a-78109387-4288	G/A	0	116	+	NA	NA	NA	NA	NA	NA	N	N	N	G	G	G	G	G	N	G	A	G	G	G	G	A	G	G	G	G	G	G	G	G	G	N	G	G	G	G	G	G	G	A	G	A	A	G	G
PUT-163a-78121249-4396	A/T	0	117	+	NA	NA	NA	NA	NA	NA	A	A	A	T	A	A	T	A	N	A	A	A	A	A	A	A	A	A	A	A	A	A	A	A	A	A	A	A	T	A	A	T	W	T	A	A	A	W	T
PUT-163a-78122849-4414	G/A	0	118	+	NA	NA	NA	NA	NA	NA	N	N	N	G	G	G	G	G	N	G	G	G	G	G	G	G	G	G	G	G	G	G	G	G	G	N	G	G	G	G	G	G	G	G	G	G	G	G	G
PUT-163a-86470789-4502	T/A	0	119	+	NA	NA	NA	NA	NA	NA	T	T	T	T	T	A	T	A	A	A	T	T	T	A	T	T	A	A	A	A	A	T	T	A	A	A	A	A	T	A	T	T	T	T	T	A	A	A	A
PUT-163a-86472589-4510	A/G	0	120	+	NA	NA	NA	NA	NA	NA	A	N	N	A	A	A	R	A	N	A	G	A	A	N	A	A	A	G	A	A	A	A	A	A	G	A	A	A	G	G	A	A	G	A	A	A	G	G	A
PUT-163a-89249187-4628	G/A	0	121	+	NA	NA	NA	NA	NA	NA	G	R	G	A	G	A	A	A	A	G	N	A	G	G	G	G	A	G	A	A	G	G	G	G	G	N	A	G	A	G	A	G	A	R	A	G	G	N	G
PUT-163a-89249846-4643	A/G	0	122	+	NA	NA	NA	NA	NA	NA	N	N	N	N	N	N	N	N	N	N	N	N	A	N	N	N	N	N	N	N	N	A	N	A	N	N	N	N	N	N	N	N	N	N	N	N	A	A	A
PUT-163a-89250320-4644	G/C	0	123	+	NA	NA	NA	NA	NA	NA	C	G	C	G	G	G	C	G	C	G	C	G	C	G	G	G	C	C	G	C	G	G	C	G	G	G	C	C	G	C	G	C	S	G	G	C	G	N	C
PUT-163a-89754706-4672	G/A	0	124	+	NA	NA	NA	NA	NA	NA	N	N	N	G	A	A	G	A	N	G	A	G	G	A	G	A	G	G	A	G	G	A	A	A	G	A	G	A	G	G	A	A	G	G	G	A	G	G	A
PUT-163a-89757491-4674	A/C	0	125	+	NA	NA	NA	NA	NA	NA	A	N	C	A	A	A	A	A	M	A	A	A	A	A	C	C	A	A	C	C	A	C	A	C	A	A	A	C	A	A	A	A	C	C	C	A	A	A	A
PUT-163a-89763353-4712	A/G	0	126	+	NA	NA	NA	NA	NA	NA	A	A	G	A	A	A	A	G	A	A	A	A	A	G	A	A	A	A	G	G	G	A	G	G	A	N	A	G	A	G	A	A	R	R	A	A	A	A	A
PUT-163a-89763353-4714	G/A	0	127	+	NA	NA	NA	NA	NA	NA	N	N	N	G	G	G	A	G	R	G	G	G	G	G	A	A	A	A	G	G	G	G	G	G	A	R	G	G	A	G	A	G	G	R	G	A	G	N	G
PUT-163a-93013486-4809	A/G	0	128	+	NA	NA	NA	NA	NA	NA	N	N	N	A	G	A	G	A	A	A	A	A	A	A	G	G	G	A	A	A	G	A	A	A	G	A	A	G	A	G	A	G	A	G	A	A	A	A	N
PUT-163a-93013701-4812	G/A	0	129	+	NA	NA	NA	NA	NA	NA	N	N	N	N	G	G	A	G	A	G	G	G	G	G	G	G	G	G	G	G	G	G	G	G	G	A	A	G	G	G	G	G	G	G	G	G	G	G	G
PUT-163a-93281684-4842	G/A	0	130	+	NA	NA	NA	NA	NA	NA	N	N	N	G	G	G	G	A	N	A	A	G	G	G	G	G	G	A	A	A	G	G	G	G	A	A	A	G	A	G	G	A	A	A	A	G	G	N	G
PUT-163a-93281684-4843	A/C	0	131	+	NA	NA	NA	NA	NA	NA	A	M	A	C	A	A	C	A	A	A	A	C	A	A	C	A	C	A	A	A	C	C	C	C	A	A	A	C	A	A	C	A	A	A	A	A	C	N	C
PUT-163a-94473548-4861	A/C	0	132	+	NA	NA	NA	NA	NA	NA	C	A	C	A	C	A	C	C	M	A	C	A	A	C	A	A	A	A	A	A	A	C	C	A	A	A	A	A	A	C	C	C	C	C	A	A	A	C	M
PUT-163a-94473548-4862	G/A	0	133	+	NA	NA	NA	NA	NA	NA	A	G	A	G	A	G	A	A	A	G	A	G	G	A	A	G	G	G	A	G	A	A	A	G	G	R	G	G	G	A	A	A	A	A	G	G	G	A	R
PUT-163a-94476049-4879	A/G	0	134	+	NA	NA	NA	NA	NA	NA	N	N	N	A	A	A	A	A	A	A	A	A	G	A	A	A	A	A	A	A	A	A	A	A	A	A	A	A	A	A	A	A	A	A	A	A	A	A	A
PZA00086.8	C/A	0	135	+	NA	NA	NA	NA	NA	NA	N	N	N	C	C	C	C	C	N	C	C	C	C	C	C	C	C	C	A	A	C	C	C	C	A	N	C	C	C	C	C	C	C	C	C	C	C	C	C
PZA00153.3	G/A	0	136	+	NA	NA	NA	NA	NA	NA	G	G	A	G	G	A	G	G	A	G	G	A	A	G	G	G	A	G	A	G	A	A	A	A	A	A	G	A	A	G	G	G	G	G	G	A	G	G	A
PZA00153.7	G/A	0	137	+	NA	NA	NA	NA	NA	NA	G	G	A	G	G	A	G	G	N	G	G	A	A	G	G	G	A	G	A	G	A	A	A	A	A	A	G	A	A	G	G	G	G	G	G	A	G	G	A
PZA00311.4	G/A	0	138	+	NA	NA	NA	NA	NA	NA	G	A	G	G	G	G	G	G	N	G	G	G	G	A	G	G	G	G	G	A	G	G	G	A	A	N	G	G	A	A	A	G	R	R	G	G	G	N	A
PZA00452.4	A/G	0	139	+	NA	NA	NA	NA	NA	NA	A	G	N	G	A	G	G	A	A	A	A	G	A	A	A	G	G	G	A	A	A	A	G	A	A	A	A	A	G	A	G	A	A	A	G	A	A	R	A
PZA00560.2	G/A	0	140	+	NA	NA	NA	NA	NA	NA	G	G	G	G	G	G	G	G	N	A	A	A	G	G	A	G	A	G	G	G	G	G	G	G	G	A	G	G	A	G	G	G	G	G	G	G	G	G	G
PZA00755.2	G/A	0	141	+	NA	NA	NA	NA	NA	NA	R	R	G	G	A	A	A	A	N	G	G	G	G	A	A	G	G	G	A	G	G	G	G	G	G	N	G	A	A	A	A	G	A	G	G	G	G	G	G
PZA01034.1	G/A	0	142	+	NA	NA	NA	NA	NA	NA	N	N	N	G	G	G	G	G	R	G	G	G	A	G	G	G	G	G	G	G	G	G	G	G	G	N	G	G	A	G	G	G	G	G	G	G	G	G	G
PZA01039.1	G/A	0	143	+	NA	NA	NA	NA	NA	NA	G	G	G	G	G	G	G	G	R	G	A	G	G	G	G	G	G	G	G	G	G	G	G	G	G	N	G	G	G	G	G	G	G	G	G	A	A	N	G
PZA01726.1	A/G	0	144	+	NA	NA	NA	NA	NA	NA	N	N	N	A	A	A	A	A	A	N	N	A	A	A	A	A	A	A	A	A	A	A	A	A	A	A	A	G	A	A	A	A	A	N	A	A	G	A	A
PZA01993.7	A/G	0	145	+	NA	NA	NA	NA	NA	NA	G	A	R	G	A	G	N	N	N	A	A	A	A	A	A	A	A	A	A	A	A	A	A	G	G	N	A	G	G	A	A	A	A	A	G	A	A	A	A
PZA02167.2	G/A	0	146	+	NA	NA	NA	NA	NA	NA	R	G	R	G	A	G	G	A	A	A	G	G	A	A	G	G	G	A	G	G	G	A	G	A	A	A	G	A	A	A	A	G	A	G	G	G	G	N	N
PZA02296.1	A/G	0	147	+	NA	NA	NA	NA	NA	NA	N	N	N	A	A	A	A	A	A	A	A	A	A	A	G	A	A	A	A	A	A	A	A	A	G	N	A	A	A	G	A	A	A	A	A	A	A	A	A
PZA02474.1	G/A	0	148	+	NA	NA	NA	NA	NA	NA	N	R	G	A	A	A	A	G	N	A	G	G	G	G	A	A	R	A	G	R	A	G	A	A	A	N	G	A	A	G	G	G	A	A	G	G	G	N	A
PZA02862.10	C/A	0	149	+	NA	NA	NA	NA	NA	NA	C	A	A	A	A	C	C	A	M	C	A	C	A	C	C	C	C	C	M	C	M	A	C	A	A	A	A	A	C	C	C	M	C	C	A	A	C	C	A
PZA02906.12	G/A	0	150	+	NA	NA	NA	NA	NA	NA	N	R	G	G	G	G	G	G	N	A	G	A	G	A	G	A	G	G	A	R	A	A	G	G	A	N	G	G	G	G	G	G	G	A	G	G	G	G	G
PZA02906.7	A/G	0	151	+	NA	NA	NA	NA	NA	NA	A	R	A	A	A	A	A	A	N	G	A	G	A	G	A	G	A	A	G	R	G	G	A	A	G	N	A	A	A	A	A	A	A	G	A	A	A	G	N
PZA03171.3	G/A	0	152	+	NA	NA	NA	NA	NA	NA	G	G	R	G	G	G	G	A	N	G	G	G	A	G	G	G	G	G	G	G	G	A	A	G	G	A	A	G	G	G	G	A	G	G	A	A	G	G	G
PZA03338.2	A/G	0	153	+	NA	NA	NA	NA	NA	NA	A	A	A	A	A	A	A	A	A	A	A	A	A	G	A	A	G	A	A	A	A	A	A	A	A	A	A	G	A	A	A	A	R	R	A	A	A	G	A
PZA03358.3	A/G	0	154	+	NA	NA	NA	NA	NA	NA	A	A	A	A	A	A	A	A	A	A	A	A	A	A	A	A	A	A	G	A	A	A	A	A	A	A	A	A	A	A	A	N	A	A	A	A	A	A	A
PZA03370.1	C/A	0	155	+	NA	NA	NA	NA	NA	NA	N	N	N	C	C	C	C	C	N	C	C	C	C	C	C	C	C	C	C	C	C	C	C	C	C	M	C	C	A	C	C	C	C	C	C	C	C	C	C
PZA03392.1	A/G	0	156	+	NA	NA	NA	NA	NA	NA	A	A	A	A	A	A	A	A	A	A	A	A	A	A	A	A	A	A	G	A	G	A	A	A	A	A	A	A	G	A	G	A	A	A	G	A	A	R	G
PZA03489.1	G/A	0	157	+	NA	NA	NA	NA	NA	NA	N	N	N	G	G	G	G	G	N	G	G	G	G	G	G	G	G	G	G	G	G	G	G	G	G	A	G	G	G	G	G	G	G	G	G	G	G	G	G
PZA03490.1	G/A	0	158	+	NA	NA	NA	NA	NA	NA	G	R	G	G	G	G	G	G	N	G	G	G	G	G	G	G	N	G	G	G	G	G	G	G	G	A	G	G	G	G	G	G	G	G	G	G	G	G	G
PZA03530.2	G/A	0	159	+	NA	NA	NA	NA	NA	NA	G	G	G	G	G	G	G	G	R	A	G	G	G	G	G	G	A	G	G	G	G	G	G	G	G	A	G	G	A	G	G	G	G	G	G	G	G	G	G
PZA03530.3	G/A	0	160	+	NA	NA	NA	NA	NA	NA	N	N	N	G	G	G	G	G	A	G	G	G	G	G	G	G	G	G	G	G	G	G	G	G	N	A	G	G	G	G	G	G	G	G	A	G	G	G	G
PZA03578.1	G/A	0	161	+	NA	NA	NA	NA	NA	NA	G	G	G	A	G	G	G	G	N	G	G	G	G	A	G	G	G	G	G	G	G	A	G	G	A	N	G	A	G	A	G	N	A	G	G	G	G	G	G
PZA03696.2	A/G	0	162	+	NA	NA	NA	NA	NA	NA	N	N	N	A	A	A	A	A	A	A	A	A	A	A	A	A	A	A	A	A	A	A	A	A	A	A	A	A	A	A	A	A	A	A	A	A	A	A	A
PZB00236.2	C/A	0	163	+	NA	NA	NA	NA	NA	NA	N	C	C	C	C	C	C	C	A	C	C	C	C	C	C	C	C	A	C	C	C	C	C	C	C	A	C	C	C	C	C	A	A	C	C	C	C	C	A
PZB00400.1	C/A	0	164	+	NA	NA	NA	NA	NA	NA	C	A	A	A	A	A	C	A	N	A	A	A	C	A	A	C	C	C	C	C	C	C	C	A	C	N	C	C	A	A	C	A	M	C	C	C	C	C	M
PZB01109.1	G/A	0	165	+	NA	NA	NA	NA	NA	NA	A	G	A	G	A	G	R	A	A	G	G	G	G	G	A	A	A	G	G	R	G	G	G	G	A	A	A	G	G	G	G	G	G	A	G	G	A	G	G
PZB01487.2	A/G	0	166	+	NA	NA	NA	NA	NA	NA	A	A	A	A	A	A	A	A	A	G	A	A	A	A	A	A	A	A	A	A	A	A	A	A	A	A	G	A	A	A	A	A	A	A	A	A	A	A	A
PZB01689.1	A/C	0	167	+	NA	NA	NA	NA	NA	NA	N	M	C	C	A	C	C	A	A	A	A	A	C	C	C	C	A	A	A	C	M	A	A	A	C	N	C	A	C	A	C	C	A	A	C	C	A	N	N
PZB01689.2	A/G	0	168	+	NA	NA	NA	NA	NA	NA	A	A	A	A	G	A	A	G	A	A	G	A	A	A	A	A	A	A	G	A	R	G	G	G	A	A	A	G	A	G	A	A	G	G	A	A	A	A	R
PZB01730.3	G/A	0	169	+	NA	NA	NA	NA	NA	NA	N	N	N	G	G	G	G	G	A	G	G	A	G	G	G	G	G	G	G	G	G	G	G	G	G	A	A	G	G	G	G	G	G	G	G	G	G	G	G
PZB02176.1	A/G	0	170	+	NA	NA	NA	NA	NA	NA	N	N	N	A	A	A	G	A	A	R	A	A	A	G	A	A	A	G	A	G	A	A	A	A	A	A	A	A	A	A	A	A	A	A	A	A	A	N	A
PZE0000752689	A/G	0	171	+	NA	NA	NA	NA	NA	NA	A	A	R	A	A	G	A	A	A	A	G	A	A	G	G	A	A	G	A	N	A	G	A	G	A	A	G	A	A	A	A	A	A	A	A	A	G	A	A
PZE0001244182	A/G	0	172	+	NA	NA	NA	NA	NA	NA	A	A	A	G	A	G	G	G	A	G	A	A	G	A	A	G	G	G	A	R	A	G	A	A	G	N	G	G	G	G	A	G	A	A	A	A	A	G	G
PZE0003008031	C/A	0	173	+	NA	NA	NA	NA	NA	NA	C	A	C	C	C	C	C	C	M	C	C	C	C	C	C	C	C	C	C	C	C	C	C	C	A	N	A	C	C	C	C	C	C	C	C	C	C	C	M
PZE0003536793	A/G	0	174	+	NA	NA	NA	NA	NA	NA	N	N	N	A	A	A	A	A	A	A	A	N	A	A	A	A	A	A	A	A	A	A	A	G	A	A	A	A	A	A	A	A	A	A	A	A	A	N	A
PZE0003544114	A/G	0	175	+	NA	NA	NA	NA	NA	NA	A	G	A	A	A	A	A	A	A	A	G	A	A	A	G	A	A	A	A	A	A	A	A	A	G	A	A	A	A	A	A	A	A	A	A	A	A	A	A
PZE0003695226	G/A	0	176	+	NA	NA	NA	NA	NA	NA	N	N	N	N	G	G	N	G	N	N	N	G	G	N	G	N	G	N	G	N	G	A	N	G	G	N	G	G	N	G	N	G	N	N	G	G	N	R	G
PZE0003716573	C/A	0	177	+	NA	NA	NA	NA	NA	NA	C	A	A	C	C	A	A	C	N	N	A	C	C	A	C	A	A	A	A	A	C	C	C	A	A	N	A	C	C	C	A	C	C	C	C	A	A	C	C
PZE0003730039	NA	0	178	+	NA	NA	NA	NA	NA	NA	N	N	N	N	N	N	N	N	N	N	N	N	N	N	N	N	N	N	N	N	N	N	N	N	N	N	N	N	N	N	N	N	N	N	N	N	N	N	N
PZE0003747944	A/G	0	179	+	NA	NA	NA	NA	NA	NA	A	A	A	A	A	A	A	A	N	G	G	A	A	A	A	G	A	G	A	A	A	A	A	A	A	N	A	A	A	A	A	G	A	A	A	A	G	N	G
PZE0003881162	G/A	0	180	+	NA	NA	NA	NA	NA	NA	G	R	G	G	G	G	G	G	N	G	G	G	A	G	A	G	A	G	R	G	G	G	G	A	A	A	G	G	G	G	G	G	G	G	G	A	G	N	G
PZE0003935166	G/A	0	181	+	NA	NA	NA	NA	NA	NA	N	N	N	A	A	A	A	A	A	G	G	G	A	A	A	G	A	G	A	A	A	G	A	A	A	A	G	G	G	G	A	G	G	A	A	G	G	R	G
PZE0004090171	A/G	0	182	+	NA	NA	NA	NA	NA	NA	G	A	R	G	N	A	A	G	N	R	A	A	A	A	G	G	A	A	R	R	A	R	G	A	G	A	A	A	G	N	A	A	N	G	A	A	A	A	A
PZE0004094707	C/G	0	183	+	NA	NA	NA	NA	NA	NA	N	N	N	N	C	C	C	C	C	C	G	C	C	C	N	C	C	G	C	C	C	C	N	C	C	C	C	C	N	C	C	C	C	N	C	C	C	C	C
PZE0004096321	A/G	0	184	+	NA	NA	NA	NA	NA	NA	N	G	R	G	A	A	A	R	A	R	A	A	A	A	G	G	A	A	A	G	A	R	G	A	A	N	G	A	G	A	A	A	A	G	G	A	A	A	A
PZE0004402268	G/A	0	185	+	NA	NA	NA	NA	NA	NA	N	N	N	G	A	A	A	A	N	A	A	G	G	A	A	G	G	G	G	N	N	G	A	A	G	N	G	G	N	G	G	A	G	N	G	A	A	A	G
PZE0004602655	G/A	0	186	+	NA	NA	NA	NA	NA	NA	N	G	N	A	G	A	G	R	N	R	G	A	A	G	G	A	G	G	R	G	A	A	A	A	G	N	G	A	A	G	G	G	G	A	A	A	A	G	G
PZE0005672227	A/G	0	187	+	NA	NA	NA	NA	NA	NA	N	N	N	A	G	G	G	A	A	N	A	A	G	G	N	G	A	G	A	A	A	A	N	G	A	N	A	A	N	G	A	R	G	G	G	A	A	A	A
PZE0005896632	G/A	0	188	+	NA	NA	NA	NA	NA	NA	G	G	A	G	G	A	A	G	N	A	G	G	A	G	G	A	A	A	A	G	A	A	G	G	G	A	G	G	G	G	A	G	A	G	G	A	A	G	G
PZE0005899860	T/A	0	189	+	NA	NA	NA	NA	NA	NA	N	T	T	T	T	T	T	T	T	T	T	T	T	A	T	T	T	T	T	A	T	A	T	T	T	A	T	T	T	T	T	A	T	T	T	T	T	T	T
PZE0006006207	G/C	0	190	+	NA	NA	NA	NA	NA	NA	N	N	N	G	G	G	G	G	G	G	G	G	G	G	G	G	G	G	G	G	G	G	G	G	G	S	G	G	G	G	G	G	G	G	G	G	G	G	G
PZE0006149974	A/G	0	191	+	NA	NA	NA	NA	NA	NA	N	N	N	N	A	N	N	N	A	N	A	A	N	N	A	G	A	A	A	A	A	N	A	A	A	A	G	N	A	A	G	N	R	N	A	G	G	A	A
PZE0006168173	A/G	0	192	+	NA	NA	NA	NA	NA	NA	A	A	G	A	A	G	A	A	R	A	A	A	G	G	A	G	A	A	A	A	A	A	A	A	A	R	A	A	A	A	G	A	A	A	A	A	G	A	A
PZE0006234802	A/G	0	193	+	NA	NA	NA	NA	NA	NA	A	A	A	A	A	A	G	A	A	A	A	G	A	A	G	G	G	G	G	A	G	A	A	A	A	N	A	A	G	A	G	A	A	A	A	A	G	N	G
PZE0006576497	A/C	0	194	+	NA	NA	NA	NA	NA	NA	N	N	N	C	A	A	A	A	A	A	A	A	A	A	A	A	A	A	A	A	A	A	A	A	C	A	A	A	A	A	A	A	A	A	A	A	A	A	A
PZE0006576742	G/A	0	195	+	NA	NA	NA	NA	NA	NA	N	N	N	A	G	G	G	G	G	G	G	G	G	G	G	G	G	G	G	G	G	G	G	G	A	N	G	G	G	A	G	G	G	G	G	G	G	G	G
PZE0006601999	C/A	0	196	+	NA	NA	NA	NA	NA	NA	C	M	C	A	C	C	A	C	C	C	C	C	C	C	C	C	N	C	C	C	C	C	C	C	A	M	C	C	C	C	C	C	C	C	C	C	C	C	C
PZE0006619827	A	0	197	+	NA	NA	NA	NA	NA	NA	N	N	N	A	A	A	A	A	N	A	A	A	A	A	A	A	A	A	A	A	A	A	A	A	A	A	A	A	A	A	A	A	A	A	A	A	A	A	A
PZE0008211605	T/A	0	198	+	NA	NA	NA	NA	NA	NA	N	A	W	T	T	T	A	T	T	T	T	T	T	A	T	A	T	T	N	W	A	T	A	T	T	W	T	T	T	T	T	A	A	A	A	T	A	N	T
PZE0008250961	A/C	0	199	+	NA	NA	NA	NA	NA	NA	A	A	A	C	C	A	A	C	N	M	A	C	A	A	A	C	A	A	A	A	A	A	A	A	A	N	C	A	N	C	A	A	A	A	A	A	A	A	A
PZE0008411093	A/G	0	200	+	NA	NA	NA	NA	NA	NA	A	A	A	A	A	A	A	A	A	R	A	A	G	A	A	A	A	A	A	A	A	A	A	G	A	N	A	A	A	A	A	A	A	A	A	G	A	N	G
PZE0008527488	A/G	0	201	+	NA	NA	NA	NA	NA	NA	N	A	A	G	A	A	R	A	A	A	A	A	A	A	A	A	A	A	A	A	A	G	A	A	A	A	A	A	A	N	A	A	A	A	A	A	A	N	R
PZE0008531494	A/C	0	202	+	NA	NA	NA	NA	NA	NA	A	A	C	C	A	A	A	A	A	A	A	C	A	A	A	A	A	A	A	C	A	C	A	C	C	A	A	A	C	A	A	A	C	C	C	C	A	A	A
PZE0008532123	A/C	0	203	+	NA	NA	NA	NA	NA	NA	N	N	N	C	A	A	A	A	A	N	N	A	N	A	A	A	N	N	A	A	N	N	A	A	A	A	A	A	N	N	N	A	N	N	N	A	N	A	A
PZE0008533122	A/G	0	204	+	NA	NA	NA	NA	NA	NA	A	A	A	A	A	A	A	G	N	A	A	A	N	A	N	A	A	A	A	A	A	N	A	A	A	N	A	G	G	A	A	A	N	A	G	A	A	A	A
PZE0014141993	A/G	0	205	+	NA	NA	NA	NA	NA	NA	A	R	A	A	A	A	A	A	A	A	A	A	R	A	A	A	G	A	A	A	G	A	A	A	A	A	G	A	A	G	A	A	R	G	G	N	A	A	A
PZE0014208665	A/T	0	206	+	NA	NA	NA	NA	NA	NA	A	N	A	A	A	A	A	A	A	A	A	A	A	A	A	A	T	A	A	A	T	A	A	A	A	W	T	A	A	T	A	A	W	T	T	A	A	A	A
PZE0014500956	G/A	0	207	+	NA	NA	NA	NA	NA	NA	G	N	G	G	G	G	G	G	A	G	G	G	G	G	G	G	A	G	G	G	A	G	G	G	G	N	A	G	G	A	G	G	R	A	A	G	G	G	G
PZE0014607267	C/A	0	208	+	NA	NA	NA	NA	NA	NA	C	C	C	C	C	C	C	C	C	A	C	C	C	C	C	A	C	C	C	C	C	C	C	C	C	N	C	C	C	C	A	C	C	C	C	C	C	C	C
PZE-100000066	C/A	0	209	+	NA	NA	NA	NA	NA	NA	N	C	A	A	A	C	A	C	N	A	C	A	C	C	A	C	C	C	C	C	C	A	C	C	C	N	A	C	C	C	C	A	C	C	C	A	C	C	A
PZE-100000159	A/G	0	210	+	NA	NA	NA	NA	NA	NA	A	A	R	A	A	G	A	A	A	A	G	A	A	G	G	A	A	G	A	N	A	G	A	G	A	A	G	A	A	A	A	A	A	A	A	A	G	A	A
PZE-100000164	A/G	0	211	+	NA	NA	NA	NA	NA	NA	A	A	R	A	R	A	G	G	A	R	A	A	A	R	A	G	A	A	A	R	A	A	A	A	A	N	R	A	G	A	G	R	R	R	A	G	A	A	A
PZE-100000219	T/A	0	212	+	NA	NA	NA	NA	NA	NA	T	T	W	T	T	T	A	A	N	T	T	A	T	T	T	T	T	A	T	T	T	T	T	T	T	W	T	A	T	A	T	W	T	T	T	A	T	N	A
PZE-100000243	A/C	0	213	+	NA	NA	NA	NA	NA	NA	C	N	C	A	C	A	A	A	N	A	C	C	A	C	C	A	A	A	A	M	A	A	A	C	A	N	A	A	A	A	C	A	C	C	C	C	C	A	A
PZE-100000258	G/A	0	214	+	NA	NA	NA	NA	NA	NA	G	G	G	A	G	A	A	A	R	A	G	G	A	G	G	N	A	N	G	R	G	A	G	G	A	A	A	A	A	A	G	A	G	G	G	G	G	A	A
PZE-100000259	A/G	0	215	+	NA	NA	NA	NA	NA	NA	N	N	N	G	A	G	G	G	A	G	A	A	G	A	A	G	G	G	A	R	A	G	A	A	G	N	G	G	G	G	A	G	A	A	A	A	A	G	G
PZE-100000260	C/A	0	216	+	NA	NA	NA	NA	NA	NA	C	C	C	A	C	A	A	A	N	A	C	C	A	C	C	A	A	A	C	M	C	A	C	C	A	A	A	A	A	A	C	A	C	C	C	C	C	A	A
PZE-100000302	A/G	0	217	+	NA	NA	NA	NA	NA	NA	N	N	N	R	G	A	A	A	N	G	N	R	G	G	A	A	A	N	R	G	R	A	G	A	R	A	R	G	R	N	R	R	R	R	R	G	N	R	G
PZE-100000356	G/A	0	218	+	NA	NA	NA	NA	NA	NA	A	G	G	G	G	G	G	G	A	A	G	A	G	G	G	A	G	A	A	G	R	G	G	G	G	A	G	A	G	G	A	G	A	G	A	G	G	G	G
PZE-100000365	G/A	0	219	+	NA	NA	NA	NA	NA	NA	G	G	A	G	G	G	G	G	R	G	G	G	G	A	G	G	G	G	G	G	G	A	G	A	G	A	G	G	G	G	G	G	G	G	G	G	G	G	G
PZE-100000376	A/C	0	220	+	NA	NA	NA	NA	NA	NA	N	N	N	A	A	A	A	A	N	A	A	A	A	A	A	A	C	A	A	A	A	A	C	A	C	A	A	A	A	A	A	A	A	A	A	A	A	A	A
PZE-100000438	G/A	0	221	+	NA	NA	NA	NA	NA	NA	A	G	G	G	G	G	G	G	A	A	G	A	G	G	G	A	G	A	A	G	R	G	G	G	G	N	G	A	G	G	A	G	G	G	G	G	G	G	G
PZE-100000447	A/C	0	222	+	NA	NA	NA	NA	NA	NA	A	C	A	A	A	A	A	A	A	A	A	A	A	A	A	A	A	A	A	A	A	A	A	A	C	N	C	A	A	A	A	A	A	A	A	A	A	A	M
PZE-100000448	C/A	0	223	+	NA	NA	NA	NA	NA	NA	C	A	C	C	C	C	C	C	M	C	C	C	C	C	C	C	C	C	C	C	C	C	C	C	A	N	A	C	C	C	C	C	C	C	C	C	C	C	M
PZE-100000453	A/G	0	224	+	NA	NA	NA	NA	NA	NA	N	G	A	A	A	A	A	A	N	A	A	A	A	A	G	A	A	A	A	A	A	A	A	A	G	N	G	A	A	A	A	G	A	A	A	A	A	A	N
PZE-100000575	C/A	0	225	+	NA	NA	NA	NA	NA	NA	C	A	C	C	C	C	C	C	C	C	C	C	C	C	A	C	C	C	C	C	C	C	C	C	A	A	A	C	C	C	C	A	C	C	C	C	C	C	C
PZE-100000576	A/G	0	226	+	NA	NA	NA	NA	NA	NA	A	G	A	A	A	A	A	A	A	A	A	A	A	A	G	A	A	A	A	A	A	A	A	A	G	A	G	A	A	A	A	G	A	A	A	A	A	A	N
PZE-100000630	A/G	0	227	+	NA	NA	NA	NA	NA	NA	A	G	A	A	A	A	A	A	A	A	G	A	A	A	G	A	A	A	A	A	A	A	A	A	G	A	A	A	A	A	A	A	A	A	A	A	A	A	A
PZE-100000965	G/A	0	228	+	NA	NA	NA	NA	NA	NA	N	N	N	G	G	A	N	G	N	G	G	G	G	N	G	G	G	G	G	N	N	G	G	A	G	A	G	G	N	G	G	A	G	G	G	G	G	G	N
PZE-100001123	A/G	0	229	+	NA	NA	NA	NA	NA	NA	G	R	A	A	G	G	G	G	A	A	G	A	A	G	A	A	A	A	R	G	A	A	A	A	A	A	A	A	A	A	A	A	A	A	A	A	G	A	A
PZE-100001174	G/A	0	230	+	NA	NA	NA	NA	NA	NA	G	A	G	G	G	A	A	G	G	G	G	A	A	A	G	G	G	G	G	G	A	A	G	A	G	R	G	A	A	G	A	A	G	G	A	A	A	G	G
PZE-100001195	G/A	0	231	+	NA	NA	NA	NA	NA	NA	G	A	R	A	A	A	G	R	A	R	A	A	A	G	A	G	A	G	R	A	A	G	A	A	G	A	G	G	G	A	A	A	A	G	G	G	G	A	G
PZE-100001199	G/A	0	232	+	NA	NA	NA	NA	NA	NA	N	N	N	A	G	G	G	G	R	G	N	G	G	G	A	G	G	G	R	N	G	G	A	G	A	A	G	A	A	G	G	G	G	A	G	A	A	G	A
PZE-100001203	C/A	0	233	+	NA	NA	NA	NA	NA	NA	N	C	A	C	A	A	A	M	A	M	A	C	A	A	C	C	A	C	A	C	A	M	C	A	C	M	C	C	C	A	A	A	A	C	C	C	C	A	C
PZE-100001206	NA	0	234	+	NA	NA	NA	NA	NA	NA	N	N	N	N	N	N	N	N	N	N	N	N	N	N	N	N	N	N	N	N	N	N	N	N	N	N	N	N	N	N	N	N	N	N	N	N	N	N	N
PZE-100001210	C/A	0	235	+	NA	NA	NA	NA	NA	NA	C	C	C	C	A	C	C	N	A	C	A	C	C	C	C	C	A	A	C	C	C	M	C	C	C	N	C	C	C	A	C	C	A	C	C	C	C	N	C
PZE-100001219	G/A	0	236	+	NA	NA	NA	NA	NA	NA	G	A	R	G	G	A	A	G	N	R	G	A	G	A	G	G	G	G	R	N	A	G	G	A	G	N	G	A	A	G	A	A	G	G	A	A	A	G	A
PZE-100001229	A/G	0	237	+	NA	NA	NA	NA	NA	NA	G	A	R	G	N	A	A	G	N	R	A	A	A	A	G	G	A	A	R	R	A	R	G	A	G	N	A	A	G	N	A	A	N	G	A	A	A	A	A
PZE-100001232	NA	0	238	+	NA	NA	NA	NA	NA	NA	N	N	N	N	N	N	N	N	N	N	N	N	N	N	N	N	N	N	N	N	N	N	N	N	N	N	N	N	N	N	N	N	N	N	N	N	N	N	N
PZE-100001246	G/A	0	239	+	NA	NA	NA	NA	NA	NA	N	N	N	G	G	G	G	G	R	G	G	G	G	G	G	G	G	G	G	G	G	G	G	G	G	A	G	G	G	G	G	G	G	G	G	G	G	G	G
PZE-100001248	A/G	0	240	+	NA	NA	NA	NA	NA	NA	G	A	A	G	G	A	A	G	R	R	G	G	A	A	G	A	A	G	A	R	A	R	G	A	A	N	A	A	G	G	A	G	G	G	A	A	A	A	A
PZE-100001263	A/G	0	241	+	NA	NA	NA	NA	NA	NA	N	G	A	G	A	A	A	A	A	A	A	G	A	A	G	G	A	A	A	R	A	R	G	A	A	A	G	A	G	A	A	G	A	G	G	A	A	A	A
PZE-100001267	A/G	0	242	+	NA	NA	NA	NA	NA	NA	N	G	R	G	A	A	A	R	A	R	A	A	A	A	G	G	A	A	A	G	A	R	G	A	A	A	G	A	G	A	A	A	A	G	G	A	A	A	A
PZE-100001307	A/G	0	243	+	NA	NA	NA	NA	NA	NA	A	A	N	A	A	A	G	R	N	R	A	A	G	G	A	G	A	A	A	A	A	A	A	A	A	N	A	G	G	A	A	A	A	G	A	G	G	A	A
PZE-100001337	G/A	0	244	+	NA	NA	NA	NA	NA	NA	N	N	N	G	A	A	A	A	A	A	A	G	G	A	A	G	G	G	G	N	A	G	A	A	G	N	G	G	N	G	G	A	G	N	G	A	A	A	G
PZE-100001338	A/G	0	245	+	NA	NA	NA	NA	NA	NA	N	N	N	G	A	A	G	R	N	R	A	A	G	G	A	G	A	A	A	A	R	A	G	A	A	N	A	G	N	A	A	A	A	N	A	G	G	A	A
PZE-100001354	G/A	0	246	+	NA	NA	NA	NA	NA	NA	A	G	N	A	G	A	G	R	R	R	G	A	A	G	G	A	G	G	R	G	A	A	A	A	G	R	G	A	A	G	G	G	G	A	A	A	A	G	G
PZE-100001428	G/A	0	247	+	NA	NA	NA	NA	NA	NA	G	A	G	G	G	G	G	G	A	G	A	A	A	A	G	G	G	A	G	G	A	A	G	G	G	A	G	G	G	G	G	R	G	G	A	G	A	N	G
PZE-100001441	G/A	0	248	+	NA	NA	NA	NA	NA	NA	N	N	N	G	G	G	G	G	R	G	G	G	G	G	G	G	G	G	G	G	G	G	G	R	G	A	G	G	G	G	G	G	G	G	G	G	G	G	G
PZE-100001691	C/A	0	249	+	NA	NA	NA	NA	NA	NA	N	N	N	C	A	A	A	C	N	N	C	C	A	A	N	A	C	A	C	C	C	C	N	A	C	A	C	C	N	A	C	M	A	A	A	C	C	C	C
PZE-100001718	G/A	0	250	+	NA	NA	NA	NA	NA	NA	G	G	G	G	G	G	A	A	A	G	G	G	G	G	G	G	G	G	G	G	G	G	G	G	G	A	G	G	G	G	G	G	R	G	G	A	A	G	G
PZE-100001733	T/A	0	251	+	NA	NA	NA	NA	NA	NA	N	T	T	T	T	T	T	T	N	T	T	T	T	A	T	T	T	T	T	A	T	A	T	T	T	A	T	T	T	T	T	A	T	T	T	T	T	T	T
PZE-100001736	A/C	0	252	+	NA	NA	NA	NA	NA	NA	A	A	A	N	A	A	A	C	A	A	A	A	A	C	A	A	A	A	A	A	A	C	A	A	A	A	A	A	A	A	A	C	A	A	A	A	A	A	A
PZE-100001759	A/G	0	253	+	NA	NA	NA	NA	NA	NA	A	G	G	G	G	G	G	A	A	A	A	A	A	G	A	A	G	G	G	A	G	G	A	A	A	A	A	A	A	A	A	A	R	A	A	G	A	A	A
PZE-100001828	A/G	0	254	+	NA	NA	NA	NA	NA	NA	N	N	N	N	A	N	N	N	A	N	A	A	N	N	A	G	A	A	A	A	A	N	A	A	A	A	G	N	A	A	G	N	R	N	A	G	G	A	A
PZE-100001836	C/A	0	255	+	NA	NA	NA	NA	NA	NA	C	C	C	C	C	C	C	C	A	C	C	C	A	C	C	C	C	C	C	C	C	C	C	C	C	N	C	A	C	C	C	C	C	C	C	C	C	C	C
PZE-100001851	A/G	0	256	+	NA	NA	NA	NA	NA	NA	A	A	G	A	A	G	A	A	N	A	A	A	G	G	A	G	A	A	A	A	A	A	A	A	A	R	A	A	A	A	G	A	A	A	A	A	G	A	A
PZE-100001898	A/C	0	257	+	NA	NA	NA	NA	NA	NA	N	A	A	A	A	A	C	A	A	A	A	A	A	A	A	A	A	A	A	A	A	A	A	A	A	A	A	A	A	A	A	A	A	A	A	A	C	A	A
PZE-100001904	A/G	0	258	+	NA	NA	NA	NA	NA	NA	A	A	A	A	A	A	G	A	A	A	A	G	A	A	G	G	G	G	G	A	G	A	A	A	A	A	A	A	G	A	G	A	A	A	A	A	G	N	G
PZE-100001930	G/A	0	259	+	NA	NA	NA	NA	NA	NA	G	G	G	G	G	G	G	G	R	G	A	G	G	G	A	G	G	A	G	G	G	G	G	G	G	A	A	G	G	A	G	G	G	G	G	G	G	G	G
PZE-100002058	A/C	0	260	+	NA	NA	NA	NA	NA	NA	N	N	N	C	A	A	A	A	A	A	A	A	A	A	A	A	A	A	A	A	A	A	A	A	C	N	A	A	A	A	A	A	A	A	A	A	A	A	A
PZE-100002065	G/A	0	261	+	NA	NA	NA	NA	NA	NA	N	N	N	A	G	G	G	G	G	G	G	G	G	G	G	G	G	G	G	G	G	G	G	G	A	N	G	G	G	A	G	G	G	G	G	G	G	G	G
PZE-100002066	C/A	0	262	+	NA	NA	NA	NA	NA	NA	C	M	C	C	C	C	C	C	N	C	C	C	C	C	C	C	N	C	C	C	C	C	C	C	C	N	C	C	C	C	C	C	C	C	C	C	C	C	C
PZE-100002083	C/A	0	263	+	NA	NA	NA	NA	NA	NA	M	M	M	A	C	C	N	C	N	C	C	C	C	C	C	C	N	C	C	C	C	C	C	C	A	N	C	C	C	C	C	C	C	C	C	C	C	C	C
PZE-100002086	G/A	0	264	+	NA	NA	NA	NA	NA	NA	N	N	N	G	G	G	A	G	R	G	A	G	G	G	G	G	G	A	G	G	G	G	G	G	G	N	G	G	G	G	G	R	N	G	A	G	G	R	A
PZE-100002087	G/A	0	265	+	NA	NA	NA	NA	NA	NA	G	R	G	A	G	G	A	G	N	G	G	G	G	G	G	G	N	G	G	G	G	G	G	G	A	N	G	G	G	G	G	G	G	G	G	G	G	G	G
PZE-100002268	A/G	0	266	+	NA	NA	NA	NA	NA	NA	N	N	N	A	A	A	A	A	A	A	A	A	A	A	A	A	A	A	A	A	A	A	A	A	A	A	A	A	A	A	A	A	A	A	A	A	A	A	A
PZE-100002294	G/A	0	267	+	NA	NA	NA	NA	NA	NA	N	N	N	A	N	G	G	R	N	G	G	G	G	G	G	A	G	G	G	G	G	G	G	G	G	N	N	G	G	N	G	G	G	G	G	G	G	G	G
PZE-100002297	NA	0	268	+	NA	NA	NA	NA	NA	NA	N	N	N	N	N	N	N	N	N	N	N	N	N	N	N	N	N	N	N	N	N	N	N	N	N	N	N	N	N	N	N	N	N	N	N	N	N	N	N
PZE-100002298	A/G	0	269	+	NA	NA	NA	NA	NA	NA	A	A	A	A	A	A	A	A	A	R	A	A	G	A	A	A	A	A	A	A	A	A	A	G	A	N	A	A	A	A	A	A	A	A	A	G	A	N	G
PZE-100002316	A/T	0	270	+	NA	NA	NA	NA	NA	NA	A	A	A	A	A	A	A	A	N	A	A	T	A	A	A	A	T	T	A	A	A	A	A	A	T	W	A	A	A	A	A	A	A	A	A	A	A	A	A
PZE-100002320	A/G	0	271	+	NA	NA	NA	NA	NA	NA	A	A	A	A	A	A	A	A	A	A	A	A	A	A	A	A	A	A	A	A	A	A	A	G	A	A	A	A	A	A	A	A	N	G	A	A	A	N	R
PZE-100002337	A/T	0	272	+	NA	NA	NA	NA	NA	NA	A	A	A	A	T	A	A	A	N	A	A	T	A	T	A	T	T	T	T	A	A	T	A	A	T	N	T	A	A	T	T	T	N	T	A	A	A	A	W
PZE-100002365	C/A	0	273	+	NA	NA	NA	NA	NA	NA	N	M	A	A	C	C	M	C	N	C	C	C	A	C	C	C	A	C	A	C	A	C	C	C	C	A	A	C	C	C	C	A	N	A	C	A	C	N	M
PZE-100002368	G/A	0	274	+	NA	NA	NA	NA	NA	NA	A	N	G	G	G	G	G	G	A	G	A	A	G	G	A	G	A	G	G	G	G	G	G	G	A	A	G	A	A	A	G	G	A	A	A	G	G	R	G
PZE-100002384	A/G	0	275	+	NA	NA	NA	NA	NA	NA	R	A	G	A	G	A	A	G	A	G	A	G	A	G	A	A	A	G	A	G	A	G	G	A	G	A	A	A	A	A	G	A	A	A	A	A	G	A	R
PZE-100002395	A/G	0	276	+	NA	NA	NA	NA	NA	NA	N	N	N	G	A	A	R	A	A	A	A	A	A	A	A	A	A	A	A	A	A	G	A	A	A	N	A	A	A	N	A	A	A	A	A	A	A	N	R
PZE-100002416	G/C	0	277	+	NA	NA	NA	NA	NA	NA	N	N	N	G	G	G	G	G	G	G	G	G	C	G	G	G	G	G	G	G	G	G	G	G	G	C	G	G	G	G	G	G	G	G	G	G	G	G	G
PZE-100002426	NA	0	278	+	NA	NA	NA	NA	NA	NA	N	N	N	N	N	N	N	N	N	N	N	N	N	N	N	N	N	N	N	N	N	N	N	N	N	N	N	N	N	N	N	N	N	N	N	N	N	N	N
PZE-100002463	A/G	0	279	+	NA	NA	NA	NA	NA	NA	N	N	N	A	G	G	G	A	N	A	A	G	G	G	G	A	G	A	G	A	A	G	G	G	G	R	A	A	A	A	G	A	A	A	A	A	A	G	N
PZE-100002464	A/C	0	280	+	NA	NA	NA	NA	NA	NA	A	A	A	A	A	A	A	C	M	C	A	A	A	A	C	A	C	C	C	A	C	A	C	A	A	N	A	C	A	C	C	A	A	A	A	A	C	C	M
PZE-100002465	A/C	0	281	+	NA	NA	NA	NA	NA	NA	A	A	C	C	A	A	A	A	A	A	A	C	A	A	A	A	A	A	A	C	A	C	A	C	C	A	A	A	C	A	A	A	C	C	C	C	A	A	A
PZE-100002471	A/C	0	282	+	NA	NA	NA	NA	NA	NA	N	N	N	C	A	A	A	A	A	N	N	A	N	A	A	A	N	N	A	A	N	N	A	A	A	A	A	A	N	N	N	A	N	N	N	A	N	A	A
PZE-100002478	A/G	0	283	+	NA	NA	NA	NA	NA	NA	N	N	N	G	A	A	A	A	A	G	G	A	G	A	A	A	G	G	A	A	G	G	A	A	A	A	G	A	G	G	G	A	G	G	G	A	G	R	N
PZE-100002489	NA	0	284	+	NA	NA	NA	NA	NA	NA	N	N	N	N	N	N	N	N	N	N	N	N	N	N	N	N	N	N	N	N	N	N	N	N	N	N	N	N	N	N	N	N	N	N	N	N	N	N	N
PZE-100002507	A/G	0	285	+	NA	NA	NA	NA	NA	NA	A	A	A	A	A	A	A	G	N	A	A	A	N	A	N	A	A	A	A	A	A	N	A	A	A	N	A	G	G	A	A	A	N	A	G	A	A	A	A
PZE-100002529	G/C	0	286	+	NA	NA	NA	NA	NA	NA	C	S	G	G	C	G	G	G	C	G	C	G	C	C	C	C	C	G	G	G	C	C	C	G	G	N	N	G	G	G	C	C	N	C	G	C	G	C	C
PZE-100002530	G/C	0	287	+	NA	NA	NA	NA	NA	NA	C	C	G	C	G	G	G	G	C	G	G	G	C	G	G	G	C	G	G	G	C	G	C	G	G	S	G	C	C	G	C	C	C	C	C	C	G	N	S
PZE-100002731	G/A	0	288	+	NA	NA	NA	NA	NA	NA	N	N	N	G	G	G	G	G	N	G	G	G	G	G	G	G	G	G	G	G	G	G	G	G	G	N	G	G	G	G	G	G	G	G	G	G	G	G	G
PZE-100002993	G/A	0	289	+	NA	NA	NA	NA	NA	NA	N	G	G	A	G	G	G	G	A	G	G	G	G	G	G	A	G	G	G	G	G	G	G	G	G	N	G	G	A	G	G	A	G	G	G	A	G	G	G
PZE-100002995	A/C	0	290	+	NA	NA	NA	NA	NA	NA	C	A	A	C	A	A	A	A	M	A	A	A	A	A	A	C	A	A	A	A	A	A	A	A	A	A	A	A	C	A	C	C	A	A	A	C	C	N	C
PZE-100003056	G/C	0	291	+	NA	NA	NA	NA	NA	NA	C	G	G	C	C	G	G	G	N	C	N	C	G	C	G	C	G	G	G	G	G	C	C	G	G	N	C	G	C	G	C	C	G	G	G	C	C	S	C
PZE-100003132	C/A	0	292	+	NA	NA	NA	NA	NA	NA	N	N	N	A	C	C	N	C	C	C	C	C	C	A	A	C	C	A	C	A	A	A	A	C	A	N	C	C	A	A	C	C	A	C	C	C	C	M	C
PZE-100003199	G/A	0	293	+	NA	NA	NA	NA	NA	NA	N	N	N	A	A	G	G	A	A	A	A	A	G	A	G	A	G	N	G	A	G	A	G	G	G	A	G	G	G	G	G	G	G	G	G	A	G	A	G
PZE-100003229	A/G	0	294	+	NA	NA	NA	NA	NA	NA	A	R	A	A	A	A	A	A	A	A	A	A	A	A	A	A	G	A	A	A	G	A	A	A	A	N	G	A	A	G	A	A	R	G	G	A	A	A	A
PZE-100003239	G/A	0	295	+	NA	NA	NA	NA	NA	NA	G	N	G	G	G	G	G	G	N	G	G	G	G	G	G	G	A	G	G	G	A	G	G	G	G	A	A	G	G	A	G	G	R	A	A	G	G	G	G
PZE-100003317	G/A	0	296	+	NA	NA	NA	NA	NA	NA	G	N	G	G	G	G	G	G	N	G	G	G	G	G	G	G	A	G	G	G	A	G	G	G	G	A	A	G	G	A	G	G	N	A	A	G	G	G	G
PZE-100003321	A/T	0	297	+	NA	NA	NA	NA	NA	NA	A	N	A	A	A	A	A	A	N	A	A	A	A	A	A	A	T	A	A	A	T	A	A	A	A	A	T	A	A	T	A	A	N	N	T	A	A	A	A
PZE-100003322	G/A	0	298	+	NA	NA	NA	NA	NA	NA	G	N	A	G	G	R	G	G	N	G	G	G	G	G	A	G	G	A	G	G	G	G	G	A	A	A	G	G	G	G	G	G	G	G	G	G	G	N	G
PZE-100003338	A/G	0	299	+	NA	NA	NA	NA	NA	NA	A	R	A	A	A	A	A	A	A	A	A	A	N	A	A	A	G	A	A	A	G	A	A	A	A	A	G	A	A	G	A	A	R	G	G	A	A	A	A
PZE-100003423	G/A	0	300	+	NA	NA	NA	NA	NA	NA	G	N	G	G	G	G	G	G	R	G	G	G	G	G	G	G	A	G	G	G	A	G	G	G	G	A	A	G	G	A	G	G	R	A	A	G	G	G	G
PZE-100003441	G/A	0	301	+	NA	NA	NA	NA	NA	NA	G	N	G	G	G	G	G	G	N	G	G	G	G	G	G	G	A	G	G	G	A	G	G	G	G	G	A	G	G	A	G	G	N	A	A	G	G	G	G
PZE-101039371	G/A	0	302	+	NA	NA	NA	NA	NA	NA	N	N	N	G	G	G	G	G	N	G	G	G	G	G	A	G	G	G	G	G	G	G	G	G	G	A	G	G	G	G	G	G	G	G	G	G	G	G	G
PZE-101044770	G/A	0	303	+	NA	NA	NA	NA	NA	NA	G	G	G	G	A	G	G	A	A	G	A	A	A	G	G	G	G	A	A	A	A	A	A	A	G	N	A	G	G	A	A	A	G	G	A	A	A	A	A
PZE-101047239	A/C	0	304	+	NA	NA	NA	NA	NA	NA	N	N	N	A	A	A	C	A	N	C	A	A	A	A	A	A	A	C	A	A	A	A	A	A	A	N	A	A	A	A	A	A	C	A	C	A	A	C	A
PZE-101047349	G/A	0	305	+	NA	NA	NA	NA	NA	NA	N	G	G	G	G	G	G	G	R	G	G	G	G	N	G	G	G	G	G	G	G	G	G	G	G	N	G	G	G	G	G	G	G	G	G	G	G	G	G
PZE-101050744	C/A	0	306	+	NA	NA	NA	NA	NA	NA	N	N	N	C	A	C	A	A	N	N	C	A	C	A	C	A	A	C	C	A	C	A	A	C	C	N	C	C	C	A	C	C	N	A	A	C	A	C	C
PZE-101053236	NA	0	307	+	NA	NA	NA	NA	NA	NA	N	N	N	N	N	N	N	N	N	N	N	N	N	N	N	N	N	N	N	N	N	N	N	N	N	N	N	N	N	N	N	N	N	N	N	N	N	N	N
PZE-101064464	A	0	308	+	NA	NA	NA	NA	NA	NA	N	N	N	A	N	N	N	N	N	A	N	N	N	N	N	N	N	N	N	N	N	N	N	N	A	A	N	N	N	N	N	N	A	N	N	N	N	N	N
PZE-101065653	A/C	0	309	+	NA	NA	NA	NA	NA	NA	N	N	N	C	C	A	C	C	N	A	N	A	C	C	N	A	C	A	C	N	C	C	C	A	C	A	C	C	A	C	A	A	C	A	N	A	C	C	C
PZE-101069006	A/G	0	310	+	NA	NA	NA	NA	NA	NA	G	A	G	A	G	G	G	G	N	G	A	G	G	G	A	G	A	G	A	G	A	G	A	G	A	R	G	A	A	G	G	G	A	A	G	G	A	N	R
PZE-101070948	G/A	0	311	+	NA	NA	NA	NA	NA	NA	A	A	N	G	A	G	A	A	N	G	G	G	A	G	A	A	A	G	G	G	G	A	A	G	G	A	G	G	N	A	A	N	A	A	A	G	A	A	R
PZE-101076988	G/A	0	312	+	NA	NA	NA	NA	NA	NA	N	N	N	N	G	A	G	G	R	G	A	A	N	G	G	G	A	A	A	A	G	G	N	A	N	N	A	N	G	G	G	N	G	G	G	G	G	G	G
PZE-101086807	G/A	0	313	+	NA	NA	NA	NA	NA	NA	N	N	N	A	G	N	N	G	R	G	G	G	N	N	N	G	G	G	N	N	G	N	G	G	A	A	N	A	G	G	G	G	N	N	G	N	N	G	N
PZE-101094155	G/A	0	314	+	NA	NA	NA	NA	NA	NA	N	N	G	G	A	G	G	A	A	G	G	G	R	A	G	G	G	G	A	A	G	G	G	G	G	A	G	G	G	G	G	G	G	G	G	G	G	G	G
PZE-101105346	C/A	0	315	+	NA	NA	NA	NA	NA	NA	C	C	N	C	C	C	C	C	N	C	C	C	C	C	C	C	C	C	C	C	C	C	C	C	C	N	C	A	A	N	C	A	C	C	C	A	C	C	C
PZE-101107243	A/G	0	316	+	NA	NA	NA	NA	NA	NA	N	N	N	A	A	G	G	A	A	A	A	G	A	A	A	G	A	G	A	A	A	A	G	A	A	N	G	A	A	N	G	G	A	G	A	A	A	N	G
PZE-101117483	G/A	0	317	+	NA	NA	NA	NA	NA	NA	N	N	N	G	G	G	G	G	R	G	G	G	G	G	G	G	G	G	G	G	G	G	G	A	G	A	G	G	A	G	G	G	G	A	G	A	G	G	G
PZE-101118189	G/C	0	318	+	NA	NA	NA	NA	NA	NA	N	N	N	C	G	C	C	G	S	G	G	S	G	G	G	G	N	G	N	G	N	G	S	G	C	N	G	N	G	G	G	N	C	G	S	G	N	C	C
PZE-101137111	A/C	0	319	+	NA	NA	NA	NA	NA	NA	N	N	N	C	A	C	A	A	A	A	A	A	N	C	A	A	A	C	A	A	A	C	A	C	C	N	A	A	A	A	A	A	A	C	A	A	A	A	A
PZE-101143217	A/G	0	320	+	NA	NA	NA	NA	NA	NA	A	N	A	A	A	A	G	A	A	A	A	A	A	G	G	A	G	A	A	A	G	A	G	A	A	A	A	G	G	A	A	G	A	A	A	N	A	G	G
PZE-101146974	T/A	0	321	+	NA	NA	NA	NA	NA	NA	A	T	T	A	A	T	A	A	N	T	T	T	A	A	T	T	T	T	A	T	W	A	T	T	A	W	A	N	A	T	T	T	A	N	A	N	N	T	T
PZE-101155708	A/G	0	322	+	NA	NA	NA	NA	NA	NA	A	G	A	A	G	G	A	A	A	A	G	A	G	A	A	A	G	G	A	A	A	A	A	G	A	A	A	G	A	A	A	A	A	A	G	A	A	A	A
PZE-101164129	A/G	0	323	+	NA	NA	NA	NA	NA	NA	G	A	G	A	A	G	G	A	A	G	A	G	G	G	G	A	G	G	A	G	A	A	A	A	G	N	G	A	A	A	A	A	R	A	A	G	A	A	A
PZE-101164420	NA	0	324	+	NA	NA	NA	NA	NA	NA	N	N	N	N	N	N	N	N	N	N	N	N	N	N	N	N	N	N	N	N	N	N	N	N	N	N	N	N	N	N	N	N	N	N	N	N	N	N	N
PZE-101169057	G/A	0	325	+	NA	NA	NA	NA	NA	NA	N	N	N	G	G	A	G	G	A	G	A	G	A	N	G	N	G	G	G	R	G	G	G	G	G	A	G	G	R	G	A	G	G	G	G	N	G	G	G
PZE-101174037	G/A	0	326	+	NA	NA	NA	NA	NA	NA	N	N	N	G	G	G	G	G	G	G	G	G	G	G	G	G	G	G	G	G	G	G	G	G	G	N	G	G	G	G	G	G	G	G	G	G	A	N	G
PZE-101174424	G/A	0	327	+	NA	NA	NA	NA	NA	NA	N	N	N	G	A	G	G	G	A	G	G	G	G	G	G	A	G	G	G	G	G	G	A	A	A	A	G	G	N	N	G	A	A	G	N	A	G	G	A
PZE-101175283	G/A	0	328	+	NA	NA	NA	NA	NA	NA	A	G	A	G	G	G	G	G	G	G	A	G	G	G	G	A	A	G	G	A	G	G	A	G	A	N	G	A	G	G	G	A	A	A	A	G	A	G	G
PZE-101187439	A/C	0	329	+	NA	NA	NA	NA	NA	NA	N	N	N	N	A	N	C	N	N	N	N	N	A	N	A	N	N	C	A	A	C	A	A	A	N	N	C	A	C	A	N	A	A	A	C	N	A	A	C
PZE-101190255	G/A	0	330	+	NA	NA	NA	NA	NA	NA	A	G	R	G	G	G	A	G	N	G	G	G	G	G	G	A	A	G	A	G	G	G	G	G	G	N	A	A	G	G	G	G	G	G	G	G	G	G	G
PZE-101195479	C/A	0	331	+	NA	NA	NA	NA	NA	NA	C	C	C	C	A	C	C	C	N	C	C	C	C	C	C	C	A	C	C	N	C	C	C	C	C	N	C	A	C	C	C	C	C	C	C	A	C	C	A
PZE-101207039	C/A	0	332	+	NA	NA	NA	NA	NA	NA	C	C	C	A	C	C	C	C	C	C	C	C	A	A	C	C	C	C	A	C	A	A	A	A	C	N	A	C	C	C	A	C	C	C	C	C	A	C	C
PZE-101209179	A/T	0	333	+	NA	NA	NA	NA	NA	NA	N	N	N	N	N	N	N	N	N	A	A	A	N	N	A	N	N	N	N	N	N	N	N	N	N	N	N	A	N	A	N	N	N	A	N	N	N	A	A
PZE-101246660	A/G	0	334	+	NA	NA	NA	NA	NA	NA	G	R	A	G	A	A	A	G	N	A	G	G	G	G	A	G	G	G	A	A	A	G	G	A	A	A	G	A	G	A	A	G	G	A	G	G	A	G	N
PZE-101251928	C/A	0	335	+	NA	NA	NA	NA	NA	NA	C	C	A	C	A	C	C	C	M	A	C	C	C	A	C	C	C	C	C	C	C	C	A	A	C	A	C	C	C	C	C	C	A	C	A	A	A	M	C
PZE-102003182	G/A	0	336	+	NA	NA	NA	NA	NA	NA	N	N	N	A	G	G	G	G	N	G	N	N	G	N	G	A	A	A	G	A	G	A	G	A	A	A	G	A	G	N	G	N	G	G	N	G	G	G	A
PZE-102015477	C/T	0	337	+	NA	NA	NA	NA	NA	NA	N	N	N	N	N	N	N	N	N	N	N	N	N	N	N	N	N	N	N	N	N	N	N	N	N	N	N	N	N	N	N	N	N	N	N	N	N	N	N
PZE-102038833	C/A	0	338	+	NA	NA	NA	NA	NA	NA	N	M	M	C	A	A	C	A	A	C	C	A	C	A	C	C	C	C	C	A	A	C	A	C	C	N	C	C	A	C	C	C	A	A	C	A	C	A	C
PZE-102043732	C/A	0	339	+	NA	NA	NA	NA	NA	NA	N	N	N	C	C	A	C	C	A	C	C	C	C	C	C	C	A	C	C	C	C	C	C	C	C	N	C	A	C	C	C	C	C	N	C	A	A	C	C
PZE-102065703	A/G	0	340	+	NA	NA	NA	NA	NA	NA	G	R	A	G	A	A	A	A	N	A	G	G	A	A	G	G	R	G	A	A	A	A	A	G	G	N	A	A	A	G	A	A	G	G	A	A	A	R	A
PZE-102080419	A/C	0	341	+	NA	NA	NA	NA	NA	NA	A	M	A	C	C	A	A	C	A	A	A	A	C	A	C	C	N	A	A	C	C	A	A	A	C	N	C	C	A	C	C	M	M	C	C	C	A	N	C
PZE-102082351	G/A	0	342	+	NA	NA	NA	NA	NA	NA	N	N	N	A	G	G	N	A	A	G	G	G	G	G	G	G	G	G	G	G	G	A	G	A	A	R	G	G	G	A	G	G	G	G	G	G	G	G	G
PZE-102088647	A/G	0	343	+	NA	NA	NA	NA	NA	NA	N	N	A	A	G	G	G	A	R	A	G	A	N	A	A	A	A	A	N	A	A	A	A	A	A	N	A	A	G	A	G	N	N	G	G	A	G	N	A
PZE-102090335	G/A	0	344	+	NA	NA	NA	NA	NA	NA	N	G	A	G	G	G	G	G	N	G	G	G	G	G	A	G	G	G	G	A	G	G	G	G	G	A	A	G	R	G	G	G	G	G	G	A	G	G	A
PZE-102090790	G/A	0	345	+	NA	NA	NA	NA	NA	NA	A	G	N	G	G	G	G	G	N	G	G	G	G	G	A	G	G	G	G	A	G	G	G	G	G	A	A	G	G	G	G	N	N	G	G	A	G	N	A
PZE-102098925	G/A	0	346	+	NA	NA	NA	NA	NA	NA	N	N	N	G	N	N	G	G	N	N	G	G	N	G	G	G	N	N	G	G	N	G	G	G	G	A	N	G	G	N	G	G	R	G	G	G	G	G	G
PZE-102100871	A/G	0	347	+	NA	NA	NA	NA	NA	NA	A	A	A	A	A	A	G	A	N	A	A	A	A	A	A	G	A	A	A	A	A	A	A	G	A	A	A	A	A	G	A	A	A	A	A	A	A	A	A
PZE-102109545	A/G	0	348	+	NA	NA	NA	NA	NA	NA	N	N	N	N	A	A	A	A	A	A	G	A	A	A	A	N	N	N	N	A	G	A	A	G	N	A	A	A	N	A	N	G	A	A	A	N	G	A	A
PZE-102121475	G/A	0	349	+	NA	NA	NA	NA	NA	NA	N	N	N	G	G	G	G	G	N	G	G	G	G	G	G	G	G	G	G	G	A	G	G	G	G	N	G	G	G	G	G	G	G	G	G	G	G	G	G
PZE-102124713	A/G	0	350	+	NA	NA	NA	NA	NA	NA	A	G	R	A	G	G	A	A	R	A	A	G	G	G	N	A	G	A	G	N	G	A	A	A	A	N	A	A	A	A	G	A	G	G	G	A	A	G	G
PZE-102127514	G/A	0	351	+	NA	NA	NA	NA	NA	NA	N	N	N	G	G	G	G	G	N	G	G	G	G	G	G	N	G	G	G	G	G	N	G	G	G	A	G	G	A	G	G	G	N	G	G	G	G	G	G
PZE-102129781	C/A	0	352	+	NA	NA	NA	NA	NA	NA	C	A	C	C	A	A	M	C	M	A	A	C	C	A	C	A	A	C	C	C	A	C	C	C	C	N	C	C	C	A	C	M	C	A	A	A	A	A	A
PZE-102142815	A/G	0	353	+	NA	NA	NA	NA	NA	NA	A	A	A	A	A	A	N	A	A	G	A	A	A	A	A	A	A	A	G	A	A	A	A	G	A	A	A	A	A	A	A	A	A	A	A	A	A	A	A
PZE-102152286	G/A	0	354	+	NA	NA	NA	NA	NA	NA	G	G	A	G	G	G	G	G	G	G	G	G	G	G	G	G	A	G	A	G	A	G	A	G	G	N	G	A	G	G	G	G	A	G	G	A	G	N	R
PZE-102179430	G/A	0	355	+	NA	NA	NA	NA	NA	NA	N	R	G	G	A	A	G	A	A	A	A	G	G	A	A	A	G	A	G	G	A	G	A	A	G	N	A	G	G	G	A	N	A	G	A	A	A	A	A
PZE-102193367	G/A	0	356	+	NA	NA	NA	NA	NA	NA	N	N	N	G	G	G	G	A	N	G	G	G	G	A	G	G	G	G	G	A	G	A	A	G	G	A	G	G	G	G	A	A	G	G	G	R	G	G	G
PZE-103000289	A/C	0	357	+	NA	NA	NA	NA	NA	NA	A	N	A	A	A	A	C	A	N	A	A	A	A	C	A	C	A	A	C	C	A	A	A	A	A	M	A	A	A	A	C	A	C	C	A	A	A	A	A
PZE-103027971	G/A	0	358	+	NA	NA	NA	NA	NA	NA	A	G	G	G	A	G	G	A	G	G	G	G	G	G	A	G	G	N	G	G	G	G	G	G	A	N	G	A	G	A	G	G	G	G	G	A	A	G	G
PZE-103050475	G/A	0	359	+	NA	NA	NA	NA	NA	NA	N	N	N	A	G	G	G	G	N	G	G	G	G	G	G	G	N	G	G	G	G	G	G	G	G	R	G	G	G	G	G	G	G	G	G	G	G	G	G
PZE-103050790	A/G	0	360	+	NA	NA	NA	NA	NA	NA	N	N	N	A	A	A	A	A	N	A	A	A	A	A	A	A	A	A	A	A	A	A	A	A	A	N	A	A	A	A	A	A	A	A	A	A	A	A	A
PZE-103056055	A/C	0	361	+	NA	NA	NA	NA	NA	NA	N	N	N	C	A	A	A	A	A	A	A	A	C	A	A	A	A	A	A	A	A	A	A	A	A	N	A	A	A	A	A	A	A	A	A	A	A	N	C
PZE-103066500	G/A	0	362	+	NA	NA	NA	NA	NA	NA	A	G	A	G	G	G	G	G	A	G	G	A	G	G	G	A	N	A	A	A	A	G	G	G	A	A	A	G	G	A	A	A	G	A	G	G	G	G	G
PZE-103068121	G/A	0	363	+	NA	NA	NA	NA	NA	NA	R	G	G	G	G	G	G	G	A	A	G	G	G	G	G	G	G	G	G	G	A	G	G	G	G	N	A	G	G	G	G	A	G	G	G	G	G	G	G
PZE-103071406	A/G	0	364	+	NA	NA	NA	NA	NA	NA	N	A	A	G	A	A	A	A	N	G	A	A	A	A	A	G	N	A	A	A	A	A	G	A	A	A	G	A	A	A	A	A	A	A	A	A	A	A	G
PZE-103074592	A/G	0	365	+	NA	NA	NA	NA	NA	NA	N	N	N	G	A	G	A	A	A	A	A	A	A	G	A	A	A	A	A	A	A	A	A	G	G	N	A	G	A	A	A	A	A	A	A	G	A	N	A
PZE-103075213	A/C	0	366	+	NA	NA	NA	NA	NA	NA	N	N	N	A	A	A	A	A	A	A	A	A	A	A	A	A	M	A	A	A	A	A	A	C	A	A	A	C	A	A	A	A	A	A	A	A	A	A	A
PZE-103077401	A/G	0	367	+	NA	NA	NA	NA	NA	NA	R	R	R	A	G	A	A	A	N	A	A	G	G	G	G	G	G	G	A	G	G	A	G	A	A	N	G	G	G	A	G	A	G	G	A	A	A	A	A
PZE-103098185	A/G	0	368	+	NA	NA	NA	NA	NA	NA	A	N	A	A	G	A	A	G	A	A	A	A	A	G	A	G	A	A	G	G	A	A	A	A	A	A	A	G	A	A	G	A	A	G	G	A	A	A	A
PZE-103100051	A/G	0	369	+	NA	NA	NA	NA	NA	NA	R	A	A	G	G	G	G	G	A	A	A	A	A	G	A	A	A	A	A	A	A	A	A	G	A	N	G	A	A	G	A	A	G	A	A	G	A	A	A
PZE-103113058	C/A	0	370	+	NA	NA	NA	NA	NA	NA	A	N	A	C	C	C	C	C	A	C	C	C	C	C	A	C	C	C	C	A	C	C	C	A	C	A	C	C	C	C	C	A	C	C	A	C	C	C	C
PZE-103118331	G/A	0	371	+	NA	NA	NA	NA	NA	NA	G	G	G	G	A	G	G	G	N	G	G	A	G	A	A	G	G	A	G	G	G	G	G	G	A	A	A	A	G	G	G	G	G	G	A	G	G	N	A
PZE-103118860	A/G	0	372	+	NA	NA	NA	NA	NA	NA	A	A	A	G	A	A	R	G	A	A	G	A	A	A	A	G	A	A	G	A	G	A	G	A	A	R	A	A	A	A	A	G	A	A	N	A	G	A	A
PZE-103144525	G/A	0	373	+	NA	NA	NA	NA	NA	NA	N	G	G	G	G	G	G	A	A	G	G	A	G	G	A	G	A	G	G	A	G	A	G	G	G	A	G	G	G	G	G	G	G	G	G	A	G	R	G
PZE-103171520	G/A	0	374	+	NA	NA	NA	NA	NA	NA	G	G	R	G	G	G	A	A	N	A	G	G	G	G	G	G	G	A	G	G	A	A	G	A	G	A	G	A	G	A	G	G	G	G	G	A	G	G	G
PZE-103180081	C/A	0	375	+	NA	NA	NA	NA	NA	NA	C	C	C	A	C	C	C	C	C	C	C	C	C	C	C	C	C	A	C	C	C	C	A	C	N	N	C	C	A	C	C	C	C	C	C	C	C	C	A
PZE-104006975	A/G	0	376	+	NA	NA	NA	NA	NA	NA	A	A	A	A	A	A	A	A	A	A	A	A	A	A	A	A	A	A	A	A	A	A	A	A	A	R	A	A	A	A	A	A	A	A	A	A	A	A	A
PZE-104010425	A/G	0	377	+	NA	NA	NA	NA	NA	NA	N	N	N	A	A	A	G	A	N	G	G	A	A	G	G	G	A	A	A	A	A	A	A	A	A	A	A	A	A	A	A	A	A	A	A	G	A	A	A
PZE-104010863	G/A	0	378	+	NA	NA	NA	NA	NA	NA	G	R	R	G	A	G	G	G	A	G	G	A	G	A	G	G	A	A	A	G	A	A	A	G	G	A	G	G	G	A	A	A	A	G	G	G	G	A	A
PZE-104025791	C/A	0	379	+	NA	NA	NA	NA	NA	NA	N	C	C	A	C	C	C	C	C	C	C	A	C	A	C	A	C	C	M	A	A	C	A	C	C	N	C	C	C	A	A	A	C	C	A	A	A	C	C
PZE-104025905	C/A	0	380	+	NA	NA	NA	NA	NA	NA	C	C	C	C	C	C	C	C	N	C	C	A	C	A	C	C	C	C	C	A	C	A	A	A	C	N	C	C	C	A	C	A	C	C	C	A	A	C	C
PZE-104029507	G/A	0	381	+	NA	NA	NA	NA	NA	NA	N	N	N	G	G	G	G	G	N	G	G	G	G	G	G	G	G	G	G	G	G	G	G	G	G	A	G	G	G	G	G	G	G	G	G	G	G	G	G
PZE-104032694	A/G	0	382	+	NA	NA	NA	NA	NA	NA	N	N	N	A	A	A	A	A	A	A	A	A	A	A	A	A	A	A	A	A	G	A	A	A	A	N	A	A	A	A	A	A	A	A	A	A	A	A	A
PZE-104041162	G/A	0	383	+	NA	NA	NA	NA	NA	NA	G	R	R	A	A	G	G	A	R	A	G	G	G	A	G	A	A	G	A	G	A	G	G	A	A	N	A	A	G	G	G	G	R	G	G	A	A	A	A
PZE-104043556	C/A	0	384	+	NA	NA	NA	NA	NA	NA	C	C	C	C	C	C	C	C	C	C	C	C	C	C	C	C	C	C	C	C	C	C	C	C	A	N	C	C	C	C	C	C	C	C	C	C	C	C	A
PZE-104043886	NA	0	385	+	NA	NA	NA	NA	NA	NA	N	N	N	N	N	N	N	N	N	N	N	N	N	N	N	N	N	N	N	N	N	N	N	N	N	N	N	N	N	N	N	N	N	N	N	N	N	N	N
PZE-104050087	G/A	0	386	+	NA	NA	NA	NA	NA	NA	N	N	N	G	G	A	G	G	A	G	A	G	A	G	G	A	A	A	A	G	G	G	G	G	G	N	G	A	A	A	G	G	R	A	A	G	G	G	G
PZE-104060336	G/A	0	387	+	NA	NA	NA	NA	NA	NA	G	G	G	G	A	G	A	G	R	A	G	G	G	G	G	G	G	G	G	G	G	G	A	G	G	R	G	A	A	G	G	G	G	G	G	G	A	G	G
PZE-104060604	G/A	0	388	+	NA	NA	NA	NA	NA	NA	G	G	A	G	A	G	A	G	A	A	G	G	G	A	G	G	G	A	G	G	G	G	A	G	G	A	A	A	G	G	G	G	G	G	G	A	G	G	G
PZE-104063079	A/G	0	389	+	NA	NA	NA	NA	NA	NA	A	R	A	A	A	A	G	G	A	G	G	A	A	A	A	A	A	A	A	A	G	G	G	G	A	N	A	A	A	A	A	G	R	A	A	A	G	G	G
PZE-104068371	G/A	0	390	+	NA	NA	NA	NA	NA	NA	G	G	G	A	G	A	G	G	A	G	G	A	G	G	G	G	G	G	G	G	G	G	A	G	G	A	N	A	G	A	G	G	G	G	G	G	A	G	A
PZE-104071958	C/A	0	391	+	NA	NA	NA	NA	NA	NA	N	N	N	C	C	C	C	C	N	C	C	C	C	C	C	C	C	C	C	C	C	C	C	C	C	M	C	A	C	C	C	C	A	C	C	C	C	C	C
PZE-104079154	G/A	0	392	+	NA	NA	NA	NA	NA	NA	N	N	N	G	G	A	G	A	R	G	N	A	G	G	G	G	N	N	G	N	G	G	G	G	G	A	G	A	G	A	A	A	G	G	G	G	G	G	G
PZE-104081678	A/C	0	393	+	NA	NA	NA	NA	NA	NA	C	C	A	C	A	C	C	A	A	C	C	C	A	C	A	C	A	N	A	A	A	A	C	C	C	A	C	A	C	N	C	A	A	A	A	A	C	C	C
PZE-104084171	A/G	0	394	+	NA	NA	NA	NA	NA	NA	N	N	N	A	N	A	A	N	N	A	A	A	A	N	N	N	A	A	N	N	A	N	N	N	A	A	N	N	N	A	N	N	A	N	A	N	A	A	A
PZE-104086457	C/A	0	395	+	NA	NA	NA	NA	NA	NA	C	A	C	C	C	A	A	C	N	A	C	A	C	C	C	A	C	C	A	C	C	C	A	C	A	A	C	A	C	A	A	C	M	A	C	C	C	C	M
PZE-104086939	A/G	0	396	+	NA	NA	NA	NA	NA	NA	N	N	N	A	A	A	A	A	A	A	A	A	A	N	A	G	A	A	A	A	A	A	A	N	A	A	A	A	A	N	A	G	A	N	A	A	A	A	A
PZE-104093308	T/A	0	397	+	NA	NA	NA	NA	NA	NA	N	N	N	A	T	A	A	T	W	A	A	T	T	T	T	A	N	T	T	A	T	A	T	T	T	N	T	T	T	T	T	A	W	A	A	T	T	T	N
PZE-104099876	A/G	0	398	+	NA	NA	NA	NA	NA	NA	G	R	A	A	G	A	A	G	A	A	A	A	A	A	G	G	A	A	G	A	A	A	G	A	A	N	A	G	A	A	A	G	N	A	A	A	A	N	N
PZE-104103469	A/G	0	399	+	NA	NA	NA	NA	NA	NA	A	R	G	A	G	G	G	G	A	G	A	G	G	G	G	A	A	A	A	A	A	A	G	A	A	A	G	A	A	A	A	A	A	A	G	A	G	A	A
PZE-104106723	A	0	400	+	NA	NA	NA	NA	NA	NA	N	N	N	A	A	A	A	A	A	A	A	A	A	A	A	A	A	A	A	A	A	A	A	A	A	A	A	A	A	A	A	A	A	A	A	A	A	A	A
PZE-104108287	G/A	0	401	+	NA	NA	NA	NA	NA	NA	N	N	N	A	G	G	G	A	R	G	G	G	G	G	G	G	G	G	G	G	G	G	G	G	G	N	A	G	G	G	G	G	G	G	G	G	G	G	G
PZE-104117223	G/A	0	402	+	NA	NA	NA	NA	NA	NA	N	G	G	A	G	G	A	G	R	G	G	A	A	G	G	A	G	G	G	G	G	G	G	A	A	N	G	G	G	G	A	G	G	G	G	G	G	N	R
PZE-104117879	G/A	0	403	+	NA	NA	NA	NA	NA	NA	N	N	N	G	G	G	G	G	A	G	G	G	G	G	G	G	G	G	G	G	G	G	G	G	N	A	G	G	G	G	G	G	G	G	G	G	G	G	G
PZE-104121726	A/G	0	404	+	NA	NA	NA	NA	NA	NA	A	G	G	A	G	G	G	G	A	G	G	G	G	G	A	A	G	G	A	A	G	G	G	A	A	A	A	A	G	A	G	G	A	A	A	A	G	N	A
PZE-104125608	A/C	0	405	+	NA	NA	NA	NA	NA	NA	A	M	A	C	A	A	A	A	A	C	A	A	A	A	C	A	A	A	C	A	A	A	A	C	A	A	A	C	A	A	C	A	N	N	A	A	C	M	A
PZE-104131464	A/G	0	406	+	NA	NA	NA	NA	NA	NA	A	N	A	A	A	A	A	A	R	A	G	A	G	A	A	A	G	G	N	A	G	A	A	G	G	N	A	G	N	A	N	N	R	A	A	A	A	A	A
PZE-104135927	A/G	0	407	+	NA	NA	NA	NA	NA	NA	A	A	A	A	A	A	A	G	A	A	A	A	A	A	A	A	A	A	G	G	A	A	A	A	G	A	A	A	A	A	A	A	A	A	A	A	A	N	G
PZE-104145709	C/A	0	408	+	NA	NA	NA	NA	NA	NA	N	C	C	C	C	C	C	C	A	C	A	C	C	C	C	C	C	C	C	C	C	C	C	A	C	N	C	C	A	C	C	C	C	C	C	C	C	C	C
PZE-105003682	G/A	0	409	+	NA	NA	NA	NA	NA	NA	N	N	N	G	G	G	G	G	R	G	G	G	G	G	G	G	G	G	G	A	G	G	G	G	G	N	G	G	G	G	G	G	G	G	G	G	G	G	G
PZE-105031842	G/A	0	410	+	NA	NA	NA	NA	NA	NA	N	N	N	G	A	A	A	A	A	G	A	A	A	A	A	A	N	G	G	G	G	G	G	N	G	A	A	A	G	G	A	G	G	N	A	G	G	A	N
PZE-105032023	C/A	0	411	+	NA	NA	NA	NA	NA	NA	N	N	N	N	A	C	C	A	N	N	A	C	C	N	C	A	A	N	N	N	N	N	C	C	N	N	A	A	C	A	A	A	C	N	N	C	N	A	A
PZE-105032412	C/A	0	412	+	NA	NA	NA	NA	NA	NA	C	C	C	C	C	A	C	C	A	C	A	A	C	A	C	C	A	C	C	A	C	A	C	C	C	A	C	C	A	C	C	A	A	A	A	C	C	A	C
PZE-105040941	A/G	0	413	+	NA	NA	NA	NA	NA	NA	N	N	N	A	A	A	A	A	A	A	G	A	A	A	A	A	A	A	A	G	A	A	A	A	A	N	A	A	A	A	A	N	A	G	G	A	A	A	A
PZE-105052435	C/A	0	414	+	NA	NA	NA	NA	NA	NA	C	C	C	N	C	C	C	C	A	C	A	C	C	C	C	A	C	C	A	C	A	N	N	C	N	A	C	A	C	N	C	A	C	C	C	C	C	C	C
PZE-105053474	A/G	0	415	+	NA	NA	NA	NA	NA	NA	N	N	N	A	A	A	A	A	A	A	A	A	A	A	A	A	A	A	A	A	A	A	A	A	A	A	A	A	A	A	A	A	G	G	A	G	A	A	A
PZE-105056781	G/A	0	416	+	NA	NA	NA	NA	NA	NA	N	N	N	G	A	A	G	A	N	A	G	G	G	G	A	N	G	G	G	G	G	N	N	A	G	N	G	A	A	G	G	N	N	G	G	G	G	A	G
PZE-105059330	A/G	0	417	+	NA	NA	NA	NA	NA	NA	A	A	A	G	A	A	G	A	A	G	A	A	A	A	G	G	N	A	A	A	A	A	G	A	G	A	A	A	G	A	G	R	A	A	A	A	A	A	A
PZE-105062863	A/C	0	418	+	NA	NA	NA	NA	NA	NA	C	M	M	A	C	C	C	C	A	A	A	A	A	A	A	C	C	A	A	C	A	A	A	C	A	M	A	C	A	C	C	M	A	A	C	A	C	C	C
PZE-105065972	A/G	0	419	+	NA	NA	NA	NA	NA	NA	A	R	G	A	A	G	G	A	G	A	A	G	A	A	G	G	G	A	A	G	A	G	G	A	A	N	A	G	G	A	G	R	A	A	A	A	G	G	A
PZE-105077115	C/A	0	420	+	NA	NA	NA	NA	NA	NA	A	M	A	A	C	C	C	C	N	A	C	A	C	C	A	A	A	A	M	N	A	A	A	C	A	A	C	C	C	A	A	M	C	C	C	A	A	N	C
PZE-105081958	A/C	0	421	+	NA	NA	NA	NA	NA	NA	A	M	A	A	A	A	A	A	A	A	A	A	A	A	A	A	A	A	A	A	A	A	A	A	A	N	A	A	A	A	A	A	A	A	A	C	A	A	A
PZE-105085373	G/A	0	422	+	NA	NA	NA	NA	NA	NA	G	G	G	G	A	G	G	A	N	G	G	A	G	G	G	G	G	G	G	G	G	G	G	A	G	A	G	G	G	G	G	G	G	G	G	G	G	G	G
PZE-105085845	G/C	0	423	+	NA	NA	NA	NA	NA	NA	G	N	G	G	C	G	G	C	G	G	G	C	G	G	G	G	G	G	G	G	G	G	G	C	G	S	G	G	G	G	G	G	G	G	G	G	G	G	G
PZE-105087727	A/C	0	424	+	NA	NA	NA	NA	NA	NA	N	N	N	A	A	A	A	A	A	A	A	A	A	A	A	A	A	A	A	A	A	A	A	A	A	A	A	A	A	N	A	A	A	A	A	A	N	A	A
PZE-105094797	G/A	0	425	+	NA	NA	NA	NA	NA	NA	N	N	N	G	G	G	G	G	G	G	A	G	G	G	G	G	G	G	G	G	G	G	G	G	G	R	G	G	G	G	G	G	G	G	G	G	G	G	G
PZE-105109089	G/A	0	426	+	NA	NA	NA	NA	NA	NA	G	G	G	G	A	G	G	A	R	G	G	G	A	G	G	G	G	G	G	G	G	G	G	G	G	A	G	G	G	G	G	R	G	G	G	G	G	G	G
PZE-105123203	G/A	0	427	+	NA	NA	NA	NA	NA	NA	N	N	N	G	A	N	G	A	A	N	N	N	N	G	A	A	N	N	N	N	N	N	N	N	G	A	A	G	G	N	A	N	N	N	N	N	G	G	G
PZE-105125394	G/A	0	428	+	NA	NA	NA	NA	NA	NA	G	G	G	G	G	G	G	G	R	G	G	G	G	A	G	G	G	G	A	G	R	G	A	G	G	N	G	G	G	G	G	G	G	G	G	G	G	G	G
PZE-106008513	A/G	0	429	+	NA	NA	NA	NA	NA	NA	A	A	G	A	A	G	A	A	A	G	A	A	A	A	A	A	A	A	A	A	A	A	G	A	G	A	A	G	A	A	A	A	A	A	A	A	A	G	N
PZE-106009689	C/A	0	430	+	NA	NA	NA	NA	NA	NA	N	A	A	C	A	A	A	M	M	A	A	A	C	C	C	C	C	C	A	C	M	C	A	C	C	N	C	A	C	A	C	A	C	C	A	C	A	C	C
PZE-106014750	G/A	0	431	+	NA	NA	NA	NA	NA	NA	N	N	N	G	G	G	G	G	R	G	G	G	G	G	G	A	G	G	G	G	G	G	G	G	G	A	G	N	G	G	A	G	G	G	N	G	G	G	G
PZE-106022660	G/A	0	432	+	NA	NA	NA	NA	NA	NA	G	G	G	A	G	A	R	G	N	G	A	G	G	G	G	G	A	G	G	G	G	G	A	A	A	A	G	G	G	G	G	A	G	G	G	G	G	G	G
PZE-106024131	G/A	0	433	+	NA	NA	NA	NA	NA	NA	N	N	N	G	A	G	G	G	A	A	G	G	G	G	G	G	A	G	G	G	G	G	G	G	A	A	G	A	G	G	G	G	G	G	G	G	G	G	G
PZE-106039689	G/A	0	434	+	NA	NA	NA	NA	NA	NA	N	N	N	G	G	G	G	G	G	G	G	G	G	G	G	G	G	G	G	G	G	G	G	G	G	A	G	N	G	G	G	G	G	G	G	G	G	G	G
PZE-106047051	A/G	0	435	+	NA	NA	NA	NA	NA	NA	G	A	G	A	G	A	A	G	A	A	A	A	A	G	A	A	G	A	A	A	A	A	A	G	A	N	N	A	G	A	G	A	G	G	G	G	A	N	A
PZE-106048524	G/A	0	436	+	NA	NA	NA	NA	NA	NA	G	G	G	G	A	G	G	A	N	G	A	G	G	A	G	G	A	G	G	A	A	G	A	A	A	A	G	G	A	G	A	G	G	G	A	A	A	A	A
PZE-106050127	C/A	0	437	+	NA	NA	NA	NA	NA	NA	N	N	N	C	C	C	C	C	N	C	C	C	A	C	C	C	C	C	C	A	C	C	C	A	C	N	A	C	C	C	C	C	C	C	C	A	C	C	C
PZE-106052059	G/A	0	438	+	NA	NA	NA	NA	NA	NA	N	N	N	N	N	A	A	N	N	A	A	G	G	G	A	A	G	A	G	G	G	G	G	G	N	N	G	N	G	N	G	G	G	A	G	G	G	R	G
PZE-106053554	G/A	0	439	+	NA	NA	NA	NA	NA	NA	N	N	N	A	A	G	R	A	A	G	G	G	G	A	G	A	N	G	G	A	G	A	A	G	A	A	A	A	A	A	A	N	G	G	G	G	A	N	G
PZE-106072322	G/A	0	440	+	NA	NA	NA	NA	NA	NA	G	G	G	A	G	A	G	G	R	A	G	G	G	G	G	A	G	G	G	G	A	N	G	G	A	R	G	A	G	A	G	A	G	A	G	G	G	N	R
PZE-106080638	A/C	0	441	+	NA	NA	NA	NA	NA	NA	A	C	A	N	A	A	C	A	N	C	C	A	A	C	C	A	A	C	C	A	A	A	C	C	A	N	A	C	A	A	A	N	C	A	C	C	A	N	A
PZE-106091165	A/G	0	442	+	NA	NA	NA	NA	NA	NA	G	N	A	A	A	A	A	A	A	G	A	A	A	A	A	A	A	G	G	G	A	A	A	N	A	A	A	A	A	G	A	G	G	G	A	A	A	N	A
PZE-106130188	G/A	0	443	+	NA	NA	NA	NA	NA	NA	A	R	A	G	A	A	A	A	N	A	A	A	G	G	G	A	G	G	A	G	A	G	A	G	G	G	A	G	G	G	G	A	G	G	A	G	A	G	G
PZE-107000644	G/A	0	444	+	NA	NA	NA	NA	NA	NA	N	N	G	G	G	A	G	G	N	G	G	G	G	G	G	G	G	G	A	G	A	G	A	G	G	A	G	G	A	G	G	G	G	G	G	G	A	G	A
PZE-107014986	C/A	0	445	+	NA	NA	NA	NA	NA	NA	C	M	C	A	C	A	A	C	N	A	C	C	C	A	A	C	A	A	A	C	C	C	C	A	A	A	C	A	C	A	A	C	C	C	C	A	A	N	N
PZE-107018773	C/A	0	446	+	NA	NA	NA	NA	NA	NA	C	N	C	A	C	C	M	C	N	C	C	C	C	C	C	A	C	A	C	A	A	C	A	C	A	M	C	C	C	A	A	A	C	C	C	C	C	A	A
PZE-107035264	G/A	0	447	+	NA	NA	NA	NA	NA	NA	G	G	R	A	A	G	G	A	N	A	A	A	G	A	G	A	G	A	G	G	G	A	A	G	G	A	A	G	G	G	G	A	A	A	G	A	A	N	G
PZE-107035449	A/G	0	448	+	NA	NA	NA	NA	NA	NA	G	G	A	A	A	G	G	A	R	A	A	A	A	A	G	G	G	G	A	A	G	A	A	A	G	A	A	A	A	G	G	A	A	A	A	A	A	N	A
PZE-107038682	G/A	0	449	+	NA	NA	NA	NA	NA	NA	G	G	G	G	G	G	G	G	N	G	G	G	A	G	G	G	G	G	G	G	G	G	G	G	G	A	G	G	A	G	G	G	G	G	G	G	A	N	G
PZE-107041894	G/A	0	450	+	NA	NA	NA	NA	NA	NA	G	G	G	A	G	G	A	G	R	G	G	A	A	G	A	A	A	G	G	G	G	A	A	G	A	N	G	G	G	G	A	G	A	A	A	A	A	N	A
PZE-107051266	A/C	0	451	+	NA	NA	NA	NA	NA	NA	A	A	A	A	C	A	A	C	A	A	A	A	A	C	A	A	A	A	A	A	A	A	A	A	A	N	A	A	A	A	A	C	A	A	A	A	A	A	C
PZE-107067900	A/C	0	452	+	NA	NA	NA	NA	NA	NA	N	N	N	A	A	C	A	A	A	A	A	A	A	A	C	C	A	A	A	A	A	A	A	A	A	A	A	A	A	C	A	A	A	A	A	A	A	A	A
PZE-107082750	A/G	0	453	+	NA	NA	NA	NA	NA	NA	G	A	A	A	A	A	A	A	N	A	A	A	G	A	G	A	A	A	A	G	A	A	A	A	A	A	A	A	A	A	A	A	A	A	A	A	A	A	A
PZE-107099244	G/A	0	454	+	NA	NA	NA	NA	NA	NA	R	G	G	G	G	G	G	G	R	G	G	G	A	G	G	G	G	G	G	G	G	G	G	G	G	A	G	G	G	A	G	G	G	G	G	G	G	G	G
PZE-107111063	A/C	0	455	+	NA	NA	NA	NA	NA	NA	N	N	N	A	A	A	A	A	A	C	A	A	A	A	C	A	C	C	N	A	A	A	A	A	A	N	N	N	A	A	A	N	M	N	C	A	A	A	A
PZE-107115508	G/A	0	456	+	NA	NA	NA	NA	NA	NA	N	G	G	G	G	A	R	A	R	G	A	G	A	G	G	G	G	G	A	G	R	G	G	G	G	N	G	G	G	G	G	G	G	G	G	G	G	G	G
PZE-107117679	A/G	0	457	+	NA	NA	NA	NA	NA	NA	N	N	N	A	A	A	A	A	A	A	A	G	A	A	A	A	A	A	A	A	A	A	G	A	A	A	A	G	A	A	G	N	A	A	A	A	A	A	G
PZE-107118587	A/G	0	458	+	NA	NA	NA	NA	NA	NA	N	N	N	A	A	A	A	A	A	G	G	N	A	G	A	N	A	N	G	A	R	A	G	A	A	A	G	N	A	N	A	N	G	A	A	A	A	G	A
PZE-107130797	G/A	0	459	+	NA	NA	NA	NA	NA	NA	N	N	N	G	G	N	R	G	R	A	A	A	G	G	A	G	G	G	G	G	A	G	G	G	A	N	A	G	G	G	G	R	G	G	A	G	G	G	G
PZE-108034489	G/A	0	460	+	NA	NA	NA	NA	NA	NA	G	N	G	G	G	G	G	G	A	G	G	G	G	G	G	G	A	G	G	G	A	G	G	G	G	R	A	G	G	A	G	G	R	A	A	G	G	G	G
PZE-108035422	A/G	0	461	+	NA	NA	NA	NA	NA	NA	A	N	A	A	A	A	A	A	N	A	A	A	A	A	A	A	G	A	A	A	G	A	A	A	A	N	G	A	A	G	A	A	R	G	G	A	A	A	A
PZE-108036550	A/G	0	462	+	NA	NA	NA	NA	NA	NA	G	N	R	G	G	A	A	G	R	A	N	G	G	A	G	A	A	A	A	G	A	G	G	G	G	N	A	A	A	N	A	A	R	A	A	A	G	N	A
PZE-108051257	G/A	0	463	+	NA	NA	NA	NA	NA	NA	N	N	N	G	G	G	G	G	A	G	A	G	G	G	G	A	N	G	G	A	G	G	G	G	A	N	G	G	G	G	A	G	G	G	G	G	A	G	G
PZE-108052683	G/A	0	464	+	NA	NA	NA	NA	NA	NA	N	G	A	G	A	A	A	A	N	A	G	A	A	G	G	G	N	A	G	A	G	G	G	G	G	N	G	G	G	G	G	G	R	A	A	G	G	G	G
PZE-108058213	C/A	0	465	+	NA	NA	NA	NA	NA	NA	C	N	A	C	A	M	N	A	N	A	C	A	C	C	A	A	C	A	C	C	C	C	C	C	C	N	A	C	A	C	A	C	M	N	C	C	C	N	A
PZE-108058577	A/G	0	466	+	NA	NA	NA	NA	NA	NA	G	G	A	G	A	G	N	G	R	G	A	G	A	G	A	A	G	A	G	A	A	A	G	A	G	N	G	G	A	G	A	G	R	G	G	A	A	A	A
PZE-108059457	G/A	0	467	+	NA	NA	NA	NA	NA	NA	G	G	R	G	G	G	A	A	N	A	G	G	G	G	G	G	G	G	N	G	G	G	G	G	G	A	G	N	A	G	G	G	R	G	G	G	G	G	G
PZE-108063938	A/G	0	468	+	NA	NA	NA	NA	NA	NA	N	N	N	G	A	A	R	G	N	A	A	A	A	A	G	G	G	G	A	A	A	G	A	A	G	A	A	G	A	G	G	A	A	G	A	G	A	G	G
PZE-108078317	A/G	0	469	+	NA	NA	NA	NA	NA	NA	A	R	A	G	A	A	A	A	A	G	A	A	A	A	A	A	G	G	G	A	A	G	A	G	A	N	G	A	A	G	A	A	A	A	A	A	A	A	A
PZE-108078339	G/A	0	470	+	NA	NA	NA	NA	NA	NA	G	G	G	G	G	G	G	G	N	G	G	A	G	G	G	G	G	G	G	G	G	G	G	G	G	A	G	G	G	G	G	G	G	N	G	G	A	G	A
PZE-108091430	C/A	0	471	+	NA	NA	NA	NA	NA	NA	N	M	M	A	C	C	M	C	M	A	A	C	A	C	A	C	C	C	C	A	C	A	A	A	A	A	A	A	A	A	C	C	M	A	C	A	C	A	N
PZE-108126856	C/A	0	472	+	NA	NA	NA	NA	NA	NA	A	C	C	C	C	C	C	A	N	C	C	N	C	C	C	C	C	C	C	C	A	A	A	C	C	N	C	C	C	A	C	C	C	C	C	A	C	N	A
PZE-108135828	C/G	0	473	+	NA	NA	NA	NA	NA	NA	N	N	N	C	N	C	C	C	S	C	N	C	N	C	C	C	C	C	C	C	C	C	C	C	C	S	C	C	C	C	C	N	N	C	N	C	C	C	C
PZE-109000162	G/A	0	474	+	NA	NA	NA	NA	NA	NA	A	N	G	G	G	G	A	G	R	A	G	G	N	G	G	G	G	G	G	G	G	G	G	G	G	A	G	G	G	G	G	G	G	G	G	G	G	G	A
PZE-109009248	G/A	0	475	+	NA	NA	NA	NA	NA	NA	N	N	N	G	A	A	A	A	R	G	A	A	G	G	N	G	G	N	G	A	G	A	A	A	N	N	G	G	A	G	G	A	A	A	A	A	N	R	N
PZE-109015013	C/A	0	476	+	NA	NA	NA	NA	NA	NA	N	N	N	C	C	C	A	C	N	C	C	C	C	C	A	C	C	C	C	C	C	C	C	C	C	A	A	C	C	C	C	C	C	N	C	C	C	C	C
PZE-109037201	G/A	0	477	+	NA	NA	NA	NA	NA	NA	N	N	N	A	G	G	G	G	N	R	G	A	A	A	G	A	G	G	A	A	R	R	A	A	G	N	G	G	A	A	A	G	A	G	A	G	G	A	R
PZE-109041719	A/C	0	478	+	NA	NA	NA	NA	NA	NA	N	N	N	A	A	A	A	A	N	M	C	A	A	A	C	C	A	A	A	C	M	N	A	C	C	M	A	A	A	A	C	A	A	A	A	C	A	A	A
PZE-109046660	G/A	0	479	+	NA	NA	NA	NA	NA	NA	N	N	N	A	G	G	N	G	R	G	G	G	A	G	G	A	G	G	G	G	R	R	G	A	A	N	G	G	G	A	A	A	G	G	A	G	G	G	G
PZE-109050932	A/C	0	480	+	NA	NA	NA	NA	NA	NA	N	N	N	A	A	A	M	A	N	A	A	A	C	C	A	C	A	A	A	A	A	M	C	C	A	N	A	A	A	C	C	C	A	A	A	A	A	A	M
PZE-109064145	A/G	0	481	+	NA	NA	NA	NA	NA	NA	N	N	N	A	A	A	A	N	A	R	A	A	A	A	A	A	A	A	A	A	A	A	A	A	A	A	A	A	A	A	A	A	N	N	A	A	A	A	A
PZE-109076739	G/A	0	482	+	NA	NA	NA	NA	NA	NA	N	N	N	A	A	G	G	G	R	G	A	G	A	G	G	G	A	G	R	A	G	G	A	A	G	N	G	G	A	G	G	A	G	G	A	G	G	N	G
PZE-109082092	G/A	0	483	+	NA	NA	NA	NA	NA	NA	N	N	N	G	G	G	A	A	G	A	G	G	G	G	A	G	N	A	A	G	A	N	G	G	A	A	G	G	G	N	G	N	N	A	G	G	G	N	G
PZE-109094813	A/G	0	484	+	NA	NA	NA	NA	NA	NA	N	N	N	A	G	A	R	G	R	A	R	A	R	N	R	G	A	A	G	N	A	A	A	A	A	N	N	R	G	A	G	R	A	A	A	A	A	N	R
PZE-109106170	NA	0	485	+	NA	NA	NA	NA	NA	NA	N	N	N	N	N	N	N	N	N	N	N	N	N	N	N	N	N	N	N	N	N	N	N	N	N	N	N	N	N	N	N	N	N	N	N	N	N	N	N
PZE-109113651	A/G	0	486	+	NA	NA	NA	NA	NA	NA	N	N	N	A	A	A	A	A	N	A	A	A	G	A	A	A	A	A	G	G	R	A	A	A	G	N	A	A	A	A	A	A	A	A	A	A	A	A	A
PZE-109115897	G/A	0	487	+	NA	NA	NA	NA	NA	NA	N	N	N	G	G	G	G	G	A	G	A	G	A	G	G	G	G	A	R	G	R	A	G	G	A	N	G	G	G	G	G	A	G	G	G	G	G	G	G
PZE-110012360	T/A	0	488	+	NA	NA	NA	NA	NA	NA	N	N	N	T	T	T	T	T	N	T	A	A	T	A	A	T	A	T	T	T	N	T	T	T	N	T	T	T	T	T	T	N	A	A	T	T	T	T	T
PZE-110024330	G/A	0	489	+	NA	NA	NA	NA	NA	NA	N	N	N	G	G	G	G	G	N	G	G	G	G	G	G	G	G	G	G	A	G	G	G	G	G	N	G	G	G	G	G	G	G	G	G	G	G	G	G
PZE-110039445	A/G	0	490	+	NA	NA	NA	NA	NA	NA	N	N	N	A	G	A	A	G	A	A	A	G	G	G	A	A	A	A	A	A	A	A	A	A	A	A	A	A	A	A	A	A	A	A	A	A	A	A	A
PZE-110040010	A/G	0	491	+	NA	NA	NA	NA	NA	NA	N	N	N	A	A	G	R	A	A	A	A	A	A	A	A	A	A	G	G	A	G	G	A	A	A	N	A	A	A	G	G	A	A	A	A	G	A	A	A
PZE-110041838	A/G	0	492	+	NA	NA	NA	NA	NA	NA	N	N	N	N	A	A	A	A	N	A	A	A	N	A	A	N	A	A	A	G	A	A	R	N	A	A	N	R	A	A	A	A	A	A	A	A	R	A	A
PZE-110043184	A/G	0	493	+	NA	NA	NA	NA	NA	NA	N	N	N	G	A	A	R	A	A	G	A	A	A	A	A	G	G	G	G	A	G	A	A	A	G	A	A	A	A	A	G	A	A	G	A	A	N	A	A
PZE-110045762	G/A	0	494	+	NA	NA	NA	NA	NA	NA	N	N	N	G	A	G	G	A	A	G	G	A	G	G	G	G	G	G	G	A	G	A	G	A	G	N	G	G	A	G	G	G	G	A	G	A	G	N	G
PZE-110049180	G/A	0	495	+	NA	NA	NA	NA	NA	NA	N	N	N	A	A	N	G	A	G	G	G	A	N	A	G	G	N	G	G	G	G	G	A	G	G	N	G	N	A	A	G	G	G	G	N	A	G	G	G
PZE-110055703	C/A	0	496	+	NA	NA	NA	NA	NA	NA	N	N	N	C	C	C	C	C	N	C	C	C	C	C	C	C	C	C	C	C	C	C	C	A	C	A	C	C	A	C	C	C	C	A	A	C	C	C	C
PZE-110079859	G/A	0	497	+	NA	NA	NA	NA	NA	NA	N	N	N	G	G	G	G	G	A	G	G	A	G	A	G	A	G	A	N	G	A	A	A	A	G	A	G	G	G	G	G	G	A	A	N	G	N	G	G
PZE-110080568	C/A	0	498	+	NA	NA	NA	NA	NA	NA	N	N	N	C	C	C	C	C	N	C	C	C	C	A	C	C	C	C	M	A	A	C	C	A	A	A	C	C	C	C	C	C	C	C	C	C	C	C	C
PZE-110094667	A/C	0	499	+	NA	NA	NA	NA	NA	NA	N	N	N	A	A	A	N	A	A	A	N	N	N	N	N	C	N	A	N	N	N	A	A	N	A	A	A	A	A	N	N	A	A	A	A	N	N	A	A
PZE-110110070	C/A	0	500	+	NA	NA	NA	NA	NA	NA	N	N	N	C	C	C	C	C	A	C	C	C	C	C	C	C	C	C	C	C	C	C	C	C	C	A	C	C	C	C	C	C	C	C	C	C	C	C	C
PZE-110111408	A/G	0	501	+	NA	NA	NA	NA	NA	NA	N	N	N	A	A	G	G	A	A	A	G	G	A	A	A	A	G	G	A	A	G	A	G	A	A	A	G	G	A	G	A	G	A	A	G	G	A	N	A
SYN1164	G/A	0	502	+	NA	NA	NA	NA	NA	NA	N	N	N	N	A	A	N	A	A	A	G	N	A	G	N	G	N	N	G	N	A	G	N	N	G	A	N	G	G	N	G	A	N	A	G	N	N	G	G
SYN1239	NA	0	503	+	NA	NA	NA	NA	NA	NA	N	N	N	N	N	N	N	N	N	N	N	N	N	N	N	N	N	N	N	N	N	N	N	N	N	N	N	N	N	N	N	N	N	N	N	N	N	N	N
SYN12489	A/C	0	504	+	NA	NA	NA	NA	NA	NA	A	C	A	A	A	A	A	A	A	A	A	A	A	A	A	A	C	A	A	A	A	A	A	A	A	M	A	A	A	A	A	A	A	A	A	A	A	A	A
SYN1310	A/C	0	505	+	NA	NA	NA	NA	NA	NA	N	N	N	C	A	A	C	A	M	A	A	C	A	C	A	C	A	C	A	C	C	A	C	C	C	N	A	A	A	C	C	M	A	A	A	C	C	N	A
SYN1376	G/A	0	506	+	NA	NA	NA	NA	NA	NA	G	R	G	G	G	G	G	G	R	G	G	A	G	G	G	R	A	G	G	A	G	G	G	A	A	A	A	A	G	G	G	G	G	G	G	G	G	A	A
SYN14169	A/G	0	507	+	NA	NA	NA	NA	NA	NA	N	N	N	G	G	G	G	G	R	G	G	A	A	A	A	A	A	A	A	A	A	G	G	G	G	A	G	G	G	G	G	A	A	A	A	G	G	N	G
SYN14752	G/A	0	508	+	NA	NA	NA	NA	NA	NA	N	N	N	G	G	G	G	G	N	G	G	G	G	G	G	G	G	G	G	G	G	G	G	G	G	N	G	G	G	G	G	G	G	G	G	G	G	A	G
SYN15000	A/G	0	509	+	NA	NA	NA	NA	NA	NA	N	N	N	G	G	A	N	G	R	G	G	A	A	A	G	G	A	G	A	A	G	A	G	A	A	N	G	A	G	G	A	A	G	G	G	A	G	A	A
SYN15338	A/G	0	510	+	NA	NA	NA	NA	NA	NA	N	N	N	G	A	A	N	N	R	N	N	A	N	N	N	A	A	A	N	N	N	N	A	A	A	N	A	A	A	G	A	N	N	A	N	A	N	A	A
SYN16516	C/A	0	511	+	NA	NA	NA	NA	NA	NA	C	M	C	C	A	A	C	C	C	A	A	C	C	C	A	A	M	C	A	C	C	A	C	A	C	N	C	A	C	C	C	C	C	A	C	A	C	N	C
SYN16670	G/A	0	512	+	NA	NA	NA	NA	NA	NA	N	N	N	G	G	G	G	G	R	G	G	G	G	G	G	G	G	G	G	G	G	G	G	G	G	A	G	G	G	G	G	G	G	G	G	G	G	G	G
SYN17845	A/G	0	513	+	NA	NA	NA	NA	NA	NA	G	N	G	G	A	A	A	A	A	G	A	G	A	G	A	A	A	A	G	G	G	A	G	G	G	A	A	G	G	A	A	G	R	G	G	A	G	N	A
SYN18909	A/G	0	514	+	NA	NA	NA	NA	NA	NA	N	N	N	A	A	G	G	G	A	A	A	A	G	A	A	A	A	A	G	A	G	G	A	A	A	A	A	A	A	G	A	A	R	A	A	A	G	A	A
SYN19476	G/A	0	515	+	NA	NA	NA	NA	NA	NA	G	G	G	A	A	G	G	N	A	G	A	G	G	A	G	G	G	G	A	G	G	G	A	G	A	R	G	G	G	G	G	G	G	A	G	G	G	G	G
SYN20665	A/G	0	516	+	NA	NA	NA	NA	NA	NA	G	R	R	R	G	R	A	G	N	R	G	G	R	R	G	R	G	G	A	A	R	G	R	A	R	R	A	G	R	G	A	A	R	A	G	R	R	N	A
SYN20749	G/A	0	517	+	NA	NA	NA	NA	NA	NA	G	R	G	G	A	G	A	A	R	G	N	G	A	A	G	G	G	G	G	G	A	G	G	G	A	N	G	G	G	A	G	A	N	N	G	G	G	G	G
SYN20988	A/G	0	518	+	NA	NA	NA	NA	NA	NA	A	A	A	G	A	G	R	A	A	A	G	A	A	A	A	A	G	A	A	A	A	A	G	G	G	N	A	A	A	A	A	G	A	A	A	A	A	A	A
SYN21250	C/A	0	519	+	NA	NA	NA	NA	NA	NA	C	C	C	C	C	A	A	A	M	C	C	A	A	C	A	C	M	C	C	C	C	A	C	C	C	M	C	C	C	C	C	C	C	C	C	C	C	C	C
SYN22323	G/A	0	520	+	NA	NA	NA	NA	NA	NA	G	N	R	G	G	R	G	G	A	G	A	A	A	G	A	G	G	G	G	G	R	G	G	A	A	N	G	G	A	A	G	G	R	G	G	G	G	N	G
SYN22326	C/A	0	521	+	NA	NA	NA	NA	NA	NA	C	C	C	A	C	M	A	C	N	A	C	C	C	A	C	C	C	C	A	C	C	C	A	C	C	A	C	A	C	C	C	A	C	C	C	A	C	C	A
SYN22676	G/A	0	522	+	NA	NA	NA	NA	NA	NA	N	R	R	A	G	G	G	G	R	G	G	G	A	G	G	G	G	G	G	G	G	A	A	G	A	A	A	G	A	A	G	G	R	R	A	A	G	N	A
SYN23631	C/A	0	523	+	NA	NA	NA	NA	NA	NA	C	C	M	C	C	C	C	C	N	A	C	C	C	C	C	C	C	C	C	C	C	C	C	C	A	A	C	C	C	A	C	C	C	C	C	C	C	C	C
SYN24171	A/G	0	524	+	NA	NA	NA	NA	NA	NA	N	N	N	A	A	A	A	A	A	A	N	A	A	A	N	N	A	A	N	A	A	A	A	A	A	A	A	G	A	A	A	A	A	A	A	A	A	A	A
SYN24355	A/G	0	525	+	NA	NA	NA	NA	NA	NA	N	N	N	G	G	G	A	G	N	G	G	A	G	G	A	G	A	A	R	A	A	A	G	A	A	N	A	G	A	G	G	A	G	A	G	G	A	A	A
SYN24490	C/A	0	526	+	NA	NA	NA	NA	NA	NA	N	N	N	C	C	C	C	C	N	C	C	C	C	C	C	C	C	C	C	C	C	C	C	C	C	N	C	C	C	C	C	C	C	C	C	C	C	C	C
SYN24614	G/A	0	527	+	NA	NA	NA	NA	NA	NA	A	A	G	G	G	A	G	G	R	G	A	G	G	A	A	G	G	G	A	G	A	G	G	G	G	A	G	G	G	A	A	G	A	G	G	G	G	N	G
SYN25108	A/G	0	528	+	NA	NA	NA	NA	NA	NA	N	N	N	A	N	G	G	A	A	N	N	N	A	N	N	A	N	N	G	N	N	N	N	N	A	A	N	G	N	A	N	R	G	N	N	N	N	N	N
SYN26337	G/A	0	529	+	NA	NA	NA	NA	NA	NA	N	N	N	G	A	G	G	G	A	G	G	G	G	G	G	G	A	G	G	G	G	G	G	G	A	N	A	G	G	A	G	G	G	G	G	G	G	G	G
SYN27647	C/A	0	530	+	NA	NA	NA	NA	NA	NA	N	N	N	A	C	C	C	C	N	N	C	C	C	C	C	C	C	C	C	C	C	C	C	C	A	N	C	N	C	C	C	C	C	C	C	C	C	C	C
SYN28067	G/A	0	531	+	NA	NA	NA	NA	NA	NA	G	G	G	G	G	G	G	A	N	G	G	G	G	G	G	G	G	G	G	G	G	A	G	G	N	N	G	N	G	A	G	G	G	G	G	G	G	G	G
SYN28091	A/G	0	532	+	NA	NA	NA	NA	NA	NA	A	A	A	G	A	A	G	A	N	G	A	G	G	A	G	A	A	A	A	G	A	A	A	G	G	N	G	A	A	G	A	A	G	A	A	G	A	N	R
SYN28815	NA	0	533	+	NA	NA	NA	NA	NA	NA	N	N	N	N	N	N	N	N	N	N	N	N	N	N	N	N	N	N	N	N	N	N	N	N	N	N	N	N	N	N	N	N	N	N	N	N	N	N	N
SYN28899	G/A	0	534	+	NA	NA	NA	NA	NA	NA	N	N	N	G	G	G	G	G	R	G	G	G	G	G	G	G	G	G	G	G	G	R	G	G	G	N	G	G	G	G	G	G	G	G	A	G	G	N	A
SYN29320	G/A	0	535	+	NA	NA	NA	NA	NA	NA	G	G	R	G	G	G	G	G	R	G	G	G	G	G	A	A	G	G	A	G	A	G	G	A	G	N	A	A	G	A	G	G	G	G	G	G	G	G	G
SYN29506	NA	0	536	+	NA	NA	NA	NA	NA	NA	N	N	N	N	N	N	N	N	N	N	N	N	N	N	N	N	N	N	N	N	N	N	N	N	N	N	N	N	N	N	N	N	N	N	N	N	N	N	N
SYN30353	A/G	0	537	+	NA	NA	NA	NA	NA	NA	A	R	A	G	A	G	A	A	A	G	A	G	G	G	A	A	A	A	A	G	A	A	A	A	G	A	A	A	G	A	G	R	G	N	A	G	A	A	A
SYN30783	A/G	0	538	+	NA	NA	NA	NA	NA	NA	G	A	A	G	A	G	A	A	R	A	A	A	G	G	A	A	G	A	G	G	G	G	A	A	G	N	A	A	G	G	A	G	A	G	G	G	A	A	A
SYN32677	A/G	0	539	+	NA	NA	NA	NA	NA	NA	N	N	N	A	G	A	A	A	A	A	A	G	A	A	G	A	A	A	A	A	A	A	A	A	A	A	A	A	A	A	A	A	A	A	A	A	A	A	G
SYN33540	C/A	0	540	+	NA	NA	NA	NA	NA	NA	N	N	N	C	C	A	N	C	A	A	C	N	A	C	C	C	C	C	A	C	C	C	C	A	A	N	A	C	N	A	C	C	C	C	A	N	M	A	N
SYN3391	A/G	0	541	+	NA	NA	NA	NA	NA	NA	N	N	N	A	A	A	A	A	A	A	A	A	A	A	A	A	A	A	A	A	A	A	A	A	A	A	A	A	A	A	A	A	A	A	A	A	A	A	A
SYN34216	C/A	0	542	+	NA	NA	NA	NA	NA	NA	N	N	N	C	C	C	C	C	N	C	C	C	C	C	C	C	C	C	C	C	C	C	C	C	C	N	C	C	C	C	C	C	C	C	C	C	C	C	C
SYN34600	G/A	0	543	+	NA	NA	NA	NA	NA	NA	A	G	G	A	G	A	A	G	R	G	G	G	G	G	G	G	G	G	G	G	G	N	A	G	G	A	G	G	G	A	G	G	G	G	A	G	G	G	G
SYN37023	A/G	0	544	+	NA	NA	NA	NA	NA	NA	N	N	N	A	A	A	A	A	N	A	G	A	A	A	A	A	A	A	A	A	A	A	A	G	A	N	A	A	A	A	A	A	R	A	A	G	A	A	A
SYN37247	A/G	0	545	+	NA	NA	NA	NA	NA	NA	N	N	N	A	A	A	A	A	A	A	A	A	A	A	A	A	A	A	A	A	A	A	A	A	A	A	A	A	A	A	A	A	A	A	A	A	A	A	A
SYN37719	C/A	0	546	+	NA	NA	NA	NA	NA	NA	N	N	N	A	C	C	A	C	C	C	A	A	C	C	A	C	C	A	C	C	C	C	A	A	C	A	C	C	C	C	C	C	C	C	C	C	C	N	C
SYN37733	A/G	0	547	+	NA	NA	NA	NA	NA	NA	A	A	A	A	A	G	G	A	N	G	G	A	A	A	G	A	A	A	A	A	A	A	A	A	G	N	A	A	A	A	A	A	R	A	A	A	A	A	A
SYN38091	A/G	0	548	+	NA	NA	NA	NA	NA	NA	N	N	N	A	A	A	A	A	N	A	A	G	A	A	A	A	A	A	A	A	A	A	A	A	A	A	A	A	A	A	A	A	A	G	A	A	A	A	A
SYN38161	A/G	0	549	+	NA	NA	NA	NA	NA	NA	N	N	N	A	A	A	A	G	A	G	A	A	A	A	G	A	G	A	A	A	A	A	A	G	G	N	A	A	A	A	A	A	A	A	A	A	A	A	A
SYN382	G/A	0	550	+	NA	NA	NA	NA	NA	NA	A	G	G	A	A	G	G	A	A	G	A	A	G	A	G	A	A	A	A	A	G	A	G	G	A	A	G	A	A	A	A	G	G	A	G	G	G	G	G
SYN38414	G/A	0	551	+	NA	NA	NA	NA	NA	NA	N	N	N	G	G	G	G	A	N	G	G	A	A	G	G	G	A	A	G	G	G	G	G	A	A	A	G	G	G	G	G	G	G	G	G	A	A	N	G
SYN38823	C/A	0	552	+	NA	NA	NA	NA	NA	NA	C	C	M	C	C	C	A	C	M	C	A	C	C	A	A	C	C	C	A	A	C	C	C	C	C	A	C	C	A	C	C	M	C	C	C	A	C	N	C
SYN5953	A/G	0	553	+	NA	NA	NA	NA	NA	NA	A	R	R	A	A	A	A	A	A	A	A	A	A	A	A	A	A	A	A	A	A	A	A	A	G	A	A	A	A	A	A	A	A	A	A	A	A	A	A
SYN6007	G/A	0	554	+	NA	NA	NA	NA	NA	NA	N	G	G	G	G	A	N	G	R	G	G	G	N	G	G	G	G	G	G	G	G	G	G	G	G	N	N	G	G	G	G	G	G	G	N	N	G	G	G
SYN6445	A/G	0	555	+	NA	NA	NA	NA	NA	NA	N	N	N	A	A	A	G	A	N	G	A	A	A	A	A	A	A	A	A	A	A	G	A	A	A	A	A	A	G	A	A	G	A	A	A	A	A	A	A
SYN6879	A/G	0	556	+	NA	NA	NA	NA	NA	NA	A	A	A	A	A	G	A	A	N	A	A	A	G	A	A	G	A	A	A	A	A	G	A	A	G	N	A	A	A	G	G	N	A	A	G	A	A	N	R
SYN7296	A/G	0	557	+	NA	NA	NA	NA	NA	NA	N	N	N	A	A	A	A	A	A	A	A	A	A	A	A	A	A	A	A	A	A	A	A	A	A	A	A	A	A	A	A	A	A	A	A	A	A	A	N
SYN9021	A/G	0	558	+	NA	NA	NA	NA	NA	NA	A	A	R	A	G	N	A	G	A	N	G	A	N	A	A	A	N	A	A	A	A	G	N	A	R	N	A	N	A	G	A	A	G	A	A	A	G	A	A
SYNGENTA0009	A/G	0	559	+	NA	NA	NA	NA	NA	NA	A	A	A	A	A	A	A	A	A	A	A	A	A	A	A	G	N	G	A	A	A	A	A	A	A	N	A	A	G	A	A	A	A	A	A	A	A	A	A
SYNGENTA0114	G/A	0	560	+	NA	NA	NA	NA	NA	NA	N	N	N	G	R	G	G	R	R	A	G	G	A	G	N	G	A	N	A	A	R	G	A	N	G	N	N	G	A	N	G	G	N	G	G	N	G	N	G
SYNGENTA0179	G/A	0	561	+	NA	NA	NA	NA	NA	NA	N	R	G	G	G	G	A	G	A	G	G	A	G	A	G	G	G	G	A	A	N	A	A	G	G	N	G	G	G	G	G	A	G	N	A	N	G	G	G
SYNGENTA0377	G/A	0	562	+	NA	NA	NA	NA	NA	NA	N	N	N	G	G	G	G	G	N	G	G	G	G	G	G	G	G	G	G	G	G	G	G	G	G	N	G	G	G	G	G	G	G	G	G	G	G	G	G
SYNGENTA0391	A/G	0	563	+	NA	NA	NA	NA	NA	NA	A	N	R	A	G	A	G	G	R	G	A	G	G	A	G	G	G	G	G	A	G	A	A	A	G	A	G	G	A	G	G	A	A	A	A	G	A	G	R
SYNGENTA0393	C/G	0	564	+	NA	NA	NA	NA	NA	NA	N	N	N	C	G	C	G	G	N	G	C	G	G	C	G	G	G	G	G	C	G	C	C	C	G	N	G	G	C	G	G	C	C	C	C	G	C	G	S
SYNGENTA0409	A/G	0	565	+	NA	NA	NA	NA	NA	NA	A	A	A	G	G	A	A	A	N	A	A	G	G	A	A	A	A	A	A	A	A	A	G	A	A	N	A	A	A	A	A	A	R	R	A	A	A	A	A
SYNGENTA0456	A/G	0	566	+	NA	NA	NA	NA	NA	NA	G	N	A	G	G	A	A	A	A	A	A	A	A	A	G	A	A	A	A	A	A	A	A	A	G	N	A	A	G	A	A	A	R	N	G	A	A	A	A
SYNGENTA0519	G/A	0	567	+	NA	NA	NA	NA	NA	NA	N	N	N	G	G	R	G	G	N	G	G	G	G	G	G	G	G	G	G	G	G	G	G	G	G	A	G	G	G	G	G	G	G	G	G	G	G	G	G
SYNGENTA0547	A/G	0	568	+	NA	NA	NA	NA	NA	NA	N	N	N	N	G	A	N	A	N	N	G	A	A	A	A	G	G	G	N	A	N	G	G	N	R	A	G	A	G	G	N	A	A	A	A	A	G	A	A
SYNGENTA0562	G/A	0	569	+	NA	NA	NA	NA	NA	NA	N	N	N	G	G	A	G	G	A	G	G	G	G	G	G	A	G	G	G	G	G	G	G	G	G	A	G	G	G	G	G	A	G	G	A	G	G	G	G
SYNGENTA0570	A/G	0	570	+	NA	NA	NA	NA	NA	NA	A	R	A	G	A	A	G	A	N	A	A	A	A	G	G	A	A	A	A	A	G	G	G	A	G	A	A	A	G	G	A	G	A	A	G	A	G	G	G
SYNGENTA0644	A/C	0	571	+	NA	NA	NA	NA	NA	NA	N	N	N	C	A	A	A	A	N	A	C	C	A	A	N	N	N	N	A	A	A	C	A	A	N	N	N	A	N	C	C	A	C	C	C	A	A	A	A
SYNGENTA0662	A/T	0	572	+	NA	NA	NA	NA	NA	NA	N	N	N	T	A	A	A	A	A	A	A	T	A	A	T	T	T	T	A	A	A	T	A	A	T	A	T	A	T	A	A	A	T	T	T	A	N	A	A
SYNGENTA0813	A/G	0	573	+	NA	NA	NA	NA	NA	NA	A	A	G	G	G	A	R	G	N	A	A	A	A	A	G	A	G	G	G	A	R	G	A	G	A	R	A	A	G	A	A	A	G	G	G	G	A	N	G
SYNGENTA0848	G/A	0	574	+	NA	NA	NA	NA	NA	NA	R	G	R	A	A	A	A	A	N	G	G	G	G	A	G	G	G	G	G	G	G	G	A	G	G	A	G	G	G	A	G	R	G	A	G	G	G	G	G
SYNGENTA0879	C/A	0	575	+	NA	NA	NA	NA	NA	NA	N	N	N	C	C	C	C	C	N	C	C	A	C	C	A	M	C	A	C	C	C	A	C	C	C	A	C	C	A	A	C	C	C	A	A	C	A	C	C
SYNGENTA0889	A/T	0	576	+	NA	NA	NA	NA	NA	NA	N	N	N	N	A	A	T	T	A	A	A	N	T	A	A	A	N	A	A	T	A	T	N	T	T	A	A	A	T	N	N	A	N	A	T	N	A	A	N
SYNGENTA0974	G/A	0	577	+	NA	NA	NA	NA	NA	NA	G	G	G	G	A	G	G	A	N	G	G	G	G	A	A	G	G	A	A	G	A	A	G	G	G	N	A	G	G	G	G	G	G	G	G	A	G	A	N
SYNGENTA1018	G/A	0	578	+	NA	NA	NA	NA	NA	NA	N	N	N	A	A	G	G	G	R	G	G	G	A	G	A	G	A	A	A	G	A	A	G	A	A	N	G	G	G	G	G	G	G	G	G	G	G	N	A
SYNGENTA10208	G/C	0	579	+	NA	NA	NA	NA	NA	NA	C	G	N	G	G	G	G	C	S	G	G	G	G	G	G	C	G	G	G	G	G	G	G	G	G	S	G	G	G	C	G	N	G	G	G	G	G	G	G
SYNGENTA1021	G/A	0	580	+	NA	NA	NA	NA	NA	NA	R	N	G	G	G	G	N	G	N	G	G	A	G	G	G	G	G	G	G	A	G	G	G	G	G	A	G	G	A	G	G	G	G	G	G	G	G	G	G
SYNGENTA10214	G/A	0	581	+	NA	NA	NA	NA	NA	NA	A	G	G	G	G	G	G	G	R	G	G	G	A	G	G	G	G	G	G	G	G	G	G	A	G	A	G	G	G	G	G	A	G	G	G	G	A	G	G
SYNGENTA10222	G/A	0	582	+	NA	NA	NA	NA	NA	NA	N	N	N	G	G	G	G	G	N	A	G	G	G	G	G	G	G	G	G	G	G	G	G	G	G	N	G	G	G	G	G	G	G	G	G	G	G	G	G
SYNGENTA10225	A/G	0	583	+	NA	NA	NA	NA	NA	NA	N	N	N	A	A	A	A	A	N	A	A	G	A	A	A	A	A	A	A	A	A	A	A	A	A	R	A	A	A	A	A	A	A	A	A	A	A	A	A
SYNGENTA10228	G/A	0	584	+	NA	NA	NA	NA	NA	NA	N	N	N	G	G	G	G	G	R	G	G	G	G	G	G	G	G	G	G	A	G	G	G	G	G	N	G	G	G	G	G	G	G	G	G	G	G	G	G
SYNGENTA10258	C/A	0	585	+	NA	NA	NA	NA	NA	NA	N	N	N	C	C	C	C	C	N	C	C	C	C	A	C	C	C	C	C	C	C	C	C	C	A	N	C	C	C	A	C	C	C	C	C	C	C	M	C
SYNGENTA10261	G/A	0	586	+	NA	NA	NA	NA	NA	NA	N	N	N	G	G	G	G	G	R	G	G	G	G	G	G	G	G	G	G	G	G	G	G	G	G	N	G	G	A	G	G	G	A	A	A	R	G	G	G
SYNGENTA10271	G/A	0	587	+	NA	NA	NA	NA	NA	NA	G	A	A	G	G	G	A	G	A	A	A	G	G	G	G	G	G	G	A	G	A	G	G	G	G	N	A	G	G	G	A	A	A	G	A	G	G	G	R
SYNGENTA10273	G/C	0	588	+	NA	NA	NA	NA	NA	NA	N	N	N	G	G	G	G	G	G	G	G	G	G	G	G	G	G	G	G	G	G	G	G	G	G	S	G	G	G	G	G	G	G	G	G	G	G	G	G
SYNGENTA10278	A/G	0	589	+	NA	NA	NA	NA	NA	NA	G	A	A	G	G	A	A	G	A	A	A	A	G	G	G	G	G	A	A	G	A	G	G	A	G	N	A	A	A	A	A	A	A	A	A	A	G	R	A
SYNGENTA10282	C/A	0	590	+	NA	NA	NA	NA	NA	NA	A	C	C	A	A	C	C	A	N	C	C	C	A	A	A	A	A	C	C	A	C	A	A	C	A	A	C	C	C	C	C	C	C	C	C	C	A	N	C
SYNGENTA1029	A/T	0	591	+	NA	NA	NA	NA	NA	NA	A	A	A	A	A	T	A	A	N	A	A	T	T	T	A	A	A	A	A	A	A	A	A	A	A	N	A	A	A	A	A	T	W	A	T	A	A	A	A
SYNGENTA1033	A/G	0	592	+	NA	NA	NA	NA	NA	NA	A	A	A	A	A	A	G	A	N	G	G	A	A	A	A	A	G	G	G	A	A	A	A	G	A	R	A	A	A	A	A	A	A	A	A	A	N	G	A
SYNGENTA10330	A/G	0	593	+	NA	NA	NA	NA	NA	NA	N	N	N	G	A	A	A	A	A	A	A	A	A	A	A	A	A	A	A	A	A	A	A	A	G	A	A	A	A	A	A	A	A	A	A	A	A	A	A
SYNGENTA10352	A/C	0	594	+	NA	NA	NA	NA	NA	NA	A	A	A	A	A	A	A	A	A	A	A	A	A	A	A	A	A	A	A	A	A	A	A	A	A	N	A	A	A	A	A	C	A	A	A	A	C	N	C
SYNGENTA10353	A/C	0	595	+	NA	NA	NA	NA	NA	NA	A	A	A	A	A	A	A	A	A	A	A	A	A	A	A	A	A	A	A	A	A	A	A	A	A	N	A	A	A	A	A	C	A	A	A	A	C	N	C
SYNGENTA10354	A/G	0	596	+	NA	NA	NA	NA	NA	NA	N	N	N	A	A	A	A	A	A	A	A	A	A	A	A	A	A	A	A	A	A	N	A	N	A	A	A	A	A	A	A	G	A	A	A	A	A	A	A
SYNGENTA10369	A/T	0	597	+	NA	NA	NA	NA	NA	NA	N	N	N	T	A	A	A	A	A	T	T	A	T	A	T	A	A	A	T	W	T	T	T	A	A	N	T	T	T	T	A	A	T	T	A	A	T	N	A
SYNGENTA10384	C/G	0	598	+	NA	NA	NA	NA	NA	NA	C	S	G	C	C	C	G	C	S	C	C	G	C	G	C	C	C	G	G	C	C	C	C	C	G	C	G	G	C	G	C	G	G	G	G	C	C	C	C
SYNGENTA10389	G/A	0	599	+	NA	NA	NA	NA	NA	NA	N	N	N	G	G	G	G	G	N	G	G	G	G	G	G	G	G	G	G	G	G	G	G	A	G	N	G	G	G	G	G	G	G	G	G	G	G	G	G
SYNGENTA10402	A/G	0	600	+	NA	NA	NA	NA	NA	NA	G	G	N	A	G	G	G	G	A	G	A	G	A	G	A	G	A	G	A	G	A	G	A	A	A	N	A	A	G	G	G	N	G	G	G	G	G	A	A
SYNGENTA10406	G/C	0	601	+	NA	NA	NA	NA	NA	NA	N	N	N	G	C	G	C	C	N	G	G	C	C	G	C	C	G	C	G	G	C	C	C	C	C	S	G	G	G	G	C	C	S	C	C	C	C	S	C
SYNGENTA10420	A/G	0	602	+	NA	NA	NA	NA	NA	NA	N	N	N	A	G	A	A	G	N	A	A	G	G	A	A	A	A	A	A	G	A	A	A	A	A	N	A	G	A	G	A	A	N	A	A	A	A	A	A
SYNGENTA10434	G/A	0	603	+	NA	NA	NA	NA	NA	NA	N	G	G	G	G	G	G	G	A	G	G	G	G	G	G	G	G	G	G	G	G	G	G	G	G	A	G	G	G	G	G	N	G	G	G	G	G	G	G
SYNGENTA10440	C/A	0	604	+	NA	NA	NA	NA	NA	NA	A	M	N	C	A	C	A	C	A	A	A	A	A	C	A	C	C	C	A	C	A	A	C	A	C	M	A	C	A	C	C	N	A	C	C	C	A	C	C
SYNGENTA10448	G/C	0	605	+	NA	NA	NA	NA	NA	NA	N	N	N	G	C	C	C	C	G	G	C	G	C	G	C	G	C	C	G	G	G	G	G	C	C	G	G	G	G	C	C	G	G	C	G	G	G	C	C
SYNGENTA10454	A/T	0	606	+	NA	NA	NA	NA	NA	NA	N	N	N	A	A	A	A	A	N	A	T	A	A	A	A	A	T	A	A	A	A	A	A	A	T	T	A	A	A	A	T	A	A	A	A	A	A	N	W
SYNGENTA10485	G/A	0	607	+	NA	NA	NA	NA	NA	NA	N	G	R	R	G	A	A	G	N	G	G	G	G	A	A	G	G	A	R	R	A	G	G	R	G	R	G	G	A	G	R	G	R	G	R	R	G	G	R
SYNGENTA10508	G/A	0	608	+	NA	NA	NA	NA	NA	NA	N	N	N	G	G	G	G	G	N	G	G	G	G	G	G	A	G	A	N	N	G	G	G	G	G	A	G	N	G	G	G	G	G	N	N	G	G	G	G
SYNGENTA10511	A/G	0	609	+	NA	NA	NA	NA	NA	NA	N	N	N	A	A	A	A	A	N	A	A	A	A	A	A	A	A	A	G	G	R	G	A	A	A	A	A	G	A	A	A	A	N	G	G	A	A	A	A
SYNGENTA10556	C/A	0	610	+	NA	NA	NA	NA	NA	NA	N	N	N	C	C	C	C	C	N	C	C	C	C	C	C	C	C	C	C	C	C	C	C	C	C	A	C	C	C	C	C	C	C	C	C	C	C	C	C
SYNGENTA10571	G/A	0	611	+	NA	NA	NA	NA	NA	NA	N	N	N	A	G	G	G	G	N	G	G	G	G	G	G	G	G	G	G	G	G	G	G	G	G	N	N	G	N	N	G	G	G	G	G	G	G	G	G
SYNGENTA10572	NA	0	612	+	NA	NA	NA	NA	NA	NA	N	N	N	N	N	N	N	N	N	N	N	N	N	N	N	N	N	N	N	N	N	N	N	N	N	N	N	N	N	N	N	N	N	N	N	N	N	N	N
SYNGENTA10573	G/A	0	613	+	NA	NA	NA	NA	NA	NA	N	N	N	G	G	G	G	G	R	G	G	G	G	G	A	G	A	A	G	G	G	G	G	G	A	A	G	G	G	A	G	N	G	G	G	G	G	G	G
SYNGENTA10574	C/G	0	614	+	NA	NA	NA	NA	NA	NA	C	C	C	C	C	C	C	C	C	C	C	C	C	C	G	C	G	G	C	C	C	C	C	C	G	N	C	C	C	G	C	C	C	C	C	C	C	C	C
SYNGENTA10581	G/C	0	615	+	NA	NA	NA	NA	NA	NA	G	G	C	G	G	G	C	G	S	G	C	G	G	C	C	C	C	C	C	G	G	G	G	C	C	S	C	C	G	C	C	G	C	G	C	C	G	G	G
SYNGENTA10587	C/A	0	616	+	NA	NA	NA	NA	NA	NA	C	C	C	C	C	C	C	C	M	C	C	C	C	C	A	C	A	C	C	C	C	A	C	C	C	A	A	C	C	C	C	C	C	A	C	C	C	C	C
SYNGENTA10590	G/A	0	617	+	NA	NA	NA	NA	NA	NA	A	A	N	G	G	G	G	G	N	G	G	G	G	G	A	G	A	G	G	R	R	A	G	G	G	N	A	G	G	G	G	G	G	A	G	G	A	N	A
SYNGENTA10593	A/G	0	618	+	NA	NA	NA	NA	NA	NA	A	A	N	A	A	A	G	A	R	A	G	A	A	A	A	A	A	G	A	R	R	A	A	A	A	N	A	A	A	A	A	A	A	A	A	G	A	A	A
SYNGENTA10641	A/C	0	619	+	NA	NA	NA	NA	NA	NA	N	N	N	A	A	A	A	A	A	A	A	A	A	A	A	A	A	A	A	A	A	A	A	A	A	N	A	N	A	A	A	A	A	A	A	A	A	A	A
SYNGENTA10690	T/A	0	620	+	NA	NA	NA	NA	NA	NA	N	N	N	T	A	A	T	T	T	T	A	T	T	A	A	T	A	A	A	T	T	T	T	T	T	N	A	W	A	T	T	T	W	A	A	T	A	T	T
SYNGENTA10712	A/G	0	621	+	NA	NA	NA	NA	NA	NA	N	N	N	A	A	A	A	A	A	A	A	A	A	A	A	A	A	A	A	A	A	A	A	G	A	N	A	A	A	G	A	A	A	A	A	A	A	A	A
SYNGENTA10713	A/G	0	622	+	NA	NA	NA	NA	NA	NA	A	A	A	A	A	A	A	A	A	A	A	A	A	A	A	A	A	A	A	A	A	A	G	G	A	A	A	A	G	G	A	A	R	A	G	A	A	N	G
SYNGENTA10714	G/A	0	623	+	NA	NA	NA	NA	NA	NA	N	N	N	G	G	G	G	G	A	G	G	G	G	G	G	G	G	G	G	G	G	G	G	G	G	N	G	G	G	G	G	G	G	G	G	G	A	G	G
SYNGENTA10733	G/A	0	624	+	NA	NA	NA	NA	NA	NA	G	A	R	A	A	G	G	G	G	G	A	G	A	A	A	G	G	G	A	G	G	G	A	G	A	N	A	G	G	A	G	G	A	A	A	G	A	A	N
SYNGENTA10737	A/G	0	625	+	NA	NA	NA	NA	NA	NA	N	N	N	A	A	A	A	A	A	A	A	A	A	A	A	G	A	A	A	A	A	A	A	A	A	A	A	A	A	A	A	A	A	A	A	A	A	A	A
SYNGENTA10818	G/A	0	626	+	NA	NA	NA	NA	NA	NA	N	N	N	G	G	G	G	G	N	G	G	G	G	G	G	G	G	G	G	A	G	G	G	G	G	A	G	G	G	A	G	G	G	G	G	G	G	G	G
SYNGENTA10829	A/G	0	627	+	NA	NA	NA	NA	NA	NA	A	A	N	A	A	A	A	A	A	A	A	A	A	A	A	A	A	A	G	A	A	A	A	A	A	N	A	A	A	G	A	A	A	A	G	A	A	A	A
SYNGENTA10865	C/G	0	628	+	NA	NA	NA	NA	NA	NA	G	S	C	C	G	C	C	G	N	C	C	G	C	C	G	C	C	C	C	C	G	C	G	G	G	S	C	C	C	C	C	G	S	G	C	C	G	G	S
SYNGENTA10881	C/A	0	629	+	NA	NA	NA	NA	NA	NA	C	C	M	C	A	A	C	A	N	C	C	C	A	C	C	C	C	C	M	C	A	C	C	C	C	N	C	A	C	C	C	C	A	C	C	N	C	C	C
SYNGENTA10882	A/T	0	630	+	NA	NA	NA	NA	NA	NA	A	A	W	T	T	T	A	T	N	A	A	A	T	A	A	A	A	T	W	A	T	A	A	A	A	N	A	T	A	A	A	A	T	A	A	A	A	A	A
SYNGENTA10895	G/A	0	631	+	NA	NA	NA	NA	NA	NA	G	G	A	A	A	G	G	G	N	A	A	G	A	A	G	G	A	A	A	G	A	A	A	G	G	A	G	A	G	G	G	R	N	R	G	A	A	N	A
SYNGENTA10901	T/A	0	632	+	NA	NA	NA	NA	NA	NA	T	T	W	A	A	T	A	T	N	T	T	T	T	T	T	T	A	A	T	T	A	A	T	T	T	N	T	A	T	T	T	N	W	W	T	A	A	T	T
SYNGENTA10922	C/A	0	633	+	NA	NA	NA	NA	NA	NA	N	N	N	A	C	A	M	C	M	C	A	C	C	C	A	A	A	C	A	C	A	C	A	C	A	N	C	C	C	A	A	A	C	C	C	A	A	C	C
SYNGENTA10927	A/C	0	634	+	NA	NA	NA	NA	NA	NA	N	A	N	A	A	C	A	A	A	A	A	C	A	A	C	C	C	A	A	C	A	A	A	A	A	A	A	A	A	A	C	A	A	A	A	A	A	A	A
SYNGENTA10941	G/A	0	635	+	NA	NA	NA	NA	NA	NA	R	R	R	A	G	A	G	G	G	G	G	G	A	A	G	G	G	G	A	G	A	A	A	G	A	A	G	A	G	G	G	G	G	G	G	A	A	G	G
SYNGENTA10955	A/G	0	636	+	NA	NA	NA	NA	NA	NA	A	A	A	A	A	A	A	A	R	A	A	G	A	A	A	G	A	A	A	A	A	A	A	A	A	N	A	G	A	A	A	A	A	A	A	A	G	G	A
SYNGENTA10970	G/A	0	637	+	NA	NA	NA	NA	NA	NA	R	G	N	G	R	G	G	R	N	A	G	G	A	A	G	G	G	R	G	G	G	G	G	G	G	R	A	G	G	G	G	R	G	G	G	G	G	R	G
SYNGENTA10987	G/C	0	638	+	NA	NA	NA	NA	NA	NA	N	N	N	G	G	G	G	G	N	G	C	G	C	G	G	G	G	G	G	G	G	G	G	G	G	N	G	G	G	G	G	G	G	G	G	C	G	G	G
SYNGENTA10989	A/G	0	639	+	NA	NA	NA	NA	NA	NA	A	A	R	G	A	A	A	A	N	A	A	A	A	A	G	G	A	A	A	A	A	A	A	A	G	N	A	A	A	A	G	R	A	A	A	A	A	G	G
SYNGENTA10992	G/A	0	640	+	NA	NA	NA	NA	NA	NA	G	R	G	G	A	G	A	A	R	G	G	G	A	G	A	G	R	A	G	G	A	G	G	G	G	N	G	G	G	G	G	G	G	G	G	G	G	G	G
SYNGENTA11012	G/A	0	641	+	NA	NA	NA	NA	NA	NA	G	G	G	A	G	A	G	G	N	G	A	G	G	G	G	R	G	A	G	G	G	G	G	G	G	N	G	G	G	G	G	R	G	G	G	G	G	N	G
SYNGENTA11054	G/A	0	642	+	NA	NA	NA	NA	NA	NA	N	N	N	G	G	G	G	G	N	G	A	G	G	G	G	A	G	G	G	G	G	G	G	A	G	N	G	G	A	A	G	A	A	R	G	G	G	A	A
SYNGENTA11146	A/G	0	643	+	NA	NA	NA	NA	NA	NA	A	G	A	A	A	A	A	A	A	A	A	A	A	A	A	A	A	A	A	A	A	A	A	G	A	A	A	A	A	G	N	A	A	A	A	A	A	A	A
SYNGENTA11150	G/A	0	644	+	NA	NA	NA	NA	NA	NA	N	N	N	A	A	G	G	A	N	G	G	G	G	A	G	A	G	G	R	G	G	G	G	G	A	N	G	A	A	A	A	A	R	A	A	G	A	G	G
SYNGENTA11155	G/A	0	645	+	NA	NA	NA	NA	NA	NA	G	A	G	G	G	G	G	G	R	G	G	A	G	G	G	G	G	G	A	A	G	A	G	G	G	R	G	A	A	A	A	G	G	G	G	G	A	N	A
SYNGENTA11157	A/C	0	646	+	NA	NA	NA	NA	NA	NA	A	A	A	A	A	A	A	A	A	A	A	C	A	A	A	A	A	A	C	A	A	C	A	A	A	A	N	C	C	A	C	A	A	A	A	A	A	A	A
SYNGENTA11375	A/G	0	647	+	NA	NA	NA	NA	NA	NA	N	N	G	A	G	G	G	A	N	G	A	A	G	G	G	G	A	G	A	A	A	A	G	G	A	N	A	A	N	G	A	R	G	G	G	A	A	N	R
SYNGENTA11382	A/G	0	648	+	NA	NA	NA	NA	NA	NA	A	A	A	A	A	A	A	A	N	A	A	A	A	A	A	G	A	A	A	A	A	A	G	A	A	N	A	A	A	A	A	A	A	A	A	A	A	A	A
SYNGENTA11597	A/G	0	649	+	NA	NA	NA	NA	NA	NA	A	R	A	A	A	A	A	A	N	A	A	A	A	R	A	A	A	G	R	R	A	A	A	A	A	A	A	R	A	A	A	A	A	A	A	A	A	A	A
SYNGENTA11598	A/G	0	650	+	NA	NA	NA	NA	NA	NA	N	N	N	A	A	A	G	A	A	G	G	G	A	A	A	A	G	A	A	A	G	G	G	G	G	N	A	A	G	A	A	A	G	G	A	A	G	G	G
SYNGENTA11626	G/A	0	651	+	NA	NA	NA	NA	NA	NA	N	N	N	G	G	G	G	G	R	G	G	G	G	G	G	G	G	G	G	G	G	G	G	G	G	N	G	G	G	G	G	G	G	G	G	G	G	G	G
SYNGENTA11631	G/A	0	652	+	NA	NA	NA	NA	NA	NA	N	N	N	G	G	G	G	G	A	G	G	G	G	G	G	G	G	G	G	G	A	G	G	G	G	A	A	G	N	G	G	G	G	A	G	G	G	G	G
SYNGENTA11650	G/A	0	653	+	NA	NA	NA	NA	NA	NA	N	N	N	G	G	G	G	G	N	G	G	G	G	G	G	G	G	G	G	G	G	G	G	G	G	N	G	G	G	G	G	G	G	G	G	G	G	G	G
SYNGENTA11653	G/A	0	654	+	NA	NA	NA	NA	NA	NA	G	G	G	G	G	G	G	G	R	G	A	G	G	G	A	A	G	A	G	G	G	G	G	G	G	A	G	G	G	G	G	G	G	G	G	G	A	G	N
SYNGENTA11666	A/T	0	655	+	NA	NA	NA	NA	NA	NA	A	N	A	A	A	A	A	A	N	T	A	A	A	A	A	A	A	A	A	A	A	A	T	A	A	A	A	A	A	A	A	A	A	T	A	T	A	A	W
SYNGENTA11667	C/G	0	656	+	NA	NA	NA	NA	NA	NA	N	N	N	C	C	C	C	C	S	C	C	C	C	C	C	C	C	C	C	C	C	C	C	C	C	S	C	C	C	C	C	C	C	C	C	C	C	C	C
SYNGENTA11694	C/G	0	657	+	NA	NA	NA	NA	NA	NA	N	N	N	C	C	C	C	C	N	C	C	C	C	C	C	C	C	C	C	C	C	C	C	C	C	N	C	C	C	C	C	C	C	C	C	C	C	C	C
SYNGENTA11726	G/A	0	658	+	NA	NA	NA	NA	NA	NA	G	G	R	G	G	A	A	G	N	G	G	A	G	G	G	A	G	G	G	G	G	A	G	G	G	A	G	G	G	G	A	G	G	G	G	G	G	G	R
SYNGENTA11728	G/C	0	659	+	NA	NA	NA	NA	NA	NA	G	G	G	C	G	G	G	G	N	G	C	G	G	G	C	G	G	G	C	G	G	G	G	G	C	C	C	G	G	G	G	G	S	G	G	G	G	G	G
SYNGENTA11732	A/G	0	660	+	NA	NA	NA	NA	NA	NA	G	G	R	A	G	A	A	R	N	G	A	A	A	G	A	A	G	G	A	A	A	G	G	G	A	N	A	G	G	G	A	A	R	G	G	A	G	N	A
SYNGENTA11784	A/G	0	661	+	NA	NA	NA	NA	NA	NA	N	N	N	A	A	A	A	A	A	A	G	A	A	A	A	A	A	A	A	A	A	A	A	A	A	N	A	A	A	A	A	A	A	A	A	A	A	A	A
SYNGENTA11786	A/C	0	662	+	NA	NA	NA	NA	NA	NA	N	N	N	C	A	A	A	A	A	A	A	A	A	A	C	C	C	A	A	A	C	A	C	C	C	N	A	A	C	A	C	C	C	M	A	A	A	N	C
SYNGENTA11807	A/T	0	663	+	NA	NA	NA	NA	NA	NA	N	N	N	A	A	A	A	A	N	T	A	A	A	A	T	T	A	A	W	A	N	A	A	A	A	W	A	A	A	A	T	A	A	A	A	A	A	N	N
SYNGENTA11812	G/A	0	664	+	NA	NA	NA	NA	NA	NA	N	N	N	A	A	A	A	A	R	G	A	G	A	A	G	G	G	A	G	A	G	A	A	A	A	R	A	G	G	A	G	N	G	G	G	A	A	R	G
SYNGENTA11830	G/C	0	665	+	NA	NA	NA	NA	NA	NA	N	N	N	G	G	G	G	G	G	G	G	G	G	G	G	G	G	G	G	G	G	G	G	G	G	S	G	G	G	G	G	G	G	G	G	G	G	G	G
SYNGENTA11834	A/T	0	666	+	NA	NA	NA	NA	NA	NA	A	A	T	A	A	T	A	A	A	A	A	A	A	A	A	A	A	A	T	A	W	A	A	A	A	T	A	T	A	A	A	A	A	A	A	A	T	A	A
SYNGENTA11837	G/A	0	667	+	NA	NA	NA	NA	NA	NA	A	R	G	G	G	G	G	G	R	G	G	A	A	G	G	G	G	G	G	A	R	A	A	G	A	A	A	G	G	A	G	G	G	R	A	G	G	A	A
SYNGENTA11851	G/A	0	668	+	NA	NA	NA	NA	NA	NA	G	G	G	G	G	G	G	G	A	G	G	G	G	G	G	G	G	G	G	G	G	A	G	G	G	A	G	G	G	G	G	G	G	G	G	A	A	G	G
SYNGENTA1190	A/T	0	669	+	NA	NA	NA	NA	NA	NA	N	A	A	A	A	N	A	A	A	A	A	N	A	A	A	A	T	T	A	N	A	A	A	N	A	N	N	T	A	A	N	A	A	A	A	A	N	A	N
SYNGENTA11908	G/A	0	670	+	NA	NA	NA	NA	NA	NA	G	N	A	G	G	G	R	G	N	G	A	G	G	G	G	A	G	G	G	A	G	N	G	G	G	N	G	G	G	G	G	G	G	N	G	G	G	A	A
SYNGENTA12041	C/A	0	671	+	NA	NA	NA	NA	NA	NA	N	M	C	C	C	C	C	C	M	C	C	C	A	A	C	C	C	C	A	A	A	C	A	A	C	N	A	C	A	N	C	A	A	C	C	C	C	N	C
SYNGENTA12044	G/A	0	672	+	NA	NA	NA	NA	NA	NA	G	G	G	G	G	G	G	G	N	G	G	G	G	G	G	G	G	G	G	G	G	G	G	G	G	A	G	G	G	N	G	G	G	G	G	G	G	G	A
SYNGENTA12105	G/A	0	673	+	NA	NA	NA	NA	NA	NA	N	N	N	G	G	G	G	G	R	G	G	G	G	G	G	G	G	G	G	G	G	G	G	G	G	A	G	G	G	G	G	G	G	G	G	G	G	G	G
SYNGENTA12112	A/C	0	674	+	NA	NA	NA	NA	NA	NA	N	N	N	A	A	A	M	A	A	A	A	A	A	A	A	A	A	A	A	A	A	A	A	A	A	A	A	A	A	A	A	A	A	A	A	A	A	A	A
SYNGENTA12122	T/A	0	675	+	NA	NA	NA	NA	NA	NA	W	W	T	T	T	N	T	T	A	T	T	T	T	T	A	A	A	T	T	A	A	T	T	T	T	N	T	T	A	T	T	A	T	N	A	T	T	A	T
SYNGENTA12137	A/T	0	676	+	NA	NA	NA	NA	NA	NA	N	T	A	T	A	A	A	A	N	T	A	A	A	A	A	A	A	A	T	A	A	A	T	A	T	N	A	A	A	T	A	A	A	A	A	A	A	A	A
SYNGENTA12158	G/A	0	677	+	NA	NA	NA	NA	NA	NA	N	N	N	G	A	A	A	G	N	G	G	G	G	G	G	A	A	A	G	N	G	G	A	A	G	N	A	A	G	G	A	A	G	G	G	G	G	G	G
SYNGENTA12229	A/G	0	678	+	NA	NA	NA	NA	NA	NA	G	A	A	A	A	A	A	A	A	A	A	G	A	G	G	A	G	A	A	A	A	G	A	A	A	A	A	G	G	A	A	A	A	G	A	A	G	G	A
SYNGENTA12261	A/C	0	679	+	NA	NA	NA	NA	NA	NA	A	A	A	A	A	A	A	A	A	A	A	A	A	A	A	A	A	A	A	A	A	A	A	A	A	A	A	A	A	A	A	A	A	C	A	A	A	A	A
SYNGENTA12298	G/A	0	680	+	NA	NA	NA	NA	NA	NA	R	R	R	A	G	G	G	G	N	G	A	A	A	G	G	G	G	A	A	A	G	A	G	A	G	N	A	A	G	G	G	G	G	G	G	G	G	G	G
SYNGENTA12306	C/A	0	681	+	NA	NA	NA	NA	NA	NA	N	A	C	A	A	C	C	A	A	C	C	C	A	C	C	C	A	A	C	C	C	A	A	A	A	N	A	C	C	A	C	C	N	A	C	A	C	C	A
SYNGENTA12308	G/A	0	682	+	NA	NA	NA	NA	NA	NA	G	G	R	G	G	G	G	G	N	G	G	G	G	G	A	G	G	G	G	G	G	G	G	G	G	N	G	N	G	G	G	G	G	G	G	G	G	G	G
SYNGENTA12364	G/C	0	683	+	NA	NA	NA	NA	NA	NA	G	G	S	G	G	C	C	G	S	G	G	G	G	C	G	C	G	G	G	G	G	C	G	G	G	N	G	G	G	G	C	G	G	G	G	G	G	N	G
SYNGENTA12369	A/G	0	684	+	NA	NA	NA	NA	NA	NA	N	A	R	A	A	A	A	A	N	A	G	A	A	A	G	A	A	G	A	A	A	G	A	A	A	A	A	A	A	A	A	G	A	A	A	A	A	N	G
SYNGENTA12397	G/A	0	685	+	NA	NA	NA	NA	NA	NA	G	G	G	G	G	G	G	G	N	G	G	G	G	G	A	G	G	G	G	G	G	G	G	G	G	A	G	G	G	G	G	G	G	G	G	G	G	G	G
SYNGENTA12447	A/G	0	686	+	NA	NA	NA	NA	NA	NA	N	N	N	A	A	A	A	A	A	A	A	A	A	A	A	G	A	A	A	A	A	A	A	A	A	N	A	A	A	G	A	A	A	A	A	A	A	A	A
SYNGENTA12450	T/A	0	687	+	NA	NA	NA	NA	NA	NA	N	N	N	T	N	T	N	N	T	N	T	N	T	T	T	T	N	N	N	A	N	N	T	T	N	N	T	T	T	T	N	N	T	T	A	A	T	T	T
SYNGENTA12504	G/A	0	688	+	NA	NA	NA	NA	NA	NA	N	N	N	A	G	A	G	G	N	A	A	G	A	G	A	A	G	G	G	A	N	A	G	A	A	N	N	G	G	G	A	G	G	G	A	G	G	G	A
SYNGENTA12509	G/A	0	689	+	NA	NA	NA	NA	NA	NA	N	N	N	G	G	N	G	G	R	G	G	N	G	G	G	G	G	G	G	G	N	G	G	G	A	N	A	G	G	G	G	A	G	G	G	G	A	G	G
SYNGENTA12514	G/A	0	690	+	NA	NA	NA	NA	NA	NA	N	N	N	G	G	A	G	G	R	G	G	A	G	G	G	G	G	G	G	G	A	G	G	G	G	N	G	G	G	G	G	G	G	G	G	G	G	G	G
SYNGENTA12516	C/A	0	691	+	NA	NA	NA	NA	NA	NA	A	M	C	C	A	C	C	C	N	A	C	C	C	A	C	A	A	C	A	A	C	A	A	C	C	A	C	C	A	C	A	C	C	A	A	A	C	C	A
SYNGENTA12519	C/A	0	692	+	NA	NA	NA	NA	NA	NA	N	N	N	C	C	C	C	C	C	C	C	C	C	C	C	C	C	C	C	C	C	C	C	C	C	N	C	C	C	C	C	C	C	C	C	C	C	C	C
SYNGENTA12592	G/A	0	693	+	NA	NA	NA	NA	NA	NA	N	G	R	G	G	A	G	G	R	A	G	A	G	A	G	G	G	G	G	G	G	G	A	G	G	N	A	G	G	A	G	R	A	G	A	G	A	N	G
SYNGENTA12599	G/C	0	694	+	NA	NA	NA	NA	NA	NA	N	N	N	G	G	G	G	G	N	G	G	G	N	G	G	G	G	G	G	G	G	G	G	G	G	N	G	G	G	G	G	G	G	G	G	G	G	G	G
SYNGENTA12618	G/A	0	695	+	NA	NA	NA	NA	NA	NA	N	N	N	G	G	G	N	G	A	G	N	G	G	G	A	G	G	G	A	G	G	G	G	G	G	A	G	G	A	G	G	A	G	G	G	G	G	G	G
SYNGENTA12651	A/G	0	696	+	NA	NA	NA	NA	NA	NA	N	N	N	G	G	A	A	G	R	N	A	A	G	G	A	A	A	N	A	A	A	A	G	N	G	N	N	A	G	G	N	A	N	A	A	A	A	A	A
SYNGENTA12653	G/A	0	697	+	NA	NA	NA	NA	NA	NA	N	N	N	A	A	G	G	A	A	N	G	G	A	A	G	G	G	N	G	G	G	G	A	N	A	A	N	G	A	A	N	G	N	G	G	G	G	G	G
SYNGENTA12708	A/G	0	698	+	NA	NA	NA	NA	NA	NA	A	A	A	G	A	A	A	A	A	A	A	G	A	A	A	A	A	G	A	A	A	A	A	A	A	A	A	G	A	A	A	A	A	A	A	A	G	A	A
SYNGENTA12738	C/A	0	699	+	NA	NA	NA	NA	NA	NA	N	M	C	C	A	C	C	A	A	C	C	C	C	A	C	A	C	C	A	A	C	C	C	C	C	N	A	C	A	A	A	C	A	C	A	C	C	N	N
SYNGENTA12739	A/G	0	700	+	NA	NA	NA	NA	NA	NA	A	R	A	A	G	A	A	G	N	A	A	A	A	A	A	A	A	A	A	A	A	A	A	A	A	N	A	A	A	A	G	A	A	A	A	A	A	A	A
SYNGENTA12819	C/A	0	701	+	NA	NA	NA	NA	NA	NA	C	C	M	A	C	C	C	C	N	A	C	C	A	C	C	C	C	C	C	C	C	C	C	C	A	N	C	A	C	A	C	M	A	C	C	A	C	C	C
SYNGENTA12830	G/C	0	702	+	NA	NA	NA	NA	NA	NA	G	G	G	G	G	G	S	G	C	G	G	G	G	C	G	G	C	G	G	G	G	G	G	G	G	N	C	G	C	G	G	G	G	G	G	C	G	S	G
SYNGENTA12845	C/A	0	703	+	NA	NA	NA	NA	NA	NA	C	C	C	C	A	A	C	C	M	C	C	A	C	C	A	C	A	A	A	C	A	C	C	C	C	A	C	C	C	C	C	C	M	C	C	A	C	C	C
SYNGENTA12846	G/A	0	704	+	NA	NA	NA	NA	NA	NA	N	N	N	G	G	G	G	G	N	G	G	G	A	G	G	G	G	G	G	G	G	G	G	G	G	A	G	G	G	G	G	G	G	G	G	G	G	G	G
SYNGENTA12849	T/A	0	705	+	NA	NA	NA	NA	NA	NA	T	T	T	T	T	T	A	T	N	T	T	T	T	T	T	T	T	T	T	T	T	T	T	T	T	W	T	A	T	T	T	T	N	T	T	T	T	T	T
SYNGENTA12861	A/G	0	706	+	NA	NA	NA	NA	NA	NA	N	N	N	A	A	A	A	A	A	A	A	A	A	A	A	A	A	A	A	A	A	A	A	A	A	N	A	A	A	A	A	A	A	A	A	A	A	A	A
SYNGENTA12866	A/T	0	707	+	NA	NA	NA	NA	NA	NA	T	A	N	A	T	T	T	T	N	T	T	A	T	T	A	A	T	A	A	A	T	A	T	A	T	W	T	T	A	A	T	W	A	A	A	A	A	N	A
SYNGENTA12875	G/A	0	708	+	NA	NA	NA	NA	NA	NA	N	N	N	G	A	G	G	A	N	A	A	G	A	G	G	G	A	G	G	G	G	G	A	G	A	N	A	A	G	G	G	G	G	G	G	G	G	N	G
SYNGENTA12891	C/G	0	709	+	NA	NA	NA	NA	NA	NA	N	C	C	C	C	G	C	C	C	C	C	N	C	C	C	C	C	C	C	C	C	C	C	C	C	N	C	S	C	C	C	C	S	G	C	G	C	N	C
SYNGENTA12903	A/T	0	710	+	NA	NA	NA	NA	NA	NA	N	A	A	A	A	T	A	A	A	A	A	N	A	A	A	A	A	A	A	A	A	A	A	A	A	N	A	N	T	A	A	A	W	T	A	T	A	N	A
SYNGENTA12906	A/T	0	711	+	NA	NA	NA	NA	NA	NA	T	A	A	T	T	A	A	N	N	A	T	A	A	T	A	T	T	T	T	A	A	A	A	A	A	N	A	T	A	T	T	A	A	A	T	N	T	N	A
SYNGENTA12917	A/T	0	712	+	NA	NA	NA	NA	NA	NA	A	A	A	A	T	A	A	T	A	A	T	A	A	A	A	A	A	A	T	A	A	A	A	A	A	A	A	T	A	A	A	A	A	A	T	T	A	A	A
SYNGENTA12920	A/T	0	713	+	NA	NA	NA	NA	NA	NA	N	N	N	T	A	A	A	A	W	A	T	A	T	A	A	A	A	A	A	A	A	A	A	A	A	T	A	A	A	A	A	A	A	A	A	A	A	A	A
SYNGENTA12924	G/A	0	714	+	NA	NA	NA	NA	NA	NA	G	G	G	A	G	G	G	G	N	G	A	A	A	G	A	G	G	G	G	G	A	G	G	A	A	N	A	G	G	G	G	G	G	G	G	G	G	G	G
SYNGENTA12980	C/G	0	715	+	NA	NA	NA	NA	NA	NA	N	N	N	C	C	C	C	C	N	C	C	C	C	C	C	C	C	C	C	C	C	C	C	C	C	N	C	C	C	C	C	C	S	C	C	C	C	C	C
SYNGENTA12982	T/A	0	716	+	NA	NA	NA	NA	NA	NA	N	N	N	T	T	T	T	T	T	T	T	T	T	T	T	T	T	T	T	T	T	T	T	T	T	N	T	T	T	T	T	T	T	T	T	T	T	T	T
SYNGENTA12984	A/G	0	717	+	NA	NA	NA	NA	NA	NA	G	N	A	A	A	G	G	A	A	A	G	G	G	G	G	G	N	A	R	G	G	A	G	G	G	A	A	G	A	A	G	A	R	A	A	A	A	G	A
SYNGENTA12985	G/A	0	718	+	NA	NA	NA	NA	NA	NA	N	N	N	G	G	A	A	G	R	G	G	G	G	G	A	A	N	G	N	A	R	G	A	G	A	N	G	A	G	G	A	G	R	G	G	G	G	N	G
SYNGENTA12996	C/G	0	719	+	NA	NA	NA	NA	NA	NA	N	N	N	C	C	C	C	C	S	C	C	C	C	C	C	C	C	C	C	C	C	C	C	C	C	S	C	C	C	C	C	C	C	C	C	C	C	C	C
SYNGENTA13052	G/A	0	720	+	NA	NA	NA	NA	NA	NA	N	N	N	G	G	G	G	G	N	G	G	N	G	G	N	G	N	N	N	N	N	G	G	N	N	A	N	A	G	G	N	N	N	N	N	G	N	N	N
SYNGENTA13062	C/A	0	721	+	NA	NA	NA	NA	NA	NA	C	C	C	C	A	A	A	A	M	C	C	C	A	C	C	C	C	C	C	C	C	A	C	C	C	N	C	C	C	C	C	C	C	C	C	C	C	C	C
SYNGENTA13092	G/A	0	722	+	NA	NA	NA	NA	NA	NA	N	N	N	G	R	R	R	R	R	G	G	G	N	G	N	G	G	G	R	G	A	G	G	G	G	N	G	G	G	G	G	G	G	G	N	G	G	G	R
SYNGENTA13122	G/A	0	723	+	NA	NA	NA	NA	NA	NA	N	N	N	G	G	G	G	G	N	G	G	G	G	G	G	G	G	G	G	G	G	G	G	G	G	A	G	G	G	G	G	G	G	G	G	G	G	G	G
SYNGENTA13124	A/C	0	724	+	NA	NA	NA	NA	NA	NA	N	N	N	C	A	A	A	A	A	A	A	A	A	A	A	A	A	A	A	A	A	A	A	A	A	A	A	A	A	A	A	A	A	A	A	A	A	A	A
SYNGENTA13172	G/A	0	725	+	NA	NA	NA	NA	NA	NA	G	A	G	G	G	G	G	G	N	A	A	G	G	G	A	G	G	G	A	G	G	G	G	N	G	A	G	A	A	A	G	A	G	G	G	G	G	G	G
SYNGENTA13215	G/A	0	726	+	NA	NA	NA	NA	NA	NA	G	G	G	G	G	A	R	G	N	A	G	G	G	G	G	G	G	G	A	G	G	G	A	A	G	N	G	G	G	G	G	G	G	R	G	G	A	N	G
SYNGENTA13228	A/G	0	727	+	NA	NA	NA	NA	NA	NA	N	N	N	A	N	A	A	A	N	A	A	A	G	A	A	G	A	G	R	A	G	R	A	A	A	N	G	G	A	N	G	A	A	A	A	G	A	N	A
SYNGENTA13284	G/A	0	728	+	NA	NA	NA	NA	NA	NA	G	G	G	G	G	G	G	G	N	G	G	G	G	G	G	G	G	G	G	G	G	G	G	G	G	N	G	A	G	G	G	A	G	G	G	G	G	G	G
SYNGENTA13291	C/G	0	729	+	NA	NA	NA	NA	NA	NA	N	N	N	C	C	C	C	C	C	S	C	C	C	C	C	G	C	C	C	C	C	C	C	C	C	S	C	C	C	C	C	C	G	C	G	C	C	N	G
SYNGENTA13300	A/G	0	730	+	NA	NA	NA	NA	NA	NA	A	A	A	A	A	A	A	A	A	A	A	A	A	A	G	A	A	A	A	R	G	A	G	A	A	N	A	A	A	A	A	A	A	A	A	A	A	N	A
SYNGENTA13331	G/A	0	731	+	NA	NA	NA	NA	NA	NA	N	N	N	A	A	G	A	A	N	G	G	G	G	G	G	G	G	G	G	G	G	G	G	G	G	N	G	G	G	G	G	G	G	G	G	G	G	G	G
SYNGENTA13371	C/G	0	732	+	NA	NA	NA	NA	NA	NA	N	N	N	C	C	C	N	C	S	C	C	C	C	N	C	C	C	C	C	C	C	C	C	C	C	S	C	C	C	C	C	C	C	C	C	C	C	C	C
SYNGENTA13427	A/G	0	733	+	NA	NA	NA	NA	NA	NA	N	N	N	A	A	A	A	A	A	A	A	A	A	A	A	A	A	A	A	A	A	A	A	A	A	A	A	A	A	A	A	A	A	A	A	A	A	A	A
SYNGENTA13446	G/A	0	734	+	NA	NA	NA	NA	NA	NA	G	G	G	G	G	G	G	G	N	G	G	G	G	G	G	G	G	G	G	G	G	A	G	A	G	A	G	G	G	A	G	G	G	G	G	G	G	G	G
SYNGENTA1348	G/C	0	735	+	NA	NA	NA	NA	NA	NA	G	G	G	G	G	G	G	G	G	G	G	G	G	C	C	G	G	G	C	C	G	G	C	G	C	S	G	G	G	G	G	S	G	G	G	G	C	G	G
SYNGENTA13501	A/G	0	736	+	NA	NA	NA	NA	NA	NA	G	G	A	G	G	A	A	A	A	G	A	A	A	A	A	A	A	G	A	A	A	G	G	A	A	N	A	A	A	A	A	A	A	N	A	A	A	A	A
SYNGENTA13503	A/G	0	737	+	NA	NA	NA	NA	NA	NA	N	N	N	G	A	A	A	A	A	G	N	A	A	A	A	G	A	G	A	A	A	G	G	A	A	A	A	A	A	A	G	A	A	A	A	A	A	A	N
SYNGENTA13509	A/G	0	738	+	NA	NA	NA	NA	NA	NA	N	N	N	A	A	A	G	G	R	A	N	G	G	G	A	A	G	A	A	G	A	A	A	G	G	R	G	A	G	A	A	A	G	A	G	A	A	A	N
SYNGENTA13517	C/A	0	739	+	NA	NA	NA	NA	NA	NA	C	C	C	A	C	C	C	C	A	C	C	C	C	C	C	C	A	C	C	C	C	C	C	C	C	N	C	C	A	C	C	C	C	C	C	A	A	A	A
SYNGENTA13524	G/A	0	740	+	NA	NA	NA	NA	NA	NA	G	N	R	G	G	G	A	G	A	A	G	A	A	G	A	G	G	G	G	G	G	G	A	G	A	N	A	A	A	G	G	A	G	G	G	G	G	G	G
SYNGENTA13529	A/G	0	741	+	NA	NA	NA	NA	NA	NA	A	G	A	A	A	G	N	A	A	A	G	A	A	A	A	A	A	A	A	A	R	A	A	A	A	A	A	A	A	A	A	N	A	A	A	A	A	A	A
SYNGENTA13548	A/G	0	742	+	NA	NA	NA	NA	NA	NA	N	N	N	A	A	A	A	A	N	A	G	A	A	A	G	A	A	G	G	A	G	A	A	A	A	N	G	G	A	G	A	A	A	G	G	A	A	G	G
SYNGENTA13554	G/A	0	743	+	NA	NA	NA	NA	NA	NA	N	N	N	G	G	G	G	G	A	A	G	G	G	G	G	G	G	G	G	G	G	G	G	A	G	N	G	G	G	G	G	G	G	G	G	G	G	G	G
SYNGENTA13558	C/A	0	744	+	NA	NA	NA	NA	NA	NA	C	N	M	A	C	C	C	C	N	C	C	C	C	C	C	C	C	C	C	C	A	C	C	C	C	N	C	C	C	C	C	C	C	C	C	C	C	C	C
SYNGENTA13567	C/A	0	745	+	NA	NA	NA	NA	NA	NA	C	C	M	C	A	C	C	A	M	C	C	C	C	A	C	C	A	C	C	C	C	C	C	C	C	N	A	C	A	C	C	C	C	C	A	C	A	C	C
SYNGENTA13568	A/G	0	746	+	NA	NA	NA	NA	NA	NA	A	A	R	A	G	A	A	G	A	A	A	A	A	G	A	A	G	A	A	A	A	A	A	A	A	N	G	A	G	A	A	A	A	A	G	A	G	A	A
SYNGENTA13631	A/G	0	747	+	NA	NA	NA	NA	NA	NA	N	N	N	A	A	A	A	A	N	G	G	G	G	A	A	A	G	G	A	A	A	G	A	A	A	N	G	A	A	G	A	A	A	A	A	A	A	N	G
SYNGENTA13644	A/G	0	748	+	NA	NA	NA	NA	NA	NA	A	G	G	A	G	A	R	G	A	A	G	G	A	G	G	G	A	G	A	G	A	A	A	G	A	R	A	A	A	G	G	A	A	G	A	G	G	A	R
SYNGENTA13678	A/G	0	749	+	NA	NA	NA	NA	NA	NA	G	R	N	A	A	A	G	A	R	A	A	A	A	A	A	A	A	A	A	A	A	A	A	A	G	A	A	A	A	A	A	A	G	A	A	G	G	G	G
SYNGENTA13684	G/A	0	750	+	NA	NA	NA	NA	NA	NA	G	A	R	G	G	G	G	G	N	G	G	G	G	G	G	G	G	G	G	G	G	G	G	G	G	N	G	G	G	G	G	G	G	G	G	G	G	G	G
SYNGENTA13688	G/A	0	751	+	NA	NA	NA	NA	NA	NA	N	N	N	G	G	G	G	G	N	A	G	G	G	G	G	G	G	G	G	G	A	G	G	G	G	R	G	N	G	G	G	G	G	G	G	G	G	G	G
SYNGENTA13689	C/G	0	752	+	NA	NA	NA	NA	NA	NA	G	N	G	C	C	C	C	C	S	G	G	C	C	G	C	G	C	C	G	G	C	G	G	G	G	N	C	C	N	G	G	N	N	C	C	C	G	C	C
SYNGENTA13693	C/A	0	753	+	NA	NA	NA	NA	NA	NA	N	N	N	C	C	A	A	C	M	C	C	C	C	C	C	C	C	C	C	C	C	C	C	C	C	N	C	C	C	C	C	A	C	C	C	C	C	C	M
SYNGENTA13720	G/A	0	754	+	NA	NA	NA	NA	NA	NA	N	N	N	G	G	G	G	G	R	G	G	G	G	G	G	G	G	G	G	A	G	G	G	G	G	N	G	G	G	G	G	G	G	G	G	G	G	G	G
SYNGENTA13728	A/C	0	755	+	NA	NA	NA	NA	NA	NA	N	N	N	A	A	C	C	A	N	C	A	A	C	A	C	A	A	C	M	A	A	A	A	A	C	A	C	A	A	C	A	C	A	N	C	A	A	N	C
SYNGENTA13761	A/G	0	756	+	NA	NA	NA	NA	NA	NA	N	N	N	A	A	A	A	A	A	A	A	A	A	A	A	A	A	A	A	A	A	A	A	A	A	A	A	A	A	A	A	A	A	A	A	A	A	A	A
SYNGENTA13763	A/G	0	757	+	NA	NA	NA	NA	NA	NA	A	A	A	A	G	G	G	G	A	A	A	A	A	A	A	G	G	G	A	A	A	A	G	G	A	N	A	G	A	G	G	A	A	G	A	A	A	N	A
SYNGENTA1377	G/A	0	758	+	NA	NA	NA	NA	NA	NA	N	N	N	G	A	A	G	A	R	A	G	A	G	G	G	G	G	G	G	G	G	G	G	A	G	A	G	G	G	G	G	G	G	G	G	G	G	N	G
SYNGENTA1380	T/A	0	759	+	NA	NA	NA	NA	NA	NA	N	N	N	T	A	A	T	A	T	A	T	A	T	T	T	T	T	T	T	N	T	T	N	A	T	W	T	T	T	A	T	T	T	T	T	T	T	N	T
SYNGENTA13844	G/A	0	760	+	NA	NA	NA	NA	NA	NA	G	G	G	G	G	G	G	G	N	G	G	A	G	G	G	G	G	G	G	G	G	A	G	G	G	A	G	G	G	G	G	G	G	A	G	G	G	G	G
SYNGENTA13859	A/T	0	761	+	NA	NA	NA	NA	NA	NA	W	T	A	A	A	A	A	A	A	T	T	A	A	A	A	A	A	A	A	A	A	A	A	A	A	W	A	T	T	A	A	A	A	A	A	A	A	A	A
SYNGENTA13943	G/A	0	762	+	NA	NA	NA	NA	NA	NA	N	N	N	G	G	G	G	G	N	G	G	A	G	G	G	G	G	G	G	A	G	G	G	A	G	N	A	A	G	G	G	G	G	G	G	G	G	N	G
SYNGENTA13978	G/C	0	763	+	NA	NA	NA	NA	NA	NA	N	N	N	G	G	G	G	C	N	C	C	G	G	G	G	G	G	G	G	C	N	G	C	C	G	N	C	C	C	G	G	C	G	G	G	G	C	N	C
SYNGENTA13982	G/C	0	764	+	NA	NA	NA	NA	NA	NA	N	S	G	C	C	G	G	C	G	G	C	G	C	C	G	S	C	C	S	C	G	G	G	G	C	S	C	G	G	C	G	G	C	G	G	G	G	G	G
SYNGENTA13983	A/C	0	765	+	NA	NA	NA	NA	NA	NA	N	N	N	C	A	A	A	A	A	A	C	A	A	C	A	M	A	C	M	A	A	A	A	A	C	M	A	A	A	C	A	A	C	A	A	A	A	A	A
SYNGENTA13986	G/A	0	766	+	NA	NA	NA	NA	NA	NA	A	G	R	G	G	G	G	G	R	G	G	G	G	G	G	G	G	G	R	G	R	G	G	G	G	R	G	G	G	G	A	G	G	R	A	A	G	G	G
SYNGENTA13988	A/G	0	767	+	NA	NA	NA	NA	NA	NA	N	N	N	A	A	A	A	A	A	A	A	A	A	A	A	A	A	A	A	A	A	A	A	A	A	A	A	A	A	A	A	N	A	A	A	A	A	A	A
SYNGENTA13993	C/A	0	768	+	NA	NA	NA	NA	NA	NA	C	C	C	C	C	C	C	C	A	C	C	A	C	C	A	C	N	C	A	A	C	C	C	C	A	N	C	A	A	A	C	C	N	C	A	C	C	C	C
SYNGENTA13997	A/G	0	769	+	NA	NA	NA	NA	NA	NA	G	A	G	A	A	A	G	A	A	G	A	A	G	A	A	A	A	A	A	A	A	A	A	A	A	A	G	A	A	A	A	A	A	A	A	G	A	A	G
SYNGENTA14026	A/C	0	770	+	NA	NA	NA	NA	NA	NA	N	A	A	A	C	C	C	C	M	A	C	A	A	A	C	A	A	A	A	C	C	C	A	A	A	M	A	A	C	C	A	C	C	A	A	C	A	N	C
SYNGENTA14064	A/G	0	771	+	NA	NA	NA	NA	NA	NA	N	N	N	A	A	G	G	A	N	G	A	A	G	A	A	G	G	G	G	G	G	A	G	A	A	A	A	G	G	G	G	A	A	G	G	G	G	N	A
SYNGENTA14065	G/C	0	772	+	NA	NA	NA	NA	NA	NA	N	N	N	G	G	G	G	G	G	G	G	G	G	G	G	G	G	G	G	C	G	G	G	G	G	C	G	G	G	G	G	G	G	G	G	G	G	G	G
SYNGENTA14068	G/C	0	773	+	NA	NA	NA	NA	NA	NA	N	N	N	G	G	G	N	G	G	C	G	G	C	G	G	C	G	G	G	G	G	G	G	G	G	N	G	N	C	G	C	G	G	C	G	G	G	G	G
SYNGENTA14109	G/A	0	774	+	NA	NA	NA	NA	NA	NA	A	G	R	A	G	G	G	G	N	A	A	G	G	G	G	A	G	A	G	G	G	A	A	A	A	N	A	A	A	A	G	G	A	A	A	G	G	G	G
SYNGENTA14152	A/G	0	775	+	NA	NA	NA	NA	NA	NA	A	A	R	A	A	A	A	A	A	A	A	A	A	A	A	A	A	A	R	A	A	A	A	A	A	A	A	A	A	A	A	A	A	A	A	A	A	A	A
SYNGENTA14194	C/A	0	776	+	NA	NA	NA	NA	NA	NA	N	N	N	C	C	C	C	C	A	C	C	C	C	C	C	C	C	C	C	C	C	C	C	C	C	N	C	C	C	C	C	C	C	C	C	C	C	N	M
SYNGENTA14197	A/T	0	777	+	NA	NA	NA	NA	NA	NA	A	A	A	A	T	A	A	T	N	A	A	A	A	A	A	A	A	A	A	A	A	A	A	A	A	A	A	A	A	A	T	A	A	A	A	A	A	N	W
SYNGENTA14199	G/A	0	778	+	NA	NA	NA	NA	NA	NA	N	G	G	G	G	G	G	G	N	A	G	A	G	G	G	G	G	G	G	A	G	A	G	A	G	N	G	G	A	G	G	G	A	G	G	G	G	G	G
SYNGENTA14200	A/C	0	779	+	NA	NA	NA	NA	NA	NA	N	M	A	A	A	A	A	A	M	C	A	C	A	A	A	A	C	A	A	C	A	C	A	C	A	N	A	A	C	A	C	A	C	A	A	A	A	N	M
SYNGENTA14234	C/G	0	780	+	NA	NA	NA	NA	NA	NA	C	C	C	C	C	C	C	C	C	S	C	C	C	C	C	C	C	C	C	C	C	C	C	C	C	N	C	C	C	C	C	C	C	G	C	C	C	C	C
SYNGENTA14235	C/G	0	781	+	NA	NA	NA	NA	NA	NA	C	C	C	G	G	C	C	C	N	C	C	C	C	C	C	C	C	C	C	G	C	C	C	C	C	N	C	C	G	C	C	C	C	C	C	C	C	C	C
SYNGENTA14260	C/A	0	782	+	NA	NA	NA	NA	NA	NA	N	N	N	C	C	C	C	C	C	C	C	C	C	C	C	C	C	C	C	A	C	C	C	C	C	N	C	C	C	C	C	C	C	C	C	C	C	N	A
SYNGENTA14268	G/A	0	783	+	NA	NA	NA	NA	NA	NA	N	N	N	G	G	G	G	G	R	G	G	G	G	G	G	G	G	G	G	G	G	G	G	G	G	N	G	G	G	G	G	G	G	G	G	G	G	G	G
SYNGENTA14275	G/A	0	784	+	NA	NA	NA	NA	NA	NA	N	N	N	G	G	N	G	G	N	N	N	N	N	N	G	G	G	G	N	N	G	N	G	N	G	N	G	G	G	G	G	G	G	N	G	G	G	G	G
SYNGENTA14279	G/C	0	785	+	NA	NA	NA	NA	NA	NA	N	N	N	C	G	G	G	G	G	G	G	G	G	G	G	G	G	G	G	G	G	G	G	G	G	S	G	G	G	G	G	G	G	G	G	G	G	G	G
SYNGENTA14307	A/G	0	786	+	NA	NA	NA	NA	NA	NA	N	N	N	A	A	A	A	A	A	A	A	A	A	A	A	A	A	A	A	A	A	A	A	A	A	A	A	A	A	A	A	A	A	A	A	A	A	A	A
SYNGENTA14313	A/G	0	787	+	NA	NA	NA	NA	NA	NA	N	N	N	A	A	N	N	A	N	A	N	A	A	A	A	A	A	A	A	A	A	N	A	A	A	R	A	A	A	A	A	A	A	N	A	N	R	A	A
SYNGENTA1435	C/G	0	788	+	NA	NA	NA	NA	NA	NA	C	C	C	G	C	C	C	C	S	C	G	C	C	C	C	C	C	C	C	G	C	C	C	C	G	S	C	C	C	C	C	C	C	C	C	C	C	C	C
SYNGENTA14356	A/G	0	789	+	NA	NA	NA	NA	NA	NA	N	N	N	A	A	A	A	A	A	A	A	A	A	A	A	A	A	A	A	A	A	A	A	A	A	N	A	A	A	A	A	A	A	A	A	A	A	R	A
SYNGENTA14359	G/A	0	790	+	NA	NA	NA	NA	NA	NA	N	N	N	A	G	A	A	A	A	G	A	A	G	A	N	N	N	N	G	G	G	A	N	G	A	A	A	G	G	A	G	A	G	G	G	G	G	N	A
SYNGENTA14387	T/A	0	791	+	NA	NA	NA	NA	NA	NA	N	N	N	T	T	T	T	T	T	T	T	T	T	T	T	T	T	T	T	T	T	T	T	T	T	N	T	T	T	T	T	T	T	T	T	A	T	T	T
SYNGENTA1440	A/G	0	792	+	NA	NA	NA	NA	NA	NA	A	N	A	G	G	A	A	G	A	A	G	A	G	A	A	A	A	A	A	A	A	G	A	A	G	A	A	A	A	A	A	A	A	A	A	A	G	N	A
SYNGENTA14437	G/A	0	793	+	NA	NA	NA	NA	NA	NA	N	N	N	G	G	G	G	G	N	G	G	G	G	G	G	G	G	G	G	G	G	G	G	G	G	N	G	G	G	G	G	G	G	G	G	G	G	G	G
SYNGENTA14443	G/C	0	794	+	NA	NA	NA	NA	NA	NA	G	G	G	G	G	C	G	C	N	G	G	G	G	G	G	G	C	C	G	G	G	G	G	G	G	N	G	G	C	G	G	S	G	G	G	G	G	G	G
SYNGENTA1446	G/A	0	795	+	NA	NA	NA	NA	NA	NA	G	N	G	G	G	G	A	G	A	A	G	G	G	G	G	A	G	G	G	G	G	G	A	G	G	A	G	G	A	G	A	G	G	G	G	G	G	N	A
SYNGENTA14479	G/A	0	796	+	NA	NA	NA	NA	NA	NA	A	G	G	A	G	A	G	A	N	G	G	G	G	G	G	A	G	G	G	G	G	G	A	A	G	A	G	G	G	G	A	G	G	G	G	A	A	G	G
SYNGENTA14486	A/C	0	797	+	NA	NA	NA	NA	NA	NA	N	N	N	A	A	A	A	A	A	A	A	A	A	A	A	A	A	A	A	A	A	A	C	A	A	N	A	A	A	A	A	A	A	A	A	C	A	A	A
SYNGENTA14494	A/T	0	798	+	NA	NA	NA	NA	NA	NA	A	A	A	A	A	T	T	A	A	A	A	A	T	A	A	A	T	A	A	A	T	A	T	A	A	N	A	A	A	A	A	W	A	A	T	T	A	A	A
SYNGENTA14508	C/G	0	799	+	NA	NA	NA	NA	NA	NA	C	C	C	C	C	C	G	C	C	C	C	G	C	C	C	C	C	C	S	C	G	C	C	C	C	C	C	C	C	C	C	C	C	C	C	C	N	G	G
SYNGENTA14556	C/A	0	800	+	NA	NA	NA	NA	NA	NA	N	N	N	C	C	C	C	C	M	A	C	A	C	C	C	C	C	C	C	A	C	C	C	C	C	A	C	C	C	C	C	C	A	C	C	C	C	C	C
SYNGENTA14619	A/G	0	801	+	NA	NA	NA	NA	NA	NA	N	N	N	A	A	G	A	A	N	G	A	G	A	A	G	A	A	A	A	A	A	A	A	G	G	N	G	A	A	A	A	G	A	A	A	G	G	A	A
SYNGENTA14642	C/G	0	802	+	NA	NA	NA	NA	NA	NA	N	N	N	C	C	N	C	C	S	C	C	C	C	C	C	C	C	C	N	C	N	C	N	C	C	G	C	C	C	C	C	C	C	C	C	C	C	C	C
SYNGENTA14684	A/G	0	803	+	NA	NA	NA	NA	NA	NA	G	N	A	A	G	A	R	G	R	A	G	G	A	G	G	G	A	G	G	G	A	G	G	A	A	N	A	G	A	G	G	N	G	A	G	A	A	A	R
SYNGENTA14686	G/C	0	804	+	NA	NA	NA	NA	NA	NA	G	G	G	G	G	G	G	G	S	G	G	G	G	G	G	G	G	G	G	G	G	G	G	G	G	N	G	G	G	G	G	G	G	G	G	G	G	N	G
SYNGENTA14694	C/A	0	805	+	NA	NA	NA	NA	NA	NA	C	C	C	C	C	C	C	C	N	C	C	C	C	A	C	C	A	C	C	C	C	C	A	C	C	M	C	C	C	C	C	C	C	C	C	C	C	N	M
SYNGENTA14702	G/A	0	806	+	NA	NA	NA	NA	NA	NA	N	N	N	G	G	G	G	G	G	A	G	G	G	G	G	G	G	G	G	G	G	G	G	G	G	N	G	G	G	G	G	G	G	G	G	G	G	N	G
SYNGENTA14704	G/A	0	807	+	NA	NA	NA	NA	NA	NA	N	N	N	A	G	A	G	G	R	G	A	A	G	G	G	G	A	A	G	A	G	A	A	G	A	A	G	G	G	G	G	G	G	G	A	A	G	N	N
SYNGENTA14733	G/C	0	808	+	NA	NA	NA	NA	NA	NA	G	S	G	G	G	G	C	G	S	G	G	G	G	G	G	G	G	G	G	G	G	G	G	G	G	G	G	G	C	G	G	G	G	S	G	G	G	G	G
SYNGENTA14742	A/G	0	809	+	NA	NA	NA	NA	NA	NA	N	N	N	A	A	A	A	A	A	A	A	A	A	A	A	G	A	A	A	A	A	A	A	A	G	R	A	A	A	A	G	A	A	A	A	A	A	A	A
SYNGENTA14755	A/G	0	810	+	NA	NA	NA	NA	NA	NA	N	N	N	A	A	A	A	A	A	A	A	A	A	A	A	A	A	A	A	A	A	A	A	A	A	A	A	A	A	A	A	A	A	A	A	A	A	A	A
SYNGENTA14756	A/G	0	811	+	NA	NA	NA	NA	NA	NA	N	N	N	A	A	A	A	A	A	A	A	A	A	A	A	A	A	A	A	A	A	A	A	A	A	N	A	A	A	A	A	A	A	A	A	A	A	A	A
SYNGENTA14765	G/A	0	812	+	NA	NA	NA	NA	NA	NA	N	N	N	G	G	G	G	G	N	G	G	G	G	G	G	G	G	G	G	G	G	G	G	G	G	A	G	G	G	G	G	G	G	G	G	G	G	G	G
SYNGENTA14855	G/A	0	813	+	NA	NA	NA	NA	NA	NA	N	N	N	G	G	G	G	G	N	G	G	G	G	G	G	G	G	G	G	G	G	G	G	G	G	A	G	G	G	G	G	G	G	G	G	G	G	G	G
SYNGENTA14859	G/A	0	814	+	NA	NA	NA	NA	NA	NA	G	G	G	G	G	G	A	G	R	G	G	G	A	G	G	A	G	G	A	G	G	G	A	G	G	R	G	G	G	G	G	R	R	A	G	G	G	G	G
SYNGENTA14861	G/A	0	815	+	NA	NA	NA	NA	NA	NA	N	N	N	G	G	G	G	G	N	G	G	G	G	G	G	G	G	G	G	G	G	G	G	G	G	A	G	G	G	G	G	G	G	G	G	G	G	G	G
SYNGENTA14901	A/G	0	816	+	NA	NA	NA	NA	NA	NA	G	A	G	G	A	A	A	A	A	A	A	A	A	A	A	A	A	A	G	A	R	A	A	A	G	A	G	A	A	A	A	R	A	A	A	A	G	A	A
SYNGENTA14907	A/G	0	817	+	NA	NA	NA	NA	NA	NA	N	A	R	A	A	A	A	A	A	A	A	A	A	G	A	A	A	A	A	A	A	A	A	A	A	N	A	A	A	A	A	A	A	R	A	A	A	A	A
SYNGENTA14909	G/A	0	818	+	NA	NA	NA	NA	NA	NA	N	N	N	G	G	G	G	G	R	G	G	G	G	G	G	G	G	G	G	G	G	G	G	G	G	N	G	G	A	G	G	G	G	G	G	G	G	G	G
SYNGENTA14910	T/A	0	819	+	NA	NA	NA	NA	NA	NA	A	T	W	T	T	T	T	T	W	A	T	A	T	A	T	T	A	A	T	T	A	A	T	T	A	W	T	T	T	T	T	T	T	T	T	T	T	T	T
SYNGENTA14972	G/A	0	820	+	NA	NA	NA	NA	NA	NA	N	N	N	G	G	G	G	G	R	G	G	G	A	G	G	G	G	G	G	G	G	G	G	G	G	A	G	G	G	G	G	G	G	G	G	G	G	G	G
SYNGENTA14996	T/A	0	821	+	NA	NA	NA	NA	NA	NA	N	N	N	T	T	T	T	T	T	T	A	T	T	T	T	T	A	A	T	T	T	T	T	T	T	W	T	T	T	T	T	T	T	T	T	A	T	T	T
SYNGENTA1501	A/G	0	822	+	NA	NA	NA	NA	NA	NA	N	N	N	A	A	A	G	A	N	G	A	A	A	G	A	A	A	A	A	G	A	G	G	G	G	N	G	A	G	A	G	A	A	A	A	G	G	N	A
SYNGENTA15026	C/A	0	823	+	NA	NA	NA	NA	NA	NA	N	N	N	C	C	C	C	C	N	C	C	C	A	C	C	C	C	C	C	C	C	C	C	C	C	N	C	C	C	C	C	C	M	A	C	C	A	C	C
SYNGENTA15029	G/A	0	824	+	NA	NA	NA	NA	NA	NA	N	N	N	G	G	G	G	G	N	G	G	G	G	G	G	G	G	G	G	G	G	G	G	G	G	N	G	G	G	G	G	G	G	G	G	G	G	G	G
SYNGENTA15038	C/A	0	825	+	NA	NA	NA	NA	NA	NA	N	N	N	C	C	C	C	C	N	C	C	C	C	C	C	C	C	C	C	C	C	C	C	C	C	N	C	C	C	C	C	C	C	C	C	C	C	C	C
SYNGENTA15044	G/A	0	826	+	NA	NA	NA	NA	NA	NA	N	N	N	G	G	G	G	G	R	G	G	G	G	G	G	G	G	G	A	G	R	G	G	G	G	R	G	A	G	G	G	G	G	G	G	G	G	G	G
SYNGENTA15062	G/C	0	827	+	NA	NA	NA	NA	NA	NA	N	N	N	G	G	G	G	G	N	G	G	G	G	G	G	G	G	G	G	G	G	G	G	G	G	N	G	G	G	G	G	G	G	G	G	G	G	G	G
SYNGENTA15063	G/A	0	828	+	NA	NA	NA	NA	NA	NA	N	N	N	G	G	G	G	G	A	G	G	G	G	G	G	G	G	G	G	G	G	G	G	G	G	A	G	G	G	G	G	G	G	G	G	G	G	G	G
SYNGENTA15065	A/G	0	829	+	NA	NA	NA	NA	NA	NA	N	N	N	A	A	A	A	A	N	A	A	A	A	A	G	A	A	A	A	A	A	A	A	A	A	N	A	A	A	A	A	A	A	A	A	A	A	A	A
SYNGENTA15094	G/A	0	830	+	NA	NA	NA	NA	NA	NA	N	N	N	G	G	G	G	G	R	G	G	N	G	G	G	G	G	N	A	G	N	R	G	A	G	A	G	G	G	G	G	G	G	G	G	G	A	G	G
SYNGENTA15104	A/G	0	831	+	NA	NA	NA	NA	NA	NA	N	N	N	A	A	A	A	A	A	A	A	A	A	A	A	A	A	A	A	A	A	A	A	G	A	N	A	A	A	A	A	A	A	A	A	A	G	A	A
SYNGENTA15117	A/G	0	832	+	NA	NA	NA	NA	NA	NA	A	A	A	G	A	A	A	A	A	A	A	A	A	A	A	G	A	A	A	G	A	R	G	A	A	N	A	A	A	A	A	A	A	A	A	A	A	A	A
SYNGENTA15118	A/C	0	833	+	NA	NA	NA	NA	NA	NA	N	N	N	A	A	A	A	A	A	A	A	A	A	A	A	A	A	A	A	A	A	A	A	C	A	N	A	A	C	A	A	A	A	A	A	A	A	A	A
SYNGENTA15173	A/G	0	834	+	NA	NA	NA	NA	NA	NA	A	N	A	G	A	A	A	A	N	G	A	A	A	G	G	G	A	A	G	G	R	A	A	A	G	N	A	A	A	A	G	A	A	G	A	A	A	A	A
SYNGENTA15177	C/A	0	835	+	NA	NA	NA	NA	NA	NA	N	N	N	C	C	A	A	A	N	A	C	C	C	C	C	C	C	C	A	C	M	C	C	C	C	A	C	C	C	C	C	C	C	A	C	C	C	C	C
SYNGENTA15179	A/G	0	836	+	NA	NA	NA	NA	NA	NA	N	N	N	A	A	A	A	A	A	A	A	A	A	A	A	A	A	A	A	A	A	A	A	A	A	N	A	A	G	A	A	A	A	A	A	A	A	N	A
SYNGENTA15182	G/A	0	837	+	NA	NA	NA	NA	NA	NA	N	N	N	G	G	G	G	G	N	G	A	G	G	G	G	G	G	G	G	G	G	G	G	G	G	N	A	G	G	G	G	G	G	G	G	G	G	G	G
SYNGENTA15211	A/C	0	838	+	NA	NA	NA	NA	NA	NA	N	N	N	A	C	A	A	C	N	A	A	N	N	C	A	A	A	A	A	C	M	M	A	A	A	N	C	A	A	A	A	C	N	C	A	A	A	A	A
SYNGENTA15232	G/A	0	839	+	NA	NA	NA	NA	NA	NA	N	N	N	G	A	G	G	G	N	A	A	G	A	G	G	A	G	G	G	G	G	G	G	G	G	G	A	G	A	A	G	G	A	G	G	G	G	G	G
SYNGENTA15253	C/A	0	840	+	NA	NA	NA	NA	NA	NA	C	C	C	C	C	C	C	C	M	C	C	C	C	C	C	C	C	C	C	C	C	C	C	C	C	N	C	C	C	C	C	C	A	C	C	C	C	C	C
SYNGENTA15260	G/A	0	841	+	NA	NA	NA	NA	NA	NA	N	N	N	G	G	G	G	G	R	G	G	G	G	G	G	G	G	G	G	G	G	G	G	G	G	N	G	G	G	G	G	G	G	G	G	G	G	G	G
SYNGENTA15262	G/A	0	842	+	NA	NA	NA	NA	NA	NA	G	G	G	G	A	A	A	A	A	G	G	G	G	A	G	A	G	G	G	G	G	A	G	A	G	N	A	G	G	G	A	G	G	G	G	G	A	N	N
SYNGENTA15284	G/A	0	843	+	NA	NA	NA	NA	NA	NA	N	N	N	A	A	G	G	A	N	G	G	G	N	A	G	A	G	G	G	G	G	N	G	A	A	N	A	A	G	N	A	G	N	N	G	G	A	N	G
SYNGENTA1547	A/C	0	844	+	NA	NA	NA	NA	NA	NA	C	A	A	A	A	A	A	A	N	A	C	C	A	A	C	A	A	A	C	M	C	A	A	C	A	A	C	A	A	A	A	C	C	C	A	C	C	N	M
SYNGENTA15549	A/T	0	845	+	NA	NA	NA	NA	NA	NA	T	A	A	T	T	T	T	T	N	T	A	A	A	A	A	T	A	A	A	A	T	T	T	A	T	N	A	T	A	T	A	T	A	A	A	A	A	A	A
SYNGENTA15552	G/C	0	846	+	NA	NA	NA	NA	NA	NA	N	N	N	G	G	G	G	G	N	G	G	G	G	G	G	G	G	G	G	G	G	G	G	G	G	N	G	G	G	G	G	G	G	G	G	G	G	G	G
SYNGENTA15554	C/G	0	847	+	NA	NA	NA	NA	NA	NA	C	C	C	G	C	G	C	C	N	C	C	C	C	C	C	G	C	C	C	C	C	C	C	C	G	S	C	C	C	C	C	G	C	C	C	C	C	C	C
SYNGENTA15561	G/A	0	848	+	NA	NA	NA	NA	NA	NA	N	G	R	G	G	A	G	G	N	G	G	G	G	G	G	G	G	G	G	G	G	G	G	G	G	A	G	G	G	G	G	A	G	G	G	G	G	A	G
SYNGENTA15567	A/G	0	849	+	NA	NA	NA	NA	NA	NA	A	A	R	A	A	A	A	A	A	G	A	A	A	A	A	A	A	A	A	G	A	A	G	A	G	N	A	G	G	A	A	G	G	A	A	A	A	A	A
SYNGENTA15602	A/C	0	850	+	NA	NA	NA	NA	NA	NA	A	N	A	A	A	A	A	A	A	A	N	N	A	A	A	A	A	N	A	A	N	A	A	A	A	N	A	A	A	A	A	A	N	A	A	A	A	A	A
SYNGENTA15721	G/A	0	851	+	NA	NA	NA	NA	NA	NA	N	G	G	A	G	G	R	G	N	G	A	G	G	A	G	A	A	G	A	G	A	A	G	G	G	A	G	A	A	G	G	A	G	G	G	G	A	G	G
SYNGENTA15723	A/G	0	852	+	NA	NA	NA	NA	NA	NA	A	N	G	G	A	G	G	A	N	G	G	A	G	G	A	G	G	A	G	A	G	G	G	A	G	R	A	G	G	A	A	G	A	A	G	A	G	A	A
SYNGENTA1576	G/A	0	853	+	NA	NA	NA	NA	NA	NA	N	N	N	G	G	G	G	G	N	G	G	G	G	G	G	G	G	G	G	G	G	A	G	G	G	N	G	A	G	G	G	G	G	G	G	G	G	G	G
SYNGENTA15763	G/A	0	854	+	NA	NA	NA	NA	NA	NA	A	G	A	A	A	G	G	A	A	G	G	A	G	G	A	A	G	A	G	A	G	G	G	G	G	N	A	G	G	G	A	G	G	G	G	G	G	A	A
SYNGENTA15767	T/A	0	855	+	NA	NA	NA	NA	NA	NA	N	N	N	T	T	T	T	T	T	T	T	T	T	T	T	T	T	T	T	T	T	T	T	T	T	T	T	T	T	T	T	T	T	T	T	T	T	T	T
SYNGENTA15795	G/A	0	856	+	NA	NA	NA	NA	NA	NA	N	N	N	G	A	G	A	A	A	G	G	G	A	A	G	G	G	A	G	A	G	G	A	G	G	N	G	G	A	A	A	N	G	G	G	G	G	G	N
SYNGENTA15797	A/G	0	857	+	NA	NA	NA	NA	NA	NA	A	G	A	A	G	A	G	G	R	A	A	A	G	G	A	A	A	G	A	G	A	A	G	A	A	A	A	A	G	G	G	N	A	A	A	A	A	A	A
SYNGENTA15803	C/A	0	858	+	NA	NA	NA	NA	NA	NA	C	C	A	C	A	A	A	A	N	A	A	C	C	C	C	A	C	C	C	M	C	C	A	A	A	A	A	A	A	A	C	A	C	C	A	A	C	C	A
SYNGENTA15805	G/A	0	859	+	NA	NA	NA	NA	NA	NA	N	N	N	G	A	A	A	A	N	A	A	G	G	G	G	A	G	G	G	G	G	G	A	A	A	N	G	A	G	A	G	A	G	G	G	A	G	G	A
SYNGENTA15815	G/A	0	860	+	NA	NA	NA	NA	NA	NA	G	G	A	G	G	G	G	G	N	G	G	G	G	G	G	G	A	G	G	G	A	G	G	G	G	A	G	G	G	G	G	G	G	G	G	G	A	G	G
SYNGENTA15819	A/G	0	861	+	NA	NA	NA	NA	NA	NA	G	A	A	G	A	A	A	A	A	G	A	A	A	A	A	A	A	A	A	A	A	A	A	A	A	A	A	A	A	A	A	A	A	A	A	A	A	G	G
SYNGENTA15825	G/C	0	862	+	NA	NA	NA	NA	NA	NA	N	N	N	G	G	G	G	G	S	G	G	G	G	G	C	G	G	G	G	G	G	G	G	G	C	N	G	G	G	C	G	G	G	G	G	G	G	G	G
SYNGENTA15826	A/G	0	863	+	NA	NA	NA	NA	NA	NA	N	N	N	A	A	A	A	A	A	A	A	A	G	A	A	A	A	G	A	A	A	A	A	A	A	N	A	A	A	G	A	A	A	A	G	A	A	A	A
SYNGENTA15871	G/A	0	864	+	NA	NA	NA	NA	NA	NA	N	G	R	A	G	G	G	G	A	G	G	A	G	G	A	G	G	G	G	G	G	G	G	G	G	A	G	N	G	G	G	G	G	G	G	G	R	N	A
SYNGENTA15878	A/G	0	865	+	NA	NA	NA	NA	NA	NA	N	A	R	G	A	A	G	A	N	A	A	G	A	A	G	A	A	A	A	A	G	A	A	G	A	N	A	A	A	A	A	A	A	A	A	G	R	N	G
SYNGENTA15882	T/A	0	866	+	NA	NA	NA	NA	NA	NA	T	W	W	T	T	A	T	T	T	T	T	A	A	T	T	T	T	T	T	A	T	T	T	T	A	N	T	T	T	T	T	T	T	T	T	T	T	T	T
SYNGENTA15901	G/A	0	867	+	NA	NA	NA	NA	NA	NA	G	A	G	G	G	G	A	G	N	G	A	G	A	G	A	A	A	A	A	G	A	A	G	G	A	A	A	G	G	G	G	G	R	G	G	A	A	G	G
SYNGENTA15947	A/G	0	868	+	NA	NA	NA	NA	NA	NA	A	A	A	A	A	A	A	A	A	A	G	A	G	A	A	A	A	G	A	A	A	A	A	G	A	N	G	A	A	A	A	A	A	A	A	A	A	A	A
SYNGENTA15970	G/A	0	869	+	NA	NA	NA	NA	NA	NA	G	R	G	G	N	G	G	G	R	G	G	G	G	G	A	G	G	G	G	A	G	G	G	G	G	N	G	G	G	G	G	R	G	G	G	G	G	G	G
SYNGENTA15996	G/A	0	870	+	NA	NA	NA	NA	NA	NA	G	R	G	G	G	A	G	G	A	G	G	A	G	A	A	A	G	A	G	A	G	G	A	A	G	N	G	G	G	A	A	A	G	A	G	A	A	R	G
SYNGENTA16006	G/A	0	871	+	NA	NA	NA	NA	NA	NA	N	N	N	G	A	G	G	A	R	A	A	G	G	A	A	G	G	G	G	G	G	G	G	G	G	A	A	G	G	G	G	G	G	G	G	A	G	G	G
SYNGENTA16007	G/A	0	872	+	NA	NA	NA	NA	NA	NA	G	G	A	A	G	G	G	G	N	G	G	G	G	G	G	G	G	G	G	G	G	G	A	G	A	A	G	G	G	G	G	G	G	G	G	G	G	G	G
SYNGENTA16048	A/C	0	873	+	NA	NA	NA	NA	NA	NA	N	N	N	A	A	A	C	C	N	A	C	C	C	C	A	A	C	C	A	A	A	C	A	C	A	A	C	C	C	A	A	C	A	C	A	C	A	A	A
SYNGENTA16085	A/C	0	874	+	NA	NA	NA	NA	NA	NA	A	C	C	A	A	A	A	A	M	A	C	A	C	A	A	A	A	C	C	A	A	A	A	A	A	A	C	A	A	A	A	A	A	A	A	A	A	N	N
SYNGENTA16090	A/G	0	875	+	NA	NA	NA	NA	NA	NA	A	A	R	A	A	A	A	A	A	G	A	A	A	G	G	A	A	A	R	A	A	G	A	A	G	A	A	A	A	A	A	A	A	G	G	A	A	A	A
SYNGENTA16103	G/A	0	876	+	NA	NA	NA	NA	NA	NA	G	R	G	G	G	A	G	G	N	G	G	G	G	A	A	G	A	A	G	G	N	A	G	A	G	N	G	G	A	G	A	R	G	G	G	G	A	R	G
SYNGENTA16135	G/A	0	877	+	NA	NA	NA	NA	NA	NA	N	N	N	G	G	G	G	G	N	G	G	G	G	G	G	G	G	G	G	G	G	G	G	G	G	A	G	G	G	G	G	G	G	G	G	G	G	G	G
SYNGENTA16137	A/T	0	878	+	NA	NA	NA	NA	NA	NA	N	N	N	T	A	T	A	A	N	T	A	A	A	T	T	A	T	T	T	T	A	A	T	T	T	A	T	A	A	T	A	T	A	A	A	T	A	N	W
SYNGENTA16139	G/C	0	879	+	NA	NA	NA	NA	NA	NA	N	N	N	G	G	G	G	G	N	G	G	G	G	G	G	G	G	G	G	G	G	G	G	C	G	N	G	G	G	G	G	C	G	G	G	G	G	N	S
SYNGENTA1616	G/A	0	880	+	NA	NA	NA	NA	NA	NA	G	A	N	G	A	G	G	G	R	G	A	A	A	G	A	A	G	G	A	A	A	G	G	G	G	N	G	G	G	A	A	A	A	N	A	A	G	N	A
SYNGENTA16192	G/A	0	881	+	NA	NA	NA	NA	NA	NA	G	N	G	A	G	G	G	G	A	G	G	G	A	G	G	G	G	G	G	G	G	G	G	G	A	N	G	A	A	G	G	A	G	G	G	A	G	G	G
SYNGENTA16193	A/T	0	882	+	NA	NA	NA	NA	NA	NA	N	N	N	T	T	A	T	T	N	T	A	A	A	T	A	T	A	A	A	T	A	A	A	T	T	T	A	A	T	A	T	T	T	A	A	T	A	A	A
SYNGENTA16213	A/G	0	883	+	NA	NA	NA	NA	NA	NA	N	N	N	G	A	G	G	A	A	A	A	G	A	A	A	G	A	A	R	G	A	A	A	G	A	N	G	A	A	A	A	A	A	A	G	A	A	A	A
SYNGENTA16214	A/G	0	884	+	NA	NA	NA	NA	NA	NA	A	A	A	A	G	A	A	G	A	A	A	A	A	A	A	A	A	A	A	A	A	A	A	A	A	N	A	A	A	A	A	A	R	R	A	A	A	N	A
SYNGENTA16240	A/C	0	885	+	NA	NA	NA	NA	NA	NA	A	C	M	C	C	A	A	C	A	C	C	A	A	C	A	C	A	C	A	C	A	A	C	C	C	N	A	A	A	A	C	A	A	C	A	C	C	N	A
SYNGENTA16241	G/A	0	886	+	NA	NA	NA	NA	NA	NA	N	N	N	G	G	G	G	G	A	G	G	G	G	G	G	G	G	G	G	G	G	G	G	G	G	N	G	G	G	G	G	G	A	G	A	G	G	N	A
SYNGENTA16249	G/A	0	887	+	NA	NA	NA	NA	NA	NA	G	G	G	A	G	G	G	G	R	G	G	N	G	G	A	G	G	G	G	G	G	G	G	G	G	N	G	G	A	G	G	G	G	A	A	G	G	G	G
SYNGENTA16269	G/A	0	888	+	NA	NA	NA	NA	NA	NA	G	G	G	G	G	G	G	G	N	G	G	G	G	A	G	G	G	G	A	G	G	G	A	G	G	N	G	G	G	G	G	G	G	G	G	G	G	G	N
SYNGENTA1627	G/A	0	889	+	NA	NA	NA	NA	NA	NA	G	R	G	A	G	G	G	A	G	G	G	G	G	A	N	N	A	A	G	G	G	A	G	A	A	N	G	G	G	G	G	N	N	N	G	G	A	G	G
SYNGENTA16276	G/A	0	890	+	NA	NA	NA	NA	NA	NA	G	G	G	G	A	G	G	A	N	G	G	G	G	G	A	G	G	G	A	R	G	G	G	A	G	A	G	G	G	A	G	G	G	G	G	G	G	G	G
SYNGENTA16307	G/C	0	891	+	NA	NA	NA	NA	NA	NA	G	G	C	G	C	S	G	C	S	G	G	G	G	G	G	G	G	G	G	C	G	G	C	G	G	S	G	G	G	C	G	S	C	G	G	G	G	C	C
SYNGENTA16318	C/A	0	892	+	NA	NA	NA	NA	NA	NA	N	N	N	C	A	C	C	C	N	A	C	C	C	C	C	C	C	C	C	C	C	C	C	C	C	N	C	C	C	C	C	C	C	C	C	C	C	C	C
SYNGENTA16322	A/G	0	893	+	NA	NA	NA	NA	NA	NA	A	A	A	A	A	A	A	A	N	A	A	G	A	A	A	N	A	A	G	A	R	A	G	G	A	N	A	A	A	A	A	A	A	A	G	A	G	G	G
SYNGENTA16358	A/G	0	894	+	NA	NA	NA	NA	NA	NA	N	N	N	G	A	A	A	A	A	A	A	G	A	A	A	G	A	A	A	A	A	A	A	A	A	A	A	A	A	A	G	A	A	A	A	A	A	A	A
SYNGENTA16359	G/A	0	895	+	NA	NA	NA	NA	NA	NA	G	G	G	G	G	G	G	G	N	G	G	G	G	G	G	G	G	G	G	G	G	G	G	A	G	N	G	G	G	G	G	G	G	G	G	G	G	G	G
SYNGENTA16364	G/A	0	896	+	NA	NA	NA	NA	NA	NA	G	G	G	G	A	G	G	A	N	G	G	G	G	A	G	G	G	G	G	G	G	G	G	G	G	A	G	R	G	G	G	A	G	G	G	A	G	N	A
SYNGENTA16367	A/G	0	897	+	NA	NA	NA	NA	NA	NA	A	R	G	A	G	G	G	G	N	A	A	A	G	G	G	A	G	A	A	A	A	G	A	A	A	A	A	G	A	G	A	A	G	G	A	G	G	N	A
SYNGENTA16379	A/C	0	898	+	NA	NA	NA	NA	NA	NA	A	A	A	A	A	A	A	A	N	A	A	A	C	C	C	A	C	A	A	A	A	A	A	A	A	N	A	A	A	A	A	A	A	A	C	A	A	N	C
SYNGENTA16410	A/G	0	899	+	NA	NA	NA	NA	NA	NA	N	N	N	A	G	G	A	G	A	A	A	A	A	G	A	G	A	A	A	G	G	A	A	G	A	N	A	A	A	G	G	A	A	A	A	A	A	A	A
SYNGENTA16416	C/A	0	900	+	NA	NA	NA	NA	NA	NA	N	N	N	C	C	C	N	C	N	C	C	N	N	A	C	C	N	N	M	N	C	N	N	A	N	A	N	A	N	C	C	N	N	N	N	C	A	C	N
SYNGENTA16418	G/C	0	901	+	NA	NA	NA	NA	NA	NA	N	N	N	G	G	G	N	G	N	G	G	N	N	G	C	G	N	N	S	N	C	N	N	G	N	N	N	G	N	G	C	N	N	N	N	C	G	S	N
SYNGENTA16419	A/G	0	902	+	NA	NA	NA	NA	NA	NA	N	N	N	A	A	A	N	A	N	A	A	N	N	A	G	A	N	N	A	N	G	N	N	A	G	N	N	A	N	A	G	N	N	N	N	A	A	A	N
SYNGENTA16435	G/A	0	903	+	NA	NA	NA	NA	NA	NA	N	N	N	G	G	G	G	G	N	G	G	G	G	G	G	G	G	G	A	G	A	A	G	G	G	A	G	G	A	G	G	G	A	G	G	A	G	G	G
SYNGENTA16437	G/A	0	904	+	NA	NA	NA	NA	NA	NA	N	N	N	G	G	A	A	G	N	G	G	G	G	G	G	G	G	G	G	G	G	G	G	A	G	N	A	G	G	A	G	G	G	A	G	G	G	N	G
SYNGENTA16455	A/G	0	905	+	NA	NA	NA	NA	NA	NA	A	A	G	A	A	A	A	A	N	A	A	A	A	A	A	A	G	A	A	A	R	A	G	A	A	N	G	A	G	A	A	A	A	A	G	G	A	A	A
SYNGENTA16460	G/A	0	906	+	NA	NA	NA	NA	NA	NA	N	N	N	G	G	G	G	G	R	G	G	G	G	G	G	G	G	G	G	G	G	G	G	G	G	N	G	G	G	G	G	G	G	G	G	G	G	G	G
SYNGENTA16473	T/A	0	907	+	NA	NA	NA	NA	NA	NA	N	N	N	T	T	T	T	T	T	T	T	T	T	T	A	T	T	T	T	A	T	T	T	T	T	N	A	T	T	T	T	N	T	T	T	A	T	T	N
SYNGENTA16474	A/C	0	908	+	NA	NA	NA	NA	NA	NA	A	A	C	A	A	A	A	A	N	A	A	A	A	C	A	A	A	A	M	A	A	C	A	A	A	A	C	A	A	A	C	A	M	N	C	A	A	A	A
SYNGENTA16477	T/A	0	909	+	NA	NA	NA	NA	NA	NA	T	T	A	T	T	T	T	T	N	T	T	T	T	A	A	T	T	T	W	T	T	T	A	T	T	W	A	T	T	T	A	A	W	N	A	T	T	T	T
SYNGENTA16486	G/A	0	910	+	NA	NA	NA	NA	NA	NA	N	N	N	G	G	G	G	G	N	G	G	G	G	G	G	G	G	G	G	G	G	G	G	G	G	N	G	G	G	G	G	R	G	G	G	G	G	G	G
SYNGENTA16502	C/A	0	911	+	NA	NA	NA	NA	NA	NA	C	C	C	A	C	C	C	C	A	C	A	C	C	C	C	C	C	C	C	N	A	C	C	C	A	A	C	C	C	C	C	C	A	C	C	C	C	C	C
SYNGENTA16528	A/G	0	912	+	NA	NA	NA	NA	NA	NA	R	A	R	A	G	A	A	A	A	G	A	A	G	A	A	G	G	A	A	A	A	G	A	A	G	N	A	A	G	A	G	G	A	A	A	A	A	A	A
SYNGENTA16533	C/A	0	913	+	NA	NA	NA	NA	NA	NA	C	A	C	C	A	A	A	A	N	C	A	A	C	C	A	C	C	A	M	C	C	C	A	A	C	N	C	C	C	C	A	C	M	C	A	A	C	A	C
SYNGENTA16543	T/A	0	914	+	NA	NA	NA	NA	NA	NA	N	N	N	T	A	A	A	A	T	A	T	T	T	A	T	T	N	T	A	T	T	T	A	T	A	W	T	A	T	A	T	A	W	T	T	A	T	N	W
SYNGENTA16568	G/A	0	915	+	NA	NA	NA	NA	NA	NA	R	A	R	A	A	A	G	G	R	A	G	A	G	G	A	A	A	A	A	A	A	G	A	G	G	N	G	G	A	G	G	A	G	A	A	G	G	N	G
SYNGENTA16579	A/G	0	916	+	NA	NA	NA	NA	NA	NA	N	N	N	R	G	A	A	R	N	G	A	A	G	R	R	R	A	R	R	R	R	R	R	A	R	A	R	G	R	R	R	A	N	R	R	R	R	R	N
SYNGENTA16581	A/G	0	917	+	NA	NA	NA	NA	NA	NA	G	N	R	A	G	G	G	G	A	A	G	A	G	G	G	A	G	G	G	G	A	G	A	A	G	N	G	A	G	G	A	A	A	A	G	G	A	N	A
SYNGENTA16582	G/C	0	918	+	NA	NA	NA	NA	NA	NA	N	N	N	G	G	C	C	G	G	G	G	G	G	G	G	G	G	G	C	C	G	C	G	G	G	N	G	G	G	G	G	G	G	G	G	G	G	G	G
SYNGENTA16602	G/C	0	919	+	NA	NA	NA	NA	NA	NA	G	G	C	G	C	C	C	C	N	G	S	G	G	C	G	G	S	G	G	C	C	G	G	G	G	S	C	C	G	C	G	G	S	C	G	S	G	G	S
SYNGENTA16618	G/A	0	920	+	NA	NA	NA	NA	NA	NA	N	G	A	G	G	G	G	G	A	G	A	G	G	G	G	G	G	G	G	G	G	A	G	G	G	N	A	G	G	G	G	N	A	G	G	G	G	G	G
SYNGENTA16619	A/G	0	921	+	NA	NA	NA	NA	NA	NA	A	A	A	A	A	A	A	A	N	A	A	A	G	A	A	A	A	G	G	A	A	A	A	G	A	A	A	G	G	N	A	A	A	G	A	G	G	N	G
SYNGENTA16627	C/A	0	922	+	NA	NA	NA	NA	NA	NA	C	C	C	C	C	C	C	C	M	C	C	A	A	C	C	C	C	C	C	C	A	C	C	C	C	N	C	C	C	C	C	A	C	C	C	C	C	C	C
SYNGENTA16628	G/A	0	923	+	NA	NA	NA	NA	NA	NA	N	N	N	G	G	G	G	G	N	G	A	G	G	A	G	G	G	G	G	G	G	G	G	G	G	N	G	G	G	G	G	G	A	A	G	G	G	N	G
SYNGENTA16630	G/A	0	924	+	NA	NA	NA	NA	NA	NA	G	G	G	G	G	G	G	A	N	G	G	G	G	G	G	G	G	G	G	G	G	G	A	A	G	N	G	G	G	G	G	G	G	G	G	G	A	G	G
SYNGENTA16631	G/A	0	925	+	NA	NA	NA	NA	NA	NA	G	G	G	G	G	G	G	A	G	G	G	A	G	G	G	G	G	G	G	G	G	G	A	A	G	N	G	G	G	G	G	G	G	G	G	G	A	G	G
SYNGENTA16633	A/G	0	926	+	NA	NA	NA	NA	NA	NA	N	N	N	A	A	A	G	A	A	A	A	A	G	A	A	A	A	A	A	A	A	A	A	A	A	N	A	A	A	A	A	A	A	A	A	A	A	A	A
SYNGENTA16640	A/G	0	927	+	NA	NA	NA	NA	NA	NA	N	N	N	G	G	G	G	A	R	G	G	A	G	A	A	A	A	A	G	G	G	G	A	A	G	N	A	G	G	G	A	A	R	G	A	A	A	N	R
SYNGENTA16644	A/G	0	928	+	NA	NA	NA	NA	NA	NA	G	A	A	A	G	A	A	G	N	A	A	A	A	A	A	A	A	G	A	A	A	A	A	A	A	N	A	A	A	A	A	A	A	G	A	A	A	A	A
SYNGENTA16645	A/G	0	929	+	NA	NA	NA	NA	NA	NA	N	N	N	G	G	A	A	G	A	A	G	G	A	A	A	A	G	G	G	A	A	A	G	A	G	N	G	G	A	G	A	A	G	G	G	A	A	A	N
SYNGENTA16646	A/T	0	930	+	NA	NA	NA	NA	NA	NA	N	N	N	A	A	A	A	A	A	A	A	A	A	A	A	A	A	A	A	A	A	A	A	A	A	N	T	T	A	A	A	A	A	A	A	A	A	A	A
SYNGENTA16647	G/A	0	931	+	NA	NA	NA	NA	NA	NA	G	A	G	G	G	G	G	G	N	G	G	G	A	G	G	G	N	G	G	A	G	G	G	G	G	N	G	G	A	G	G	G	N	A	A	G	G	G	G
SYNGENTA16672	G/A	0	932	+	NA	NA	NA	NA	NA	NA	N	N	N	G	G	G	G	G	N	G	G	G	G	G	G	G	G	G	G	G	G	G	G	G	G	A	G	G	G	G	G	G	G	G	G	G	G	G	G
SYNGENTA16679	C/A	0	933	+	NA	NA	NA	NA	NA	NA	N	N	N	C	C	C	C	C	N	C	C	C	C	C	C	C	C	C	C	M	C	C	C	C	C	N	C	C	C	C	C	C	C	C	C	C	C	C	C
SYNGENTA16693	G/A	0	934	+	NA	NA	NA	NA	NA	NA	N	N	N	G	G	A	A	G	R	G	G	G	G	G	G	G	G	G	G	G	G	G	G	G	G	A	G	G	G	G	G	G	G	G	G	G	G	G	G
SYNGENTA16696	A/G	0	935	+	NA	NA	NA	NA	NA	NA	N	N	N	G	A	A	A	A	A	G	A	G	G	A	G	A	A	A	G	A	G	A	G	G	G	A	A	G	A	G	A	G	A	A	A	G	A	N	A
SYNGENTA16702	A/G	0	936	+	NA	NA	NA	NA	NA	NA	G	R	G	G	G	A	A	A	A	A	A	A	A	A	A	A	R	A	R	A	G	G	A	A	A	A	G	A	A	A	A	A	A	A	A	G	G	A	A
SYNGENTA16703	G/A	0	937	+	NA	NA	NA	NA	NA	NA	G	R	G	G	G	G	G	G	N	G	G	G	A	G	G	A	G	G	G	G	G	G	G	A	A	N	G	G	A	A	G	G	G	G	A	G	G	N	G
SYNGENTA16704	A/C	0	938	+	NA	NA	NA	NA	NA	NA	A	M	A	A	A	C	A	A	M	A	C	C	A	A	C	C	A	A	A	C	A	A	C	A	A	N	A	A	A	A	A	A	C	M	A	A	A	A	A
SYNGENTA16705	G/A	0	939	+	NA	NA	NA	NA	NA	NA	A	A	A	A	A	G	G	G	R	G	G	G	G	G	G	A	R	G	R	G	A	A	G	G	G	N	A	G	A	G	G	G	G	R	A	A	A	G	G
SYNGENTA16706	G/A	0	940	+	NA	NA	NA	NA	NA	NA	N	G	G	G	A	G	G	A	R	G	A	G	G	G	G	G	A	G	G	G	G	A	G	G	G	N	G	G	A	G	G	G	G	G	A	G	G	G	G
SYNGENTA16708	A/T	0	941	+	NA	NA	NA	NA	NA	NA	A	A	A	A	A	A	T	A	A	A	A	A	A	A	A	A	A	A	A	A	A	A	A	A	T	N	A	T	A	A	A	A	A	A	A	A	A	A	A
SYNGENTA1674	C/A	0	942	+	NA	NA	NA	NA	NA	NA	N	N	N	C	C	C	C	C	N	C	C	C	N	C	C	C	C	C	C	C	C	C	C	C	C	A	C	C	C	C	C	C	C	C	C	C	C	C	C
SYNGENTA16759	G/A	0	943	+	NA	NA	NA	NA	NA	NA	G	G	G	G	A	R	G	G	R	G	A	G	G	A	A	G	G	G	A	G	R	A	G	A	G	N	G	A	A	G	G	A	A	N	A	G	A	A	A
SYNGENTA16775	G/A	0	944	+	NA	NA	NA	NA	NA	NA	A	G	G	A	G	A	G	G	N	G	G	A	A	G	G	G	G	G	G	G	R	A	G	G	G	G	A	G	G	G	G	G	G	G	G	G	A	G	G
SYNGENTA16778	C/A	0	945	+	NA	NA	NA	NA	NA	NA	C	C	C	C	C	C	C	C	A	C	C	C	C	C	C	C	C	A	C	C	C	C	C	A	C	N	A	C	C	C	A	A	A	C	C	C	C	N	M
SYNGENTA16790	G/A	0	946	+	NA	NA	NA	NA	NA	NA	N	N	N	G	G	G	G	G	R	G	G	G	G	G	G	G	G	G	G	G	G	G	G	G	G	R	G	A	G	G	G	G	G	G	G	A	G	N	G
SYNGENTA16793	A/G	0	947	+	NA	NA	NA	NA	NA	NA	N	N	N	A	A	A	A	A	A	A	A	A	A	A	A	A	A	A	A	A	A	A	A	A	A	A	A	A	N	A	A	A	A	A	A	A	A	A	A
SYNGENTA16794	A/G	0	948	+	NA	NA	NA	NA	NA	NA	A	N	A	A	A	A	A	A	A	A	A	A	A	A	A	A	A	A	G	A	A	A	A	A	A	N	A	A	A	A	A	A	A	A	A	A	A	N	G
SYNGENTA16796	T/A	0	949	+	NA	NA	NA	NA	NA	NA	T	T	T	T	T	T	T	T	W	T	T	T	T	T	T	T	T	T	T	T	T	T	T	T	T	A	T	T	T	T	T	T	T	T	T	T	T	T	T
SYNGENTA16798	A/G	0	950	+	NA	NA	NA	NA	NA	NA	A	A	A	A	A	A	A	A	A	G	A	A	A	A	A	A	A	A	A	G	A	A	A	A	A	N	A	A	A	A	A	A	A	G	G	G	A	A	G
SYNGENTA16802	G/A	0	951	+	NA	NA	NA	NA	NA	NA	G	G	A	G	G	G	A	A	R	A	G	A	A	G	G	G	G	G	G	A	G	G	G	G	G	N	A	G	G	G	A	G	G	R	A	A	G	N	G
SYNGENTA16812	G/A	0	952	+	NA	NA	NA	NA	NA	NA	N	N	N	G	G	G	G	G	R	G	G	G	G	G	G	G	G	G	G	G	G	G	G	G	G	A	G	G	G	G	G	G	G	G	G	G	G	G	G
SYNGENTA16820	A/G	0	953	+	NA	NA	NA	NA	NA	NA	A	A	A	A	A	G	G	A	A	A	G	A	G	A	A	G	A	A	A	A	G	A	A	A	A	A	A	A	G	A	A	A	G	R	G	A	A	A	A
SYNGENTA16877	A/G	0	954	+	NA	NA	NA	NA	NA	NA	N	N	N	A	A	A	A	A	A	A	A	A	A	A	A	G	A	A	A	G	A	G	A	A	A	N	A	G	A	A	G	A	A	A	A	A	A	A	A
SYNGENTA16880	A/G	0	955	+	NA	NA	NA	NA	NA	NA	A	G	G	A	A	A	A	A	N	A	A	A	A	A	A	A	A	A	A	A	A	A	A	A	A	N	G	A	G	A	A	A	G	R	G	G	A	A	A
SYNGENTA16886	C/A	0	956	+	NA	NA	NA	NA	NA	NA	C	C	C	C	C	C	M	C	M	C	C	C	C	C	C	C	C	C	C	C	C	C	C	C	C	N	C	C	C	C	C	C	C	C	C	C	C	C	C
SYNGENTA16887	G/A	0	957	+	NA	NA	NA	NA	NA	NA	G	G	G	G	G	G	R	G	N	G	G	G	G	G	G	G	G	G	G	G	G	G	G	G	G	A	G	G	G	G	G	G	G	G	G	G	G	G	G
SYNGENTA16899	A/G	0	958	+	NA	NA	NA	NA	NA	NA	N	N	N	A	G	G	G	G	A	A	G	G	A	G	G	A	A	G	G	A	G	A	A	A	A	R	A	A	A	G	A	A	R	R	A	G	A	R	A
SYNGENTA16902	G/C	0	959	+	NA	NA	NA	NA	NA	NA	N	N	N	C	G	G	G	G	C	C	G	G	C	G	G	C	C	G	G	C	G	C	C	C	C	N	C	C	C	G	C	C	S	S	C	G	C	N	C
SYNGENTA16910	C/A	0	960	+	NA	NA	NA	NA	NA	NA	N	N	N	C	C	C	C	C	N	C	C	C	C	C	C	C	C	C	C	A	C	C	C	C	C	N	A	C	C	C	A	C	C	A	C	C	C	N	A
SYNGENTA16911	G/A	0	961	+	NA	NA	NA	NA	NA	NA	N	N	N	G	G	G	G	G	N	G	G	G	G	G	G	G	G	G	G	G	G	G	G	G	G	N	G	G	G	G	G	G	G	G	G	G	G	G	G
SYNGENTA16913	A/G	0	962	+	NA	NA	NA	NA	NA	NA	N	N	N	A	A	A	A	A	A	A	A	A	A	A	A	A	A	A	A	A	A	A	A	A	A	N	A	A	A	A	A	A	A	A	A	A	A	N	A
SYNGENTA16918	G/A	0	963	+	NA	NA	NA	NA	NA	NA	A	G	A	G	A	G	G	R	A	G	G	A	A	G	A	G	G	G	A	G	G	G	G	G	A	N	A	A	A	G	G	A	G	G	G	G	A	N	R
SYNGENTA16920	A/C	0	964	+	NA	NA	NA	NA	NA	NA	A	A	A	A	A	C	C	M	A	A	C	A	A	C	A	C	C	A	A	A	A	A	A	C	A	N	A	A	A	C	C	A	N	C	A	A	A	N	M
SYNGENTA16937	A/G	0	965	+	NA	NA	NA	NA	NA	NA	N	N	N	A	A	A	A	A	A	A	A	N	A	A	A	A	A	A	A	A	A	A	A	A	A	N	A	A	A	A	A	A	A	A	G	A	A	A	A
SYNGENTA16941	C/A	0	966	+	NA	NA	NA	NA	NA	NA	N	N	N	C	C	C	C	C	N	C	C	C	C	C	C	C	C	A	C	C	C	A	A	C	C	N	C	C	C	C	C	C	A	C	C	A	C	C	C
SYNGENTA16952	A/G	0	967	+	NA	NA	NA	NA	NA	NA	A	G	R	A	G	A	A	G	A	A	A	G	A	A	G	R	A	A	A	G	G	G	A	G	A	N	A	G	A	G	G	A	A	A	G	A	G	N	A
SYNGENTA16957	G/A	0	968	+	NA	NA	NA	NA	NA	NA	N	N	N	G	G	G	G	G	R	G	G	G	G	G	G	G	G	N	N	G	N	G	G	G	G	N	G	G	G	N	G	G	G	G	G	G	G	G	G
SYNGENTA1697	A/G	0	969	+	NA	NA	NA	NA	NA	NA	A	N	A	G	A	A	R	A	A	A	A	A	A	G	A	A	A	A	A	G	A	A	G	A	G	N	A	G	A	A	A	G	A	A	G	A	A	A	A
SYNGENTA16972	G/A	0	970	+	NA	NA	NA	NA	NA	NA	N	N	N	G	G	G	G	G	N	G	G	G	G	G	G	G	G	G	G	G	G	G	G	G	G	N	G	G	G	G	G	G	G	G	G	G	G	G	G
SYNGENTA16974	G/A	0	971	+	NA	NA	NA	NA	NA	NA	A	A	A	G	G	G	G	G	N	G	A	G	A	G	G	G	G	G	G	G	A	A	A	G	G	N	G	A	A	G	G	G	A	A	G	G	G	G	G
SYNGENTA16977	A/G	0	972	+	NA	NA	NA	NA	NA	NA	N	N	N	A	A	A	A	A	N	A	A	A	A	A	A	A	A	A	A	A	A	G	A	A	A	N	A	A	A	N	A	A	R	A	G	A	N	A	A
SYNGENTA16978	A/C	0	973	+	NA	NA	NA	NA	NA	NA	A	A	N	A	N	A	A	A	N	A	A	C	A	A	A	C	A	C	A	C	A	C	A	A	A	N	A	A	A	C	C	N	A	M	C	A	C	A	A
SYNGENTA1700	G/A	0	974	+	NA	NA	NA	NA	NA	NA	A	G	G	G	A	G	G	G	R	G	G	G	G	G	G	A	G	G	G	G	A	A	G	G	G	N	G	G	A	G	A	G	G	G	G	G	G	G	G
SYNGENTA17000	G/A	0	975	+	NA	NA	NA	NA	NA	NA	N	N	N	G	A	G	A	G	N	G	G	G	G	A	G	G	G	G	A	G	G	G	G	G	G	N	G	G	A	A	G	G	G	G	G	A	G	N	G
SYNGENTA17001	G/A	0	976	+	NA	NA	NA	NA	NA	NA	G	G	G	A	G	A	G	A	N	A	G	A	G	G	G	G	G	G	G	G	G	R	A	A	G	A	A	G	G	G	G	A	A	A	A	G	G	G	A
SYNGENTA17002	G/A	0	977	+	NA	NA	NA	NA	NA	NA	G	G	R	G	G	G	G	G	R	G	A	G	G	G	G	G	G	G	G	A	A	G	G	G	G	N	G	G	G	G	G	G	G	G	G	G	A	G	G
SYNGENTA17006	A/T	0	978	+	NA	NA	NA	NA	NA	NA	N	W	T	T	A	A	A	A	A	T	T	T	A	T	T	A	T	T	T	T	T	T	A	T	A	N	T	A	A	N	A	A	N	A	T	A	T	A	A
SYNGENTA17007	G/A	0	979	+	NA	NA	NA	NA	NA	NA	N	N	N	G	G	G	G	G	R	G	G	G	G	G	G	G	N	N	G	G	A	G	N	G	G	N	G	G	G	G	G	G	G	G	G	G	G	G	G
SYNGENTA1701	A/G	0	980	+	NA	NA	NA	NA	NA	NA	G	A	A	A	G	A	A	A	A	A	A	A	G	G	A	G	G	A	G	A	G	G	A	G	A	N	A	A	G	G	G	G	A	G	A	G	A	R	A
SYNGENTA17023	C/A	0	981	+	NA	NA	NA	NA	NA	NA	N	N	N	C	C	C	C	A	N	A	C	C	C	A	C	C	C	C	C	C	C	C	A	A	C	N	A	C	C	A	C	C	M	C	C	A	A	N	A
SYNGENTA17024	A/G	0	982	+	NA	NA	NA	NA	NA	NA	N	N	N	A	G	G	G	A	A	A	A	A	A	A	A	A	A	A	A	A	A	A	A	A	A	N	A	A	G	A	A	A	G	A	A	A	A	A	R
SYNGENTA17033	A/G	0	983	+	NA	NA	NA	NA	NA	NA	A	A	G	A	G	G	G	G	A	A	G	R	A	A	G	A	A	G	A	G	A	A	G	A	A	A	A	G	A	G	G	G	A	A	A	G	R	G	G
SYNGENTA17044	G/A	0	984	+	NA	NA	NA	NA	NA	NA	N	N	N	G	G	G	G	G	R	G	G	G	G	G	G	G	G	G	G	G	G	G	G	G	G	A	G	G	G	G	G	G	G	G	G	G	G	G	G
SYNGENTA17082	A/G	0	985	+	NA	NA	NA	NA	NA	NA	A	A	G	A	A	A	A	A	A	A	A	G	A	A	A	A	A	A	G	A	A	A	A	A	G	A	G	G	A	G	A	G	A	A	A	A	G	N	A
SYNGENTA17096	C/A	0	986	+	NA	NA	NA	NA	NA	NA	A	M	C	C	C	A	N	C	N	C	C	C	A	C	N	C	C	A	A	C	M	C	C	C	C	N	C	C	C	A	A	C	C	C	C	A	C	N	A
SYNGENTA17110	T/A	0	987	+	NA	NA	NA	NA	NA	NA	T	A	W	T	T	T	T	T	T	T	T	T	T	T	A	T	A	T	A	T	T	T	T	T	A	W	T	T	T	T	T	T	A	A	T	T	T	T	T
SYNGENTA17111	G/A	0	988	+	NA	NA	NA	NA	NA	NA	A	G	G	G	G	G	G	G	A	G	G	A	A	G	G	G	G	G	G	G	G	G	G	G	G	A	G	G	G	G	G	G	G	G	G	A	A	N	A
SYNGENTA17173	A/G	0	989	+	NA	NA	NA	NA	NA	NA	N	A	A	G	A	A	G	A	A	A	A	A	A	A	A	A	A	A	A	G	A	A	A	A	A	A	A	A	A	A	A	A	A	A	A	A	A	A	A
SYNGENTA17177	A/G	0	990	+	NA	NA	NA	NA	NA	NA	R	N	G	A	A	A	A	A	A	A	A	A	G	A	A	R	A	A	A	A	A	A	A	A	A	N	A	G	N	G	A	R	A	A	A	A	A	A	R
SYNGENTA17195	G/A	0	991	+	NA	NA	NA	NA	NA	NA	A	A	R	G	G	G	G	G	R	G	A	G	G	G	G	A	G	A	G	A	G	G	G	G	G	N	G	G	G	A	A	G	G	G	G	G	G	N	G
SYNGENTA17199	A/G	0	992	+	NA	NA	NA	NA	NA	NA	A	A	A	A	A	A	A	A	A	G	A	G	A	A	A	G	G	A	A	A	A	A	A	A	G	A	G	A	A	A	G	A	A	A	A	A	A	N	A
SYNGENTA1720	A/G	0	993	+	NA	NA	NA	NA	NA	NA	A	A	A	A	A	A	A	A	A	A	A	G	G	G	A	G	N	G	A	G	A	G	G	G	A	N	A	G	A	A	G	A	A	A	A	A	A	R	G
SYNGENTA17208	G/A	0	994	+	NA	NA	NA	NA	NA	NA	N	N	N	A	A	A	A	A	N	G	A	A	A	A	A	G	G	G	G	A	A	A	G	G	A	N	G	G	G	G	A	A	N	G	G	G	N	G	A
SYNGENTA17262	A/G	0	995	+	NA	NA	NA	NA	NA	NA	A	R	A	A	A	G	G	A	A	A	G	A	G	G	G	A	A	G	R	G	R	G	G	A	A	A	G	A	A	G	A	R	A	A	G	G	A	A	A
SYNGENTA17266	G/A	0	996	+	NA	NA	NA	NA	NA	NA	N	N	N	N	A	G	G	N	R	N	A	A	G	G	A	A	A	G	G	G	G	G	N	N	G	A	A	G	A	G	A	G	A	A	A	A	N	G	G
SYNGENTA17292	G/A	0	997	+	NA	NA	NA	NA	NA	NA	N	N	N	G	G	A	G	G	N	G	G	G	G	G	G	G	G	G	G	G	G	G	G	G	G	A	A	G	G	A	G	G	G	G	G	G	G	N	G
SYNGENTA17293	G/A	0	998	+	NA	NA	NA	NA	NA	NA	N	N	N	G	A	G	G	N	R	G	G	G	G	G	G	G	G	G	G	G	A	G	G	G	G	R	G	G	G	G	G	G	G	G	G	G	G	G	G
SYNGENTA17296	G/A	0	999	+	NA	NA	NA	NA	NA	NA	G	G	R	A	A	A	G	N	A	A	G	G	A	G	G	G	G	G	G	G	A	G	G	G	A	A	A	A	G	A	G	G	G	G	G	G	G	N	G
SYNGENTA17310	G/A	0	1000	+	NA	NA	NA	NA	NA	NA	G	G	G	G	G	A	A	G	N	A	G	G	G	G	G	G	G	G	R	G	G	G	G	G	G	R	G	G	G	G	G	A	G	G	G	A	A	N	A
SYNGENTA17315	A/G	0	1001	+	NA	NA	NA	NA	NA	NA	A	A	A	A	A	A	A	A	A	A	A	G	A	A	G	A	N	G	A	A	A	G	A	G	G	N	A	R	A	A	A	A	R	A	A	G	A	A	A
SYNGENTA1738	C/A	0	1002	+	NA	NA	NA	NA	NA	NA	N	N	N	C	C	C	C	C	M	C	C	C	C	C	C	C	C	C	C	C	C	C	C	C	C	M	C	C	C	C	C	C	C	C	C	C	C	C	C
SYNGENTA17509	C/A	0	1003	+	NA	NA	NA	NA	NA	NA	N	N	N	C	C	C	C	C	N	C	A	A	A	C	C	C	A	A	C	C	C	A	C	A	A	N	C	M	C	C	A	C	C	A	C	C	C	A	C
SYNGENTA1751	G/A	0	1004	+	NA	NA	NA	NA	NA	NA	A	G	G	G	G	A	G	G	N	G	A	G	G	G	A	G	G	A	G	G	G	G	G	G	G	N	G	G	G	G	A	G	G	G	G	G	G	G	G
SYNGENTA17518	A/G	0	1005	+	NA	NA	NA	NA	NA	NA	A	A	A	G	A	A	A	A	A	A	G	A	A	A	A	A	A	A	G	A	A	G	A	G	G	N	G	R	A	A	A	A	A	A	A	A	A	N	A
SYNGENTA17524	A/G	0	1006	+	NA	NA	NA	NA	NA	NA	N	N	N	G	A	G	G	A	R	A	A	A	A	G	G	G	A	A	A	G	G	A	G	A	G	R	A	A	G	A	A	G	R	G	A	G	A	N	R
SYNGENTA1753	C/A	0	1007	+	NA	NA	NA	NA	NA	NA	A	C	C	C	C	A	C	C	N	C	A	C	C	C	A	C	C	A	C	C	C	C	C	C	C	N	C	C	C	C	A	C	C	C	C	C	C	C	C
SYNGENTA17578	C/A	0	1008	+	NA	NA	NA	NA	NA	NA	N	N	N	C	C	C	C	C	N	C	C	C	C	C	C	C	C	C	C	C	C	C	C	C	C	M	C	C	C	C	C	C	C	C	C	C	C	C	C
SYNGENTA17889	G/A	0	1009	+	NA	NA	NA	NA	NA	NA	N	N	N	G	G	G	G	G	R	A	G	G	G	G	G	G	G	G	G	G	G	G	G	G	G	R	G	G	G	G	G	G	A	G	G	G	G	N	A
SYNGENTA18049	A/T	0	1010	+	NA	NA	NA	NA	NA	NA	A	T	T	T	T	A	T	T	W	A	A	A	A	A	T	A	A	T	T	A	T	A	T	A	A	W	T	A	T	A	T	W	T	T	T	T	A	T	T
SYNGENTA18212	C/A	0	1011	+	NA	NA	NA	NA	NA	NA	C	A	A	C	C	C	C	C	M	A	A	C	C	C	C	A	C	C	A	A	A	A	A	C	C	N	A	C	A	C	C	C	C	A	A	C	C	N	A
SYNGENTA1862	C/A	0	1012	+	NA	NA	NA	NA	NA	NA	N	N	N	A	C	C	C	C	A	C	C	C	C	C	C	C	C	C	C	C	C	C	C	C	A	A	C	C	A	C	A	C	C	A	A	C	A	C	C
SYNGENTA1901	G/A	0	1013	+	NA	NA	NA	NA	NA	NA	N	N	N	G	G	G	G	G	N	G	G	G	G	G	G	G	G	G	G	G	G	G	G	G	G	N	G	A	G	G	G	G	A	G	G	G	A	G	G
SYNGENTA1980	G/C	0	1014	+	NA	NA	NA	NA	NA	NA	G	G	C	G	G	G	G	G	S	G	G	G	G	G	G	G	G	G	G	G	G	G	G	G	G	S	G	G	G	G	G	G	G	G	G	G	G	G	G
SYNGENTA1981	A/G	0	1015	+	NA	NA	NA	NA	NA	NA	A	A	G	A	A	A	A	A	A	A	A	A	A	A	A	A	A	A	G	A	A	G	A	A	A	A	A	A	A	A	A	A	R	R	A	A	A	A	A
SYNGENTA1986	G/A	0	1016	+	NA	NA	NA	NA	NA	NA	N	N	N	G	G	G	G	G	N	G	G	G	G	G	G	G	G	G	G	G	G	G	G	G	G	N	G	G	G	G	G	G	R	R	G	G	G	G	G
SYNGENTA1990	G/A	0	1017	+	NA	NA	NA	NA	NA	NA	A	R	G	G	A	G	G	G	N	G	G	A	G	G	A	G	A	A	G	A	A	A	G	G	G	N	G	G	A	A	A	G	R	R	G	G	G	G	G
SYNGENTA2053	A/G	0	1018	+	NA	NA	NA	NA	NA	NA	N	N	N	A	G	A	A	A	N	A	A	A	A	A	A	A	A	A	A	A	A	A	A	A	A	N	A	A	A	A	A	A	A	A	A	A	A	A	A
SYNGENTA2097	T/A	0	1019	+	NA	NA	NA	NA	NA	NA	N	N	N	A	T	T	T	T	N	T	T	T	T	T	T	A	T	T	T	T	T	T	T	T	A	N	T	T	T	T	T	A	T	T	T	T	N	T	T
SYNGENTA2111	C/A	0	1020	+	NA	NA	NA	NA	NA	NA	C	C	C	A	C	C	C	C	N	C	C	C	C	C	C	C	C	A	C	C	C	C	C	C	C	N	C	C	C	C	C	C	C	C	C	C	A	C	C
SYNGENTA2114	A/C	0	1021	+	NA	NA	NA	NA	NA	NA	N	N	N	C	N	N	N	N	A	N	N	A	A	N	N	A	N	C	N	N	N	A	N	N	N	N	N	A	N	N	N	N	N	N	N	A	C	A	N
SYNGENTA2168	A/G	0	1022	+	NA	NA	NA	NA	NA	NA	N	N	N	A	A	A	A	A	R	A	G	A	A	A	A	A	A	A	A	A	A	A	A	A	A	N	A	A	A	A	A	A	A	A	A	A	A	A	A
SYNGENTA2171	A/G	0	1023	+	NA	NA	NA	NA	NA	NA	N	N	N	A	A	A	A	A	A	A	G	A	A	A	A	A	A	A	A	A	A	A	A	A	A	A	A	A	A	A	A	A	A	A	A	A	A	A	A
SYNGENTA2236	C/A	0	1024	+	NA	NA	NA	NA	NA	NA	N	C	N	C	C	C	C	C	N	C	C	C	C	N	A	A	C	C	C	C	C	A	A	C	A	M	C	A	C	C	C	C	C	C	C	C	C	N	C
SYNGENTA2238	A/G	0	1025	+	NA	NA	NA	NA	NA	NA	G	A	G	A	A	R	A	A	N	G	A	G	A	G	G	G	G	G	G	A	A	G	G	A	G	N	A	G	G	A	A	A	A	A	G	A	A	A	N
SYNGENTA2280	A/G	0	1026	+	NA	NA	NA	NA	NA	NA	A	G	A	A	A	G	G	G	A	A	A	A	A	G	A	A	A	A	A	A	A	A	G	A	G	A	A	G	A	G	A	A	N	R	G	A	A	N	A
SYNGENTA2292	G/A	0	1027	+	NA	NA	NA	NA	NA	NA	G	A	G	G	G	G	G	A	R	G	G	G	G	G	G	A	G	A	G	G	G	G	A	A	A	N	G	A	G	A	G	G	N	R	A	G	R	G	G
SYNGENTA2296	G/A	0	1028	+	NA	NA	NA	NA	NA	NA	G	A	A	G	G	G	G	G	A	A	G	N	G	G	A	A	G	A	N	A	N	G	A	G	G	N	A	A	G	A	A	G	G	A	G	G	G	G	G
SYNGENTA2299	C/G	0	1029	+	NA	NA	NA	NA	NA	NA	C	C	C	C	C	G	G	G	S	C	C	S	G	C	G	G	G	G	C	G	C	G	C	G	G	S	C	C	C	C	G	G	G	S	C	G	C	C	C
SYNGENTA2300	A/G	0	1030	+	NA	NA	NA	NA	NA	NA	A	G	G	G	A	A	A	A	N	G	A	G	A	A	G	G	A	G	G	G	G	A	G	A	A	A	G	G	A	G	G	G	N	G	A	A	A	N	G
SYNGENTA2301	G/C	0	1031	+	NA	NA	NA	NA	NA	NA	N	N	N	G	G	G	G	G	S	G	G	G	C	G	G	G	G	G	G	G	G	G	G	C	G	N	G	G	G	G	G	G	G	G	G	C	G	G	G
SYNGENTA2313	G/A	0	1032	+	NA	NA	NA	NA	NA	NA	N	N	N	G	N	A	G	G	A	A	G	G	G	G	A	G	G	G	G	A	G	G	G	A	A	A	A	G	G	A	G	G	G	G	G	G	A	N	G
SYNGENTA2718	A/G	0	1033	+	NA	NA	NA	NA	NA	NA	A	G	R	G	A	A	A	A	A	G	G	G	A	A	A	G	A	A	G	G	R	G	G	A	A	N	A	G	A	G	G	A	R	A	A	G	A	N	G
SYNGENTA2878	A/C	0	1034	+	NA	NA	NA	NA	NA	NA	A	A	A	A	A	A	A	C	M	C	C	A	A	A	A	A	A	A	A	A	A	A	A	A	A	N	C	M	A	A	A	A	A	A	A	C	C	A	A
SYNGENTA3075	A/T	0	1035	+	NA	NA	NA	NA	NA	NA	N	N	N	A	A	A	A	A	A	T	A	A	A	A	A	A	A	A	A	A	A	A	T	A	A	W	T	A	A	T	A	T	W	A	A	A	A	A	A
SYNGENTA3089	A/C	0	1036	+	NA	NA	NA	NA	NA	NA	C	A	A	A	A	A	A	A	A	A	A	A	C	C	A	A	A	A	A	A	A	C	A	A	A	N	A	A	A	A	A	A	A	A	A	A	A	A	A
SYNGENTA3100	G/A	0	1037	+	NA	NA	NA	NA	NA	NA	A	G	G	G	G	G	G	G	N	G	G	G	A	A	G	G	G	G	G	G	G	A	G	G	G	A	G	G	G	G	G	G	G	G	G	G	G	G	G
SYNGENTA3148	G/A	0	1038	+	NA	NA	NA	NA	NA	NA	N	N	N	G	N	G	G	N	N	G	G	G	G	G	G	G	G	G	G	G	G	G	N	G	G	R	N	G	G	A	N	G	G	G	G	G	G	G	G
SYNGENTA3154	G/A	0	1039	+	NA	NA	NA	NA	NA	NA	G	N	G	G	G	G	R	G	N	G	G	G	G	G	G	G	G	G	G	G	G	G	G	G	G	A	G	G	G	G	G	A	G	G	G	G	G	G	G
SYNGENTA3163	C/G	0	1040	+	NA	NA	NA	NA	NA	NA	C	C	S	C	C	C	C	C	G	C	G	C	C	C	G	C	C	C	C	C	C	C	G	C	C	N	C	C	C	C	C	C	C	C	C	C	C	C	C
SYNGENTA3166	C/G	0	1041	+	NA	NA	NA	NA	NA	NA	C	G	C	C	C	C	C	C	C	C	C	C	C	C	C	C	G	C	C	C	C	G	C	G	C	N	C	C	C	C	C	S	C	C	C	C	C	G	C
SYNGENTA3169	A/G	0	1042	+	NA	NA	NA	NA	NA	NA	A	A	A	G	A	G	N	A	A	G	A	A	A	A	A	A	A	A	G	A	A	A	A	A	A	A	A	A	A	G	A	R	A	A	A	A	A	A	N
SYNGENTA3208	C/A	0	1043	+	NA	NA	NA	NA	NA	NA	N	N	N	C	C	C	C	C	M	C	C	C	A	C	C	C	C	C	C	C	C	C	C	C	C	N	C	C	C	C	C	C	C	C	C	C	C	C	C
SYNGENTA3276	A/G	0	1044	+	NA	NA	NA	NA	NA	NA	A	A	A	G	A	A	A	A	A	A	A	A	A	A	A	A	A	A	A	A	G	A	A	G	A	N	A	A	A	A	A	R	A	A	A	A	A	A	A
SYNGENTA3299	C/A	0	1045	+	NA	NA	NA	NA	NA	NA	N	C	M	C	C	C	M	C	N	C	A	C	C	A	C	C	A	C	C	A	C	C	C	A	C	N	C	C	C	C	C	C	C	C	C	C	C	N	C
SYNGENTA3331	G/A	0	1046	+	NA	NA	NA	NA	NA	NA	A	N	A	A	G	G	R	G	A	A	G	G	A	G	G	G	G	G	G	G	G	G	G	A	A	A	A	G	G	G	A	R	G	G	G	G	A	N	G
SYNGENTA3393	A/G	0	1047	+	NA	NA	NA	NA	NA	NA	N	A	A	A	A	A	A	A	N	A	G	A	A	A	A	G	A	A	A	A	A	A	A	A	A	A	A	A	A	A	A	A	A	A	A	A	A	A	A
SYNGENTA3398	A/G	0	1048	+	NA	NA	NA	NA	NA	NA	N	N	N	A	A	A	A	A	N	A	A	A	A	A	A	A	A	A	A	A	A	A	A	A	A	A	A	A	A	A	A	A	A	A	A	A	A	A	A
SYNGENTA3399	G/C	0	1049	+	NA	NA	NA	NA	NA	NA	C	G	G	G	G	G	G	G	C	G	C	G	G	G	G	C	G	G	G	G	G	G	G	G	G	C	G	G	G	G	G	G	G	G	G	G	G	G	G
SYNGENTA3405	A/G	0	1050	+	NA	NA	NA	NA	NA	NA	R	N	R	A	G	A	A	A	G	A	A	A	A	A	G	G	A	A	G	A	G	A	G	A	A	G	A	G	A	A	G	R	G	G	A	A	A	N	A
SYNGENTA3515	C/A	0	1051	+	NA	NA	NA	NA	NA	NA	C	C	C	C	C	C	C	C	N	C	C	C	C	C	C	A	A	C	C	C	C	C	A	C	A	N	C	C	C	C	A	C	C	N	C	C	C	N	A
SYNGENTA3518	A/C	0	1052	+	NA	NA	NA	NA	NA	NA	A	A	A	A	A	A	A	A	A	A	A	C	A	C	C	A	A	A	A	A	A	A	A	A	A	N	A	A	A	C	A	A	A	A	A	A	A	A	A
SYNGENTA3520	A/G	0	1053	+	NA	NA	NA	NA	NA	NA	A	A	R	A	A	A	A	A	A	A	A	G	A	A	G	A	G	A	A	A	A	A	G	A	G	A	A	G	A	A	G	A	A	R	A	A	A	A	A
SYNGENTA3535	A/C	0	1054	+	NA	NA	NA	NA	NA	NA	N	N	N	A	A	C	A	C	A	C	C	C	C	A	C	C	C	C	A	C	C	C	C	C	A	A	C	A	C	A	C	A	A	A	C	C	C	C	A
SYNGENTA3538	G/A	0	1055	+	NA	NA	NA	NA	NA	NA	A	N	G	G	A	G	G	G	R	G	G	G	G	A	G	G	G	G	A	G	G	G	G	G	G	A	G	A	G	A	G	A	A	A	G	G	G	N	A
SYNGENTA3550	G/A	0	1056	+	NA	NA	NA	NA	NA	NA	N	R	G	G	G	G	G	G	R	G	G	G	G	G	G	G	G	G	A	A	A	G	G	A	G	N	G	G	G	G	G	N	G	G	G	G	G	N	N
SYNGENTA3554	G/A	0	1057	+	NA	NA	NA	NA	NA	NA	A	G	G	A	A	G	G	A	R	G	G	G	G	A	G	G	A	A	G	A	G	A	A	G	A	N	G	G	A	A	G	A	A	A	A	G	G	G	G
SYNGENTA3556	G/A	0	1058	+	NA	NA	NA	NA	NA	NA	A	G	G	G	A	G	G	A	A	G	G	G	G	A	G	G	G	G	G	A	G	A	G	G	G	N	G	G	A	A	G	A	A	A	A	G	G	G	G
SYNGENTA3615	A/T	0	1059	+	NA	NA	NA	NA	NA	NA	N	N	N	A	A	A	T	A	N	T	A	T	T	A	A	A	T	T	T	T	T	T	A	T	A	N	T	T	T	A	A	T	T	T	T	T	T	N	T
SYNGENTA3628	G/C	0	1060	+	NA	NA	NA	NA	NA	NA	N	N	N	G	G	G	G	G	S	G	C	G	G	G	G	G	G	G	G	G	G	G	G	G	G	N	G	G	G	C	G	G	G	G	G	G	G	G	G
SYNGENTA3646	A/G	0	1061	+	NA	NA	NA	NA	NA	NA	A	R	A	A	A	A	A	G	A	G	G	G	A	A	G	N	G	G	A	G	A	A	G	G	A	R	G	A	A	G	N	A	R	A	A	G	A	A	A
SYNGENTA3651	A/G	0	1062	+	NA	NA	NA	NA	NA	NA	A	A	G	A	A	A	A	A	R	A	A	A	A	A	A	N	A	A	A	A	R	G	G	A	A	N	A	A	A	A	N	A	A	A	A	A	A	R	G
SYNGENTA3653	C/A	0	1063	+	NA	NA	NA	NA	NA	NA	N	N	N	A	C	A	M	C	A	C	A	C	A	A	C	C	A	C	C	A	C	A	C	A	A	M	A	C	A	A	A	A	A	A	C	A	C	N	C
SYNGENTA3654	G/A	0	1064	+	NA	NA	NA	NA	NA	NA	N	N	N	G	G	G	G	G	N	G	G	G	G	G	G	G	G	G	G	G	G	G	G	G	G	N	G	A	G	G	G	G	G	G	G	G	G	G	G
SYNGENTA3680	C/A	0	1065	+	NA	NA	NA	NA	NA	NA	C	C	C	C	C	C	C	C	M	C	A	C	C	A	C	C	C	C	C	C	C	C	C	C	C	M	C	C	C	C	C	A	C	C	C	C	A	C	C
SYNGENTA3686	G/A	0	1066	+	NA	NA	NA	NA	NA	NA	G	G	G	G	G	G	G	G	G	G	G	G	G	G	G	G	G	G	A	G	G	G	G	G	G	N	G	G	G	G	G	G	G	R	G	G	G	G	G
SYNGENTA3962	G/A	0	1067	+	NA	NA	NA	NA	NA	NA	G	R	R	G	G	G	R	G	A	A	G	G	G	G	G	A	R	G	G	G	G	A	G	G	G	N	G	G	G	G	G	G	G	G	G	G	G	G	G
SYNGENTA3963	A/G	0	1068	+	NA	NA	NA	NA	NA	NA	G	R	A	A	A	A	A	A	A	A	N	A	A	A	A	A	A	G	A	A	A	A	A	A	A	N	A	G	G	A	N	G	R	A	A	A	G	N	G
SYNGENTA4013	C/G	0	1069	+	NA	NA	NA	NA	NA	NA	N	N	N	C	C	G	C	C	G	C	G	C	C	G	G	C	G	G	G	G	C	G	C	C	C	N	G	G	C	G	G	G	G	C	C	G	S	G	G
SYNGENTA4061	G/A	0	1070	+	NA	NA	NA	NA	NA	NA	A	G	G	A	G	G	G	G	A	G	G	G	G	A	A	G	G	G	G	R	G	G	G	G	G	A	G	A	A	G	G	G	A	A	A	G	G	G	G
SYNGENTA4119	A/G	0	1071	+	NA	NA	NA	NA	NA	NA	N	N	R	A	A	A	A	A	N	A	A	A	G	G	A	A	A	A	A	G	A	A	G	A	A	A	A	A	A	A	A	N	A	A	A	A	A	A	A
SYNGENTA4206	G/A	0	1072	+	NA	NA	NA	NA	NA	NA	G	G	R	G	A	G	G	A	N	G	G	A	G	G	G	R	G	G	G	G	A	G	G	G	G	N	G	G	A	G	G	R	G	G	G	G	G	G	G
SYNGENTA4218	A/C	0	1073	+	NA	NA	NA	NA	NA	NA	N	N	N	A	A	A	A	A	A	A	A	A	A	A	A	A	A	A	A	A	C	A	A	A	A	N	A	A	A	A	A	C	A	A	A	A	A	A	A
SYNGENTA4225	A/G	0	1074	+	NA	NA	NA	NA	NA	NA	N	N	N	A	A	A	A	A	A	A	A	A	N	A	A	A	A	A	A	A	A	A	A	A	A	N	A	A	A	A	A	A	A	A	A	A	A	A	A
SYNGENTA4256	G/A	0	1075	+	NA	NA	NA	NA	NA	NA	G	G	R	G	G	G	R	G	R	G	G	G	G	G	G	G	A	A	G	G	G	G	G	G	A	N	A	A	G	G	G	G	G	G	G	A	A	N	A
SYNGENTA4261	G/A	0	1076	+	NA	NA	NA	NA	NA	NA	G	G	G	G	G	G	G	G	G	G	G	G	A	G	G	G	G	G	G	G	G	A	G	G	A	N	A	G	G	G	G	A	G	G	G	A	A	G	A
SYNGENTA4275	A/G	0	1077	+	NA	NA	NA	NA	NA	NA	N	N	N	G	A	A	A	A	A	G	A	A	A	A	A	A	A	A	A	G	A	A	A	A	G	N	A	A	A	A	A	A	A	A	A	A	A	A	A
SYNGENTA4387	A/G	0	1078	+	NA	NA	NA	NA	NA	NA	A	N	A	A	A	A	A	A	N	A	A	A	A	A	A	A	A	A	A	A	A	A	A	A	A	A	A	A	A	A	A	A	A	A	A	A	G	A	A
SYNGENTA4390	G/A	0	1079	+	NA	NA	NA	NA	NA	NA	R	G	G	G	A	G	G	A	N	G	G	A	G	G	G	G	A	G	G	A	A	G	G	G	G	N	A	G	G	A	G	G	A	A	A	G	G	G	G
SYNGENTA4394	G/A	0	1080	+	NA	NA	NA	NA	NA	NA	N	N	N	G	G	G	G	G	N	G	G	G	G	G	G	G	G	G	G	G	G	G	G	G	G	A	G	G	G	G	G	G	G	G	G	G	G	G	G
SYNGENTA4419	C/G	0	1081	+	NA	NA	NA	NA	NA	NA	N	N	N	C	C	C	C	C	N	C	C	G	C	G	G	C	C	C	C	C	S	C	G	C	C	S	C	C	C	G	C	C	C	C	C	C	C	N	G
SYNGENTA4502	A/G	0	1082	+	NA	NA	NA	NA	NA	NA	A	A	A	A	A	A	A	G	A	R	G	A	G	A	A	A	A	A	A	A	A	A	A	A	A	N	G	A	A	A	A	A	A	A	A	A	A	A	A
SYNGENTA4506	G/A	0	1083	+	NA	NA	NA	NA	NA	NA	G	G	A	G	G	G	G	G	N	G	G	G	G	A	G	G	G	G	G	A	G	G	G	G	G	N	G	G	G	G	G	G	G	A	G	G	G	G	G
SYNGENTA5086	A/G	0	1084	+	NA	NA	NA	NA	NA	NA	N	N	N	G	A	A	A	G	N	N	N	N	N	A	N	A	N	N	G	A	G	N	G	G	A	A	A	N	N	G	A	N	G	N	A	N	N	N	N
SYNGENTA5117	G/C	0	1085	+	NA	NA	NA	NA	NA	NA	N	N	N	G	C	C	G	C	N	C	G	G	C	G	G	G	C	G	C	S	C	G	G	C	G	S	G	G	C	C	G	G	G	G	C	G	C	N	S
SYNGENTA5261	G/A	0	1086	+	NA	NA	NA	NA	NA	NA	G	G	G	G	G	G	G	G	A	G	A	G	A	G	G	G	G	G	G	G	R	G	G	A	G	N	G	G	G	G	G	G	G	G	G	G	G	G	G
SYNGENTA5289	C/A	0	1087	+	NA	NA	NA	NA	NA	NA	N	C	C	C	C	C	M	C	M	C	C	C	C	C	C	C	C	C	C	C	C	C	A	C	C	N	C	C	C	A	C	C	C	C	C	C	C	C	C
SYNGENTA5309	A/G	0	1088	+	NA	NA	NA	NA	NA	NA	G	A	A	A	A	G	R	A	R	A	A	A	A	A	A	A	A	A	G	A	A	A	A	A	A	R	A	G	A	A	A	A	A	A	A	G	A	N	R
SYNGENTA5311	G/A	0	1089	+	NA	NA	NA	NA	NA	NA	N	N	A	A	A	A	N	A	A	A	G	G	A	A	G	G	G	G	A	A	G	N	G	A	A	A	A	A	G	A	A	G	G	G	G	A	A	A	A
SYNGENTA5318	G/A	0	1090	+	NA	NA	NA	NA	NA	NA	N	N	N	G	G	G	G	G	R	G	G	G	G	G	G	G	G	G	G	G	G	G	G	G	G	N	G	G	G	G	G	G	G	G	G	G	G	G	G
SYNGENTA5394	G/A	0	1091	+	NA	NA	NA	NA	NA	NA	N	N	N	G	A	G	G	G	N	G	G	G	G	G	A	G	R	G	A	N	G	A	G	G	G	N	G	A	G	A	G	G	R	A	A	R	A	R	R
SYNGENTA5434	A/G	0	1092	+	NA	NA	NA	NA	NA	NA	N	A	G	G	A	A	A	G	A	A	A	G	A	G	G	G	G	A	G	G	G	G	G	A	G	A	A	A	A	G	G	A	A	A	A	G	A	A	R
SYNGENTA5469	C/A	0	1093	+	NA	NA	NA	NA	NA	NA	N	N	N	A	C	C	A	C	A	C	A	A	C	A	C	C	A	A	C	A	C	A	A	A	A	A	C	C	C	C	C	M	A	C	C	C	A	C	C
SYNGENTA5470	A/G	0	1094	+	NA	NA	NA	NA	NA	NA	N	A	G	G	A	A	G	A	N	A	G	G	A	G	A	A	G	G	A	G	A	G	G	G	G	N	A	A	A	A	A	R	G	A	A	A	G	A	A
SYNGENTA5472	A/T	0	1095	+	NA	NA	NA	NA	NA	NA	A	A	A	T	A	A	T	A	W	A	A	A	A	A	A	A	A	A	A	A	A	A	A	A	T	W	A	A	A	A	A	W	A	A	A	A	T	A	A
SYNGENTA5488	C/A	0	1096	+	NA	NA	NA	NA	NA	NA	A	C	C	C	C	C	A	C	N	A	C	C	C	C	C	C	C	C	A	C	C	A	A	C	C	N	C	A	C	C	C	C	C	C	C	C	C	N	M
SYNGENTA5501	G/A	0	1097	+	NA	NA	NA	NA	NA	NA	N	N	N	G	G	G	G	G	R	G	G	G	G	G	A	G	G	G	A	A	A	G	A	G	A	R	G	G	A	G	A	R	G	R	G	A	G	N	A
SYNGENTA5510	A/G	0	1098	+	NA	NA	NA	NA	NA	NA	A	R	A	G	A	G	A	A	N	A	A	A	A	A	A	A	G	G	G	A	A	A	A	A	A	N	A	A	A	A	A	A	A	A	A	A	A	A	A
SYNGENTA5513	T/A	0	1099	+	NA	NA	NA	NA	NA	NA	N	N	N	T	T	T	T	N	T	N	T	T	T	N	N	T	T	T	T	T	N	T	T	N	T	T	T	T	T	T	T	N	T	N	T	T	T	T	T
SYNGENTA5630	C/G	0	1100	+	NA	NA	NA	NA	NA	NA	C	C	C	C	G	C	C	G	C	C	G	G	C	C	C	G	C	C	C	G	C	C	C	C	C	N	C	C	C	C	C	C	C	S	C	C	C	C	C
SYNGENTA5631	C/A	0	1101	+	NA	NA	NA	NA	NA	NA	C	C	C	C	A	C	C	A	M	C	A	A	C	C	C	A	C	C	C	A	C	C	C	C	C	N	C	C	C	C	C	C	C	M	C	C	C	C	C
SYNGENTA5634	G/A	0	1102	+	NA	NA	NA	NA	NA	NA	N	N	N	G	G	G	G	G	N	G	G	G	G	G	G	G	G	G	G	G	G	G	G	G	G	A	G	G	G	G	G	G	G	G	G	G	G	G	G
SYNGENTA5673	A/G	0	1103	+	NA	NA	NA	NA	NA	NA	G	A	A	G	G	A	A	A	N	A	A	A	G	A	A	A	A	A	G	G	A	A	A	G	A	A	A	G	A	G	A	A	G	G	G	A	A	R	G
SYNGENTA5695	A/C	0	1104	+	NA	NA	NA	NA	NA	NA	C	C	A	A	A	A	A	A	N	A	A	A	C	C	C	A	A	C	A	C	C	A	A	C	A	A	C	C	C	C	A	A	C	C	A	C	C	A	A
SYNGENTA5697	T/A	0	1105	+	NA	NA	NA	NA	NA	NA	T	T	T	A	A	T	T	A	T	T	T	T	T	A	T	T	T	T	T	T	T	T	T	T	T	T	T	T	T	T	T	T	T	T	T	T	T	T	T
SYNGENTA5704	G/A	0	1106	+	NA	NA	NA	NA	NA	NA	G	G	G	A	A	G	G	A	R	A	A	A	G	A	G	G	G	G	G	G	G	G	A	G	G	N	G	G	A	G	G	A	A	A	G	G	G	N	G
SYNGENTA5714	A/G	0	1107	+	NA	NA	NA	NA	NA	NA	N	A	A	A	A	A	A	A	N	G	G	A	A	A	A	A	A	A	A	A	A	A	G	A	A	N	A	A	G	A	A	A	G	G	A	A	A	N	A
SYNGENTA5726	G/A	0	1108	+	NA	NA	NA	NA	NA	NA	G	R	G	G	G	G	G	G	N	G	G	G	G	G	A	G	A	G	G	G	G	G	G	G	G	N	G	G	G	G	G	G	G	G	A	G	G	G	G
SYNGENTA5746	C/A	0	1109	+	NA	NA	NA	NA	NA	NA	C	N	C	A	C	C	A	C	M	C	C	A	C	C	C	A	C	C	A	M	A	C	A	A	C	A	A	C	C	A	A	A	C	A	A	A	A	C	N
SYNGENTA5755	G/A	0	1110	+	NA	NA	NA	NA	NA	NA	N	N	N	G	G	G	G	G	N	G	A	G	G	A	G	G	G	G	G	G	G	G	G	G	G	N	G	G	G	G	G	G	G	G	G	G	G	G	G
SYNGENTA5822	A/G	0	1111	+	NA	NA	NA	NA	NA	NA	A	A	G	G	A	A	A	A	A	A	A	G	A	G	A	G	A	G	R	G	A	A	A	A	G	N	G	A	G	A	A	A	G	G	G	G	A	A	A
SYNGENTA5904	G/A	0	1112	+	NA	NA	NA	NA	NA	NA	N	N	N	G	G	G	G	G	N	G	G	G	G	G	G	G	G	G	G	G	G	G	G	G	G	R	G	G	G	G	G	G	G	G	G	G	G	G	G
SYNGENTA5914	A/G	0	1113	+	NA	NA	NA	NA	NA	NA	A	N	R	A	A	G	A	A	A	A	A	A	A	A	A	A	A	A	A	G	A	A	A	G	A	A	A	G	A	A	A	A	A	A	A	A	A	A	A
SYNGENTA5939	A/G	0	1114	+	NA	NA	NA	NA	NA	NA	N	N	A	G	G	A	A	G	R	G	A	G	A	G	G	A	N	A	G	R	G	A	A	A	G	G	A	A	G	G	G	A	A	A	A	G	G	G	G
SYNGENTA5950	A/G	0	1115	+	NA	NA	NA	NA	NA	NA	G	R	G	G	A	G	N	A	N	G	G	G	G	A	G	A	A	A	A	G	A	G	G	A	A	A	G	A	A	A	G	A	A	A	A	A	A	A	R
SYNGENTA5982	A/G	0	1116	+	NA	NA	NA	NA	NA	NA	A	R	A	A	A	A	A	A	A	A	A	A	G	A	A	A	A	A	A	A	A	A	A	A	A	A	A	A	A	A	A	A	A	A	A	A	G	A	A
SYNGENTA5987	G/A	0	1117	+	NA	NA	NA	NA	NA	NA	G	R	G	G	G	G	G	G	R	G	G	G	A	G	G	G	G	G	G	G	G	G	G	G	G	N	G	G	G	G	G	G	G	G	G	G	A	G	G
SYNGENTA5989	G/A	0	1118	+	NA	NA	NA	NA	NA	NA	A	G	A	G	G	G	G	G	A	G	G	G	A	G	G	A	A	A	A	A	A	G	G	A	A	A	G	A	G	G	G	G	G	G	A	G	G	G	N
SYNGENTA6009	G/A	0	1119	+	NA	NA	NA	NA	NA	NA	G	G	A	G	G	G	A	G	A	G	G	G	G	G	G	A	G	G	G	G	G	G	G	G	G	A	A	G	G	G	G	R	G	G	G	A	G	G	G
SYNGENTA6010	A/T	0	1120	+	NA	NA	NA	NA	NA	NA	N	A	W	A	A	A	A	A	W	T	A	T	T	T	A	T	T	T	T	A	A	A	T	A	A	N	T	T	T	A	A	T	A	T	A	A	A	N	T
SYNGENTA6017	G/A	0	1121	+	NA	NA	NA	NA	NA	NA	N	G	R	G	G	A	G	G	N	A	G	G	G	G	G	A	G	G	A	G	G	G	A	G	G	A	G	G	A	G	G	G	G	G	G	G	G	G	G
SYNGENTA6046	G/A	0	1122	+	NA	NA	NA	NA	NA	NA	G	A	R	G	A	A	A	A	N	R	A	A	G	A	A	G	G	A	A	A	A	R	G	G	G	N	G	A	G	G	G	A	A	A	A	G	A	N	G
SYNGENTA6055	T/A	0	1123	+	NA	NA	NA	NA	NA	NA	N	N	N	T	A	A	T	A	N	W	A	T	T	T	T	T	T	T	W	T	A	W	T	T	T	W	T	T	T	T	T	T	A	A	T	T	A	N	T
SYNGENTA6092	C/A	0	1124	+	NA	NA	NA	NA	NA	NA	N	N	N	C	N	C	C	N	N	C	C	C	C	C	N	C	A	C	C	C	C	C	C	C	C	A	C	C	C	C	C	C	C	N	C	C	C	N	A
SYNGENTA6115	G/A	0	1125	+	NA	NA	NA	NA	NA	NA	N	N	N	G	G	A	A	G	N	G	A	A	N	G	N	G	N	G	N	G	G	G	N	A	A	A	A	G	N	G	A	A	A	A	N	G	G	R	A
SYNGENTA6174	A/G	0	1126	+	NA	NA	NA	NA	NA	NA	N	N	N	A	A	A	R	A	R	A	A	A	A	A	A	A	A	A	A	A	A	A	A	A	A	R	A	A	R	A	A	A	A	A	A	A	A	A	A
SYNGENTA6272	C/A	0	1127	+	NA	NA	NA	NA	NA	NA	N	N	N	A	C	C	C	C	N	C	C	C	C	C	C	C	C	C	C	C	C	C	C	C	C	N	C	C	C	C	C	C	C	C	C	C	C	C	C
SYNGENTA6284	A/G	0	1128	+	NA	NA	NA	NA	NA	NA	A	R	G	A	A	G	G	A	N	A	A	A	G	A	A	A	A	A	G	A	G	G	G	A	A	R	G	A	G	A	A	A	G	G	G	G	A	N	R
SYNGENTA6303	A/G	0	1129	+	NA	NA	NA	NA	NA	NA	A	A	A	A	A	A	A	A	A	A	A	A	A	A	A	A	A	A	A	A	A	A	A	A	A	N	A	A	A	A	A	A	A	A	A	A	G	A	A
SYNGENTA6440	G/A	0	1130	+	NA	NA	NA	NA	NA	NA	G	G	G	A	G	G	G	G	N	A	G	G	G	G	G	G	N	G	G	A	G	A	A	G	A	R	G	G	G	A	A	R	G	G	G	A	G	G	G
SYNGENTA6460	A/G	0	1131	+	NA	NA	NA	NA	NA	NA	N	N	N	G	G	A	A	G	N	A	G	A	A	G	A	A	A	A	G	A	A	G	G	G	A	N	G	A	G	G	A	A	A	A	A	G	A	A	A
SYNGENTA6461	A/G	0	1132	+	NA	NA	NA	NA	NA	NA	N	N	N	A	A	G	G	A	R	G	A	A	G	A	G	A	A	A	G	A	G	A	A	A	G	R	A	A	A	A	A	A	A	G	A	A	A	N	G
SYNGENTA6482	C/A	0	1133	+	NA	NA	NA	NA	NA	NA	C	M	C	C	C	C	A	C	A	C	C	C	C	C	C	C	C	C	A	C	M	C	C	A	C	N	C	A	C	C	C	C	C	C	C	A	C	C	C
SYNGENTA6494	A/G	0	1134	+	NA	NA	NA	NA	NA	NA	G	A	A	G	A	A	A	A	A	A	A	G	A	A	G	A	A	A	A	A	A	A	A	A	A	R	A	A	A	A	G	A	A	A	A	A	G	A	A
SYNGENTA6495	T/A	0	1135	+	NA	NA	NA	NA	NA	NA	N	N	N	T	A	A	A	A	N	T	T	T	T	A	T	T	T	T	A	A	W	T	T	A	A	T	T	A	A	A	T	T	T	T	T	A	T	T	T
SYNGENTA6525	A/G	0	1136	+	NA	NA	NA	NA	NA	NA	A	A	A	A	A	A	A	A	A	A	A	A	A	G	A	A	A	A	A	A	A	A	A	A	A	A	A	A	A	A	A	G	A	A	A	A	A	N	A
SYNGENTA6546	A/G	0	1137	+	NA	NA	NA	NA	NA	NA	A	A	A	A	A	A	A	A	A	A	A	A	A	A	A	G	A	A	A	A	A	A	A	A	G	N	A	A	A	A	A	A	A	A	A	A	A	N	G
SYNGENTA6570	A/G	0	1138	+	NA	NA	NA	NA	NA	NA	A	A	A	A	A	A	A	A	A	A	G	A	A	A	A	G	A	A	A	A	G	A	A	A	A	A	A	A	A	A	A	G	A	A	A	A	A	A	A
SYNGENTA6603	C/G	0	1139	+	NA	NA	NA	NA	NA	NA	C	C	C	C	C	C	N	C	N	C	C	S	C	N	C	C	C	C	G	C	G	C	C	C	G	G	G	G	G	C	C	C	G	C	C	C	C	C	C
SYNGENTA6620	A/G	0	1140	+	NA	NA	NA	NA	NA	NA	A	G	G	G	G	A	A	A	R	G	A	G	G	A	A	G	A	G	G	G	G	G	A	A	A	N	G	G	A	G	G	A	G	G	G	A	A	N	G
SYNGENTA6707	G/A	0	1141	+	NA	NA	NA	NA	NA	NA	G	G	G	G	G	G	G	G	R	G	G	G	G	G	G	G	G	G	G	G	G	G	G	A	G	N	G	G	G	G	G	G	G	G	G	G	G	N	G
SYNGENTA6785	C/G	0	1142	+	NA	NA	NA	NA	NA	NA	N	N	N	C	C	C	C	C	N	C	C	C	C	C	N	C	C	C	C	C	C	C	C	C	C	C	N	C	C	C	C	C	C	C	C	C	C	C	C
SYNGENTA6857	A/G	0	1143	+	NA	NA	NA	NA	NA	NA	A	A	A	G	A	A	A	A	G	A	A	A	A	A	A	A	G	A	A	A	A	A	A	A	A	N	A	A	A	G	A	G	A	A	A	A	G	A	A
SYNGENTA6882	G/A	0	1144	+	NA	NA	NA	NA	NA	NA	N	N	N	N	R	G	G	G	N	G	R	G	G	R	G	G	N	G	N	R	G	G	G	N	N	N	G	G	G	G	N	R	G	G	G	N	G	G	G
SYNGENTA6886	A/G	0	1145	+	NA	NA	NA	NA	NA	NA	N	A	G	A	A	A	A	A	A	A	A	G	A	A	A	A	G	A	G	A	G	A	A	G	A	A	A	A	A	G	A	G	A	A	A	G	G	N	A
SYNGENTA6894	G/A	0	1146	+	NA	NA	NA	NA	NA	NA	N	N	N	G	G	G	G	G	R	G	G	G	G	G	G	G	G	G	G	G	G	G	G	G	G	A	G	G	G	N	G	G	G	G	G	G	G	G	G
SYNGENTA6901	A/G	0	1147	+	NA	NA	NA	NA	NA	NA	N	N	N	A	A	A	A	A	A	A	A	A	A	A	A	A	A	A	A	A	A	A	A	A	A	A	A	A	A	A	A	A	A	A	A	A	A	A	A
SYNGENTA6906	G/A	0	1148	+	NA	NA	NA	NA	NA	NA	R	R	G	G	G	A	N	A	N	G	G	G	G	A	A	G	G	G	A	G	G	G	A	A	A	N	A	R	A	G	A	A	A	A	A	G	A	A	A
SYNGENTA6909	C/G	0	1149	+	NA	NA	NA	NA	NA	NA	N	N	N	C	C	C	C	C	C	C	C	C	C	C	C	C	C	C	C	C	C	C	C	C	C	S	C	C	C	C	C	C	C	C	C	C	C	C	C
SYNGENTA6915	G/A	0	1150	+	NA	NA	NA	NA	NA	NA	N	N	N	G	G	G	R	G	N	G	G	G	G	G	G	G	G	G	G	G	G	R	G	G	G	N	G	G	G	G	G	G	G	G	G	G	G	G	G
SYNGENTA6966	G/A	0	1151	+	NA	NA	NA	NA	NA	NA	G	G	A	G	A	G	G	G	N	G	A	G	G	G	G	G	A	G	G	G	G	G	G	G	A	A	G	G	G	G	G	G	G	G	G	G	G	G	R
SYNGENTA7016	G/A	0	1152	+	NA	NA	NA	NA	NA	NA	N	N	N	G	A	G	G	G	N	G	G	A	G	G	A	G	G	G	G	G	R	G	G	G	G	N	G	G	A	G	G	G	G	N	A	G	G	G	G
ZM006073-0964	C/A	0	1153	+	NA	NA	NA	NA	NA	NA	N	N	N	C	C	C	C	C	M	C	C	C	C	C	C	C	C	C	C	C	C	C	C	C	C	M	C	A	C	A	C	A	C	C	C	C	C	C	C
ZM007699-0632	G/A	0	1154	+	NA	NA	NA	NA	NA	NA	G	A	G	G	A	G	G	A	R	G	G	G	G	G	G	G	A	G	G	A	G	G	G	A	G	A	G	G	G	G	G	A	A	G	A	A	G	G	G
ZM007732-0520	G/A	0	1155	+	NA	NA	NA	NA	NA	NA	N	N	N	A	G	G	G	G	N	G	G	G	G	G	G	G	G	G	G	G	G	G	G	G	G	N	G	A	G	G	G	G	G	G	G	G	G	G	G
ZM008460-0475	G/A	0	1156	+	NA	NA	NA	NA	NA	NA	N	G	G	G	G	G	G	G	R	G	A	G	A	G	G	G	G	G	A	G	A	A	G	A	G	N	G	A	G	G	G	G	G	G	G	A	G	G	G
ZM009081-0469	G/A	0	1157	+	NA	NA	NA	NA	NA	NA	N	N	N	N	G	N	N	G	N	N	N	G	G	N	G	G	N	N	N	G	N	N	G	G	N	N	G	A	G	N	N	N	G	G	G	N	G	G	G
ZM009318-0450	G/A	0	1158	+	NA	NA	NA	NA	NA	NA	N	N	N	G	N	A	G	G	A	A	G	G	G	G	G	G	G	G	G	G	G	G	G	G	G	A	G	R	G	G	G	G	G	G	G	G	G	G	G
ZM011231-0277	G/A	0	1159	+	NA	NA	NA	NA	NA	NA	G	G	G	G	G	G	G	G	R	G	A	G	G	G	A	G	G	G	G	G	A	G	G	G	G	A	G	G	G	G	G	G	G	G	G	G	A	G	G
ZM012095-0708	G/A	0	1160	+	NA	NA	NA	NA	NA	NA	A	R	R	G	G	G	R	G	R	G	G	A	G	A	G	A	G	G	G	G	G	G	G	G	A	N	A	G	G	A	R	G	A	A	G	A	G	N	G
ZM012173-0545	C/G	0	1161	+	NA	NA	NA	NA	NA	NA	C	S	C	C	G	C	C	G	N	G	G	G	C	C	C	C	C	C	G	G	G	C	C	G	C	N	G	S	C	G	C	C	C	N	C	C	G	N	G
ZM012184-0473	A/G	0	1162	+	NA	NA	NA	NA	NA	NA	A	A	A	A	G	A	G	G	A	A	A	G	G	G	A	A	A	A	A	G	A	A	A	A	A	N	G	A	A	A	A	A	A	A	A	A	G	A	A
ZM012517-0430	A/C	0	1163	+	NA	NA	NA	NA	NA	NA	A	C	M	A	A	A	A	A	A	A	A	A	A	A	A	A	A	A	A	A	A	A	A	A	C	M	A	A	C	A	C	C	A	A	C	C	A	A	A
ZM013244-0577	C/A	0	1164	+	NA	NA	NA	NA	NA	NA	C	C	C	C	C	A	M	C	N	C	C	C	C	A	C	C	C	C	C	C	C	C	C	C	C	N	C	C	C	N	C	M	C	C	C	C	C	N	C
ZM013298-0288	G/A	0	1165	+	NA	NA	NA	NA	NA	NA	N	A	R	G	G	G	G	G	N	A	G	G	G	G	G	A	A	G	A	G	G	G	G	G	G	A	G	G	G	A	A	G	R	A	A	G	G	G	G
ZM013305-0224	G/A	0	1166	+	NA	NA	NA	NA	NA	NA	N	N	N	G	G	G	G	G	N	G	G	G	G	G	G	G	G	G	G	G	G	G	G	G	G	N	G	G	G	G	G	G	G	G	G	G	G	G	G
ZM013330-0543	C/A	0	1167	+	NA	NA	NA	NA	NA	NA	C	C	C	A	A	A	C	C	N	C	C	C	C	C	C	C	C	C	A	A	C	C	C	A	A	A	C	C	C	A	C	C	C	A	C	A	C	C	M
ZM013526-0477	A/G	0	1168	+	NA	NA	NA	NA	NA	NA	N	N	N	A	A	A	A	A	A	N	A	N	N	A	N	A	A	A	A	A	A	N	N	A	A	A	A	N	A	A	N	A	A	A	A	N	A	A	N
ZM013608-0315	G/A	0	1169	+	NA	NA	NA	NA	NA	NA	G	G	G	G	G	G	G	G	N	G	G	G	G	G	A	G	G	G	G	G	G	G	G	A	A	A	G	G	G	G	G	A	N	G	G	G	A	G	G
ZM013672-0446	G/A	0	1170	+	NA	NA	NA	NA	NA	NA	G	G	G	G	G	G	G	G	R	G	G	G	G	G	G	G	G	G	G	G	G	G	G	G	G	A	G	G	G	G	G	G	G	G	G	G	G	G	G
ZM013785-0420	G/A	0	1171	+	NA	NA	NA	NA	NA	NA	N	N	N	G	G	G	G	G	N	G	G	G	A	G	G	G	G	G	G	G	G	A	G	A	G	A	G	G	A	G	G	G	G	G	G	G	G	G	G
ZM013927-0231	G/A	0	1172	+	NA	NA	NA	NA	NA	NA	N	N	N	G	G	A	A	G	R	G	G	G	G	G	G	G	G	G	G	G	G	G	G	G	G	N	G	G	G	G	G	G	G	G	G	G	G	G	G
ZM014127-0216	C/A	0	1173	+	NA	NA	NA	NA	NA	NA	C	N	C	C	C	A	A	A	N	C	A	C	C	A	C	A	C	A	A	A	C	C	A	A	C	N	A	A	A	C	A	C	A	C	A	A	C	A	C
SYN83	A/G	1	3498	+	NA	NA	NA	NA	NA	NA	N	N	N	A	A	G	A	A	A	A	A	A	A	A	G	G	A	G	R	G	A	G	A	G	A	A	G	G	G	G	A	A	G	R	G	A	A	A	A
SYN79	G/A	1	109509	+	NA	NA	NA	NA	NA	NA	N	N	N	G	G	G	G	G	R	G	G	G	G	G	G	G	G	G	G	G	G	G	G	G	G	A	G	G	G	G	G	G	G	G	G	G	G	G	G
PZE-101000060	C/A	1	157104	+	NA	NA	NA	NA	NA	NA	C	C	C	C	C	C	C	C	N	C	C	A	C	C	A	C	A	C	C	C	C	A	A	C	C	A	C	C	A	C	C	C	C	C	C	C	A	A	C
PZE-101000083	C/G	1	242867	+	NA	NA	NA	NA	NA	NA	N	N	N	N	N	N	N	N	N	N	C	N	N	C	N	N	G	N	C	N	C	G	C	G	N	N	N	G	N	C	G	C	N	G	G	G	C	G	N
PZE-101000088	G/C	1	243745	+	NA	NA	NA	NA	NA	NA	G	S	S	N	C	C	C	C	G	C	G	N	C	G	N	C	G	C	N	C	G	C	G	C	N	N	C	G	N	G	C	G	C	G	G	G	G	C	C
PZE-101000108	G/A	1	255850	+	NA	NA	NA	NA	NA	NA	G	R	R	A	G	G	G	G	R	G	G	A	G	G	G	G	G	G	G	G	G	G	G	A	A	A	G	G	N	G	G	G	G	G	G	G	G	R	G
PZE-101000111	G/A	1	263938	+	NA	NA	NA	NA	NA	NA	N	N	N	G	G	G	G	G	R	G	G	G	G	G	G	G	G	G	G	G	G	G	G	G	G	A	G	G	N	G	G	G	G	G	G	G	G	G	G
PZE-101000121	G/A	1	267860	+	NA	NA	NA	NA	NA	NA	N	N	N	G	G	G	G	G	R	G	N	G	G	G	G	G	G	G	G	N	G	R	G	G	G	A	G	G	G	G	G	G	G	G	G	G	G	G	G
PZE-101000122	A/G	1	267984	+	NA	NA	NA	NA	NA	NA	A	R	A	G	A	G	G	G	G	A	N	G	A	G	A	A	A	A	G	A	A	G	A	G	A	G	N	G	G	A	A	A	A	A	A	A	G	G	A
PZE-101000161	A/G	1	325012	+	NA	NA	NA	NA	NA	NA	A	A	A	G	A	G	A	A	A	A	A	A	A	A	A	A	A	A	A	A	G	A	A	A	G	N	A	A	N	A	A	A	A	A	A	A	A	A	A
PZE-101000167	G/A	1	333078	+	NA	NA	NA	NA	NA	NA	G	R	R	G	A	G	A	A	N	A	G	G	A	G	G	A	G	G	A	A	G	N	G	N	G	A	A	G	N	G	G	G	A	G	G	G	G	G	A
PZE-101000169	G/A	1	379844	+	NA	NA	NA	NA	NA	NA	A	G	G	G	G	A	G	G	A	G	G	G	G	A	N	G	G	G	G	G	G	A	G	A	G	A	G	A	G	A	G	G	G	G	G	G	A	G	N
PZE-101000174	A/G	1	388027	+	NA	NA	NA	NA	NA	NA	N	R	R	A	G	A	G	G	N	G	G	A	G	G	A	G	A	A	G	G	G	A	G	A	A	N	G	A	A	A	A	G	G	A	A	A	A	N	G
PZE-101000209	G/A	1	411473	+	NA	NA	NA	NA	NA	NA	A	G	G	G	G	A	G	G	A	G	G	G	G	A	G	G	A	A	G	G	G	A	G	A	G	A	G	A	G	A	A	G	G	A	A	G	A	G	G
PZE-101000248	A/C	1	445859	+	NA	NA	NA	NA	NA	NA	N	N	N	N	N	N	N	N	N	N	N	N	N	N	N	N	N	N	N	N	N	N	N	N	N	N	N	N	N	N	N	N	N	N	N	N	N	N	N
PZE-101000256	C/G	1	491774	+	NA	NA	NA	NA	NA	NA	N	N	N	C	C	G	C	C	C	C	C	C	C	C	G	C	G	G	C	C	C	G	C	G	C	S	C	N	C	G	G	C	C	G	G	C	C	N	C
PZE-101000287	C/A	1	527000	+	NA	NA	NA	NA	NA	NA	N	M	M	C	A	C	A	A	A	A	A	C	A	A	C	A	C	C	A	A	A	C	A	C	C	A	A	C	C	C	C	A	A	C	C	C	C	M	A
PZE-101000301	G/A	1	600258	+	NA	NA	NA	NA	NA	NA	G	G	N	G	G	A	G	G	R	G	G	G	G	G	G	G	G	G	G	G	G	R	G	A	G	N	G	A	G	A	G	G	G	A	A	G	G	G	G
PZE-101000344	G/A	1	658925	+	NA	NA	NA	NA	NA	NA	N	N	N	G	G	A	G	G	A	G	G	G	G	G	G	G	G	G	G	G	G	A	G	A	G	N	G	A	A	A	G	G	G	R	G	A	G	N	G
PZE-101000348	A/G	1	668012	+	NA	NA	NA	NA	NA	NA	G	A	R	G	A	A	A	A	G	A	A	G	A	A	G	A	G	A	A	A	A	A	A	A	G	N	A	A	A	A	G	A	A	R	G	A	A	A	A
PZE-101000349	A/C	1	668705	+	NA	NA	NA	NA	NA	NA	N	N	N	A	A	A	A	A	A	A	A	A	A	A	A	A	A	A	A	A	A	A	A	A	A	A	A	A	A	A	A	A	A	A	A	A	A	A	A
PZE-101000359	C/A	1	753068	+	NA	NA	NA	NA	NA	NA	N	N	N	C	A	C	A	A	A	A	A	C	A	A	C	A	C	C	A	A	A	C	A	C	C	A	A	C	C	C	C	A	A	C	C	C	C	N	A
PZE-101000360	G/A	1	753365	+	NA	NA	NA	NA	NA	NA	G	G	G	G	G	G	G	G	N	G	G	G	G	G	G	G	G	A	G	G	G	G	G	G	G	N	G	G	G	G	G	G	G	G	G	G	G	A	G
PZE-101000370	A/C	1	809209	+	NA	NA	NA	NA	NA	NA	A	A	A	A	A	A	A	A	A	A	A	A	A	A	A	A	A	C	A	A	A	A	A	A	A	A	A	A	A	A	A	A	A	A	A	A	A	N	A
PZE-101000424	A/C	1	967047	+	NA	NA	NA	NA	NA	NA	A	A	M	C	A	A	A	A	A	A	A	C	A	A	A	A	A	C	A	A	A	A	A	A	C	N	A	A	A	C	A	A	A	A	A	A	A	A	A
PZE-101000431	G/C	1	977402	+	NA	NA	NA	NA	NA	NA	G	G	S	C	G	C	G	G	G	G	G	C	G	G	C	G	C	C	G	G	G	G	G	G	C	S	G	G	G	C	C	G	G	S	C	C	G	G	G
PZE-101000442	C/A	1	978594	+	NA	NA	NA	NA	NA	NA	C	C	C	C	C	C	C	C	M	C	C	C	C	C	C	C	C	C	C	C	C	C	C	C	C	A	C	C	C	C	C	C	C	C	C	C	C	C	C
PZE-101000449	G/A	1	984301	+	NA	NA	NA	NA	NA	NA	A	G	R	A	G	A	G	G	N	G	G	A	G	G	A	G	A	A	G	G	G	A	G	A	A	N	G	A	A	A	A	G	G	A	A	A	A	N	G
PZE-101000450	G/A	1	984428	+	NA	NA	NA	NA	NA	NA	G	R	R	G	G	G	G	G	A	G	A	G	G	A	G	A	G	G	A	A	A	G	G	G	G	N	A	G	G	G	G	A	A	G	G	G	G	G	G
PZE-101000451	G/A	1	984595	+	NA	NA	NA	NA	NA	NA	A	G	R	A	G	A	G	G	R	G	G	A	G	G	A	G	A	A	G	G	G	A	G	A	A	A	G	A	G	A	A	G	G	A	A	A	A	R	G
PUT-163a-71312844-3126	G/A	1	986654	+	NA	NA	NA	NA	NA	NA	G	G	R	A	G	G	G	G	N	G	G	G	G	G	G	G	G	A	G	G	G	G	G	G	A	A	G	G	G	G	G	G	G	G	G	G	G	R	G
SYN8296	A/G	1	988243	+	NA	NA	NA	NA	NA	NA	N	N	N	A	A	A	A	A	N	A	A	A	A	A	A	A	A	A	A	A	A	A	A	A	A	R	A	A	A	A	A	A	A	A	A	A	A	A	A
PZE-101000530	G/A	1	1152633	+	NA	NA	NA	NA	NA	NA	N	G	G	G	G	G	G	G	N	G	G	G	G	G	A	G	G	G	G	G	G	A	G	A	G	A	G	G	A	A	A	G	G	A	A	G	G	G	G
PZE-101000557	G/A	1	1190611	+	NA	NA	NA	NA	NA	NA	G	A	R	G	A	G	A	A	A	A	A	G	A	A	G	A	G	R	R	A	A	G	A	G	G	A	A	G	G	G	G	A	A	G	G	G	G	N	A
PZE-101000566	G/A	1	1199646	+	NA	NA	NA	NA	NA	NA	G	R	R	G	A	G	A	A	N	A	A	G	A	A	G	A	G	G	A	A	A	G	A	G	G	A	A	G	G	G	G	A	A	G	G	G	G	R	A
PZE-101000610	G	1	1385091	+	NA	NA	NA	NA	NA	NA	N	N	N	G	G	G	G	G	G	G	G	G	G	G	G	G	G	G	G	G	G	G	G	G	G	G	G	G	G	G	G	G	G	G	G	G	G	G	G
PZE-101000659	G/A	1	1551981	+	NA	NA	NA	NA	NA	NA	A	G	R	A	G	G	G	G	N	G	G	G	G	G	A	G	G	G	G	G	G	A	G	G	A	N	G	G	G	G	G	G	G	R	G	G	G	N	G
PZE-101000671	G/A	1	1552961	+	NA	NA	NA	NA	NA	NA	N	N	N	G	G	G	G	G	N	G	G	G	G	G	N	G	N	G	G	G	G	N	G	N	G	N	G	N	G	N	N	G	G	N	N	G	G	G	G
PZE-101000673	G/A	1	1553828	+	NA	NA	NA	NA	NA	NA	A	R	G	G	G	G	G	G	N	G	G	G	G	G	A	G	A	G	G	G	G	A	G	A	G	A	G	A	G	A	A	G	G	A	A	G	G	G	G
PZE-101000740	G/A	1	1651003	+	NA	NA	NA	NA	NA	NA	R	N	G	G	G	A	G	G	R	G	G	G	G	A	A	A	A	G	G	G	G	G	G	G	G	N	G	G	G	A	A	G	G	G	G	G	A	G	A
PZE-101000754	G/A	1	1671465	+	NA	NA	NA	NA	NA	NA	G	R	A	G	G	G	A	G	N	G	A	G	G	G	G	G	G	A	G	G	G	G	G	G	G	N	A	A	G	A	G	G	G	G	G	G	A	N	G
PZE-101000760	G/A	1	1733745	+	NA	NA	NA	NA	NA	NA	N	N	N	G	G	A	N	G	N	G	N	G	G	G	G	G	G	N	G	G	G	G	G	G	G	N	N	N	G	N	G	G	G	G	G	G	N	G	G
PZE-101000775	A/G	1	1739414	+	NA	NA	NA	NA	NA	NA	N	N	N	A	G	G	N	G	A	G	N	A	G	A	G	G	G	N	G	G	A	A	G	G	A	A	N	N	A	N	A	G	G	A	A	G	N	G	G
PZE-101000788	G/A	1	1746768	+	NA	NA	NA	NA	NA	NA	G	G	G	G	G	G	G	G	N	G	A	G	G	A	G	A	N	G	R	A	A	A	G	A	G	R	G	A	G	G	A	G	A	G	G	A	G	N	A
SYN9660	G/A	1	1765833	+	NA	NA	NA	NA	NA	NA	N	N	N	G	G	A	G	G	N	G	G	G	G	G	G	G	G	G	G	G	G	G	G	G	G	N	G	G	G	G	G	G	G	G	G	G	G	G	G
SYN9659	C/A	1	1773936	+	NA	NA	NA	NA	NA	NA	C	C	M	A	C	A	A	C	N	C	C	C	C	C	C	C	C	C	C	C	C	C	C	C	A	N	C	C	C	C	C	C	C	C	C	C	A	C	C
SYN10558	G/A	1	1941997	+	NA	NA	NA	NA	NA	NA	N	N	N	G	G	A	G	G	A	G	G	G	G	G	G	G	G	G	G	G	G	G	G	G	G	N	G	G	G	G	G	G	G	G	G	G	A	G	G
PZE-101001044	G/A	1	1953111	+	NA	NA	NA	NA	NA	NA	A	R	R	A	G	G	A	G	R	G	G	A	G	A	A	A	G	A	R	G	G	A	A	A	A	R	A	G	G	G	G	A	G	G	G	G	G	G	G
PZE-101001050	A/G	1	1954656	+	NA	NA	NA	NA	NA	NA	N	N	N	A	G	G	R	G	N	G	G	A	G	R	R	R	R	R	A	A	A	A	A	R	R	A	A	A	G	R	A	A	R	A	G	A	A	R	G
PZE-101001094	A/G	1	2023602	+	NA	NA	NA	NA	NA	NA	A	R	G	G	A	A	G	A	N	A	A	A	A	A	G	A	A	A	G	A	A	A	G	A	G	N	G	A	A	G	A	A	A	R	A	A	A	N	A
PZE-101001103	A/C	1	2024694	+	NA	NA	NA	NA	NA	NA	A	A	M	A	A	A	A	A	A	A	A	A	A	A	A	A	A	A	A	A	A	A	A	A	A	A	A	A	A	C	A	A	A	A	A	A	A	N	A
PZE-101001107	C/A	1	2028149	+	NA	NA	NA	NA	NA	NA	A	N	M	A	C	A	A	C	N	C	A	A	C	A	C	C	C	A	N	C	C	A	A	A	A	A	A	A	A	C	A	C	C	C	C	A	A	C	C
PZE-101001108	G/A	1	2028817	+	NA	NA	NA	NA	NA	NA	N	N	N	G	A	G	G	A	N	G	G	G	A	G	G	G	G	G	G	G	G	G	G	G	G	A	G	G	G	G	G	G	G	G	G	G	G	G	G
PZE-101001110	G/A	1	2029068	+	NA	NA	NA	NA	NA	NA	G	G	G	G	G	G	G	G	N	G	G	G	G	G	A	G	A	G	R	G	G	G	G	G	G	R	G	G	G	G	G	G	G	G	G	G	G	N	A
SYN10560	G/A	1	2029094	+	NA	NA	NA	NA	NA	NA	G	G	R	G	A	G	G	A	R	A	G	G	A	G	G	G	G	G	G	G	A	G	G	G	G	A	G	G	G	A	G	G	G	G	G	G	G	A	G
PZE-101001114	A/G	1	2029385	+	NA	NA	NA	NA	NA	NA	A	A	R	A	G	A	A	G	A	G	A	A	G	A	A	A	A	A	A	A	G	A	A	A	A	N	A	A	A	G	A	A	A	A	A	A	A	N	A
PZE-101001115	G/A	1	2029865	+	NA	NA	NA	NA	NA	NA	G	G	R	G	A	G	G	A	R	A	G	G	A	G	G	G	G	G	G	G	A	G	G	G	G	N	G	G	G	A	G	G	G	G	G	G	G	N	G
PZE-101001116	A/G	1	2030413	+	NA	NA	NA	NA	NA	NA	G	R	A	A	A	G	A	A	A	A	G	A	A	A	A	A	A	G	A	A	A	G	A	G	A	N	A	G	G	A	G	A	A	A	A	A	G	A	A
SYN13279	C/A	1	2072864	+	NA	NA	NA	NA	NA	NA	N	M	C	N	C	A	C	C	M	C	A	A	C	C	C	C	C	C	M	A	C	A	C	C	N	N	C	C	C	C	C	C	C	C	C	C	A	N	C
SYN13282	A/G	1	2076576	+	NA	NA	NA	NA	NA	NA	G	N	G	G	A	A	G	A	N	A	A	G	A	A	G	A	A	G	R	A	A	G	A	G	G	R	G	A	A	G	G	G	G	A	A	A	A	A	A
SYN6001	G/A	1	2195336	+	NA	NA	NA	NA	NA	NA	G	G	R	G	G	A	A	G	N	G	A	G	G	G	G	G	A	G	G	A	G	G	G	G	G	A	A	G	A	G	G	G	G	R	A	A	A	G	G
PZE-101001265	G/A	1	2286535	+	NA	NA	NA	NA	NA	NA	G	R	G	G	G	G	G	G	R	G	G	G	G	G	G	G	G	G	R	G	A	A	G	G	G	A	G	G	A	G	G	G	G	R	G	G	G	N	A
PZE-101001280	A/G	1	2291351	+	NA	NA	NA	NA	NA	NA	A	A	A	A	A	G	A	A	A	A	G	A	A	A	A	A	A	A	A	A	A	A	A	A	A	N	A	A	A	A	A	A	A	A	A	A	G	A	A
PZE-101001320	G/A	1	2321170	+	NA	NA	NA	NA	NA	NA	N	N	N	G	G	A	G	G	N	G	N	G	G	G	N	G	G	G	G	G	G	G	G	G	G	A	G	G	G	G	G	N	G	G	G	G	N	G	G
PZE-101001364	NA	1	2373477	+	NA	NA	NA	NA	NA	NA	N	N	N	N	N	N	N	N	N	N	N	N	N	N	N	N	N	N	N	N	N	N	N	N	N	N	N	N	N	N	N	N	N	N	N	N	N	N	N
PZE-101001380	G/A	1	2413501	+	NA	NA	NA	NA	NA	NA	G	A	G	G	A	G	A	A	R	G	A	G	A	A	A	A	G	G	G	A	A	G	A	G	G	A	G	A	A	A	A	A	G	R	G	A	A	N	A
SYN27251	A/G	1	2419628	+	NA	NA	NA	NA	NA	NA	N	N	N	A	A	G	A	A	A	A	A	A	A	A	A	G	A	A	A	A	A	A	A	A	A	A	A	A	A	A	A	A	A	A	A	A	A	A	A
PUT-163a-5499487-2275	A/T	1	2523478	+	NA	NA	NA	NA	NA	NA	T	A	W	A	T	T	T	T	A	T	T	A	T	A	A	A	A	A	A	T	A	A	A	A	A	N	A	A	A	T	A	A	A	W	A	A	T	A	A
PZE-101001587	A/G	1	2672461	+	NA	NA	NA	NA	NA	NA	G	A	R	G	G	A	G	G	A	G	G	G	G	G	A	G	A	G	R	G	A	A	A	A	G	A	A	A	A	A	G	A	A	A	A	A	G	N	A
SYN38927	C/A	1	2678506	+	NA	NA	NA	NA	NA	NA	C	C	C	C	A	A	C	A	N	A	C	A	A	C	C	A	C	C	M	A	C	C	C	A	C	A	C	C	C	A	C	C	C	C	C	C	C	C	C
SYN35330	A/G	1	2720857	+	NA	NA	NA	NA	NA	NA	N	A	A	A	A	A	A	A	N	A	A	A	A	A	A	A	A	A	A	A	A	A	A	A	A	N	A	A	N	A	A	A	A	A	A	A	G	N	A
SYN35346	G/A	1	2724801	+	NA	NA	NA	NA	NA	NA	G	R	R	A	A	G	A	A	A	A	G	G	A	A	G	G	A	A	N	G	G	G	G	G	A	A	A	G	G	G	G	G	A	A	A	G	G	N	G
SYN35327	G/A	1	2725038	+	NA	NA	NA	NA	NA	NA	N	N	N	G	G	A	G	G	R	G	G	G	G	G	G	A	G	G	G	G	G	G	G	G	G	N	G	G	G	G	G	G	G	G	G	G	A	G	G
SYN35339	G/A	1	2725389	+	NA	NA	NA	NA	NA	NA	G	G	R	A	A	G	G	A	N	A	G	A	A	G	G	G	G	A	G	G	G	G	G	G	A	N	A	G	G	G	G	G	A	G	G	G	G	G	G
SYN35335	A/G	1	2725536	+	NA	NA	NA	NA	NA	NA	N	R	R	G	G	A	G	G	A	G	G	G	G	G	G	A	G	G	A	A	A	A	G	G	G	A	G	G	A	A	G	A	G	A	A	A	A	G	G
SYN35336	C/A	1	2727433	+	NA	NA	NA	NA	NA	NA	N	N	N	A	A	C	C	A	M	A	C	A	A	C	C	C	C	A	C	C	C	C	C	C	A	N	A	C	C	C	C	C	A	C	C	C	C	C	C
SYN35329	A/G	1	2727529	+	NA	NA	NA	NA	NA	NA	N	A	A	A	A	A	A	A	A	A	A	A	A	A	A	G	A	A	A	A	G	G	A	A	A	A	A	A	A	A	A	A	A	A	A	A	G	A	A
SYN35333	G/A	1	2738157	+	NA	NA	NA	NA	NA	NA	N	G	G	A	G	G	G	G	N	G	G	G	G	G	G	G	G	G	G	G	G	G	A	A	A	A	G	A	G	G	G	G	G	G	G	G	A	G	G
SYN35328	A/C	1	2739126	+	NA	NA	NA	NA	NA	NA	C	M	A	A	A	C	A	A	N	A	C	A	A	C	N	A	A	A	M	C	A	C	A	C	A	N	A	A	C	C	A	N	A	M	A	A	C	N	C
SYN35344	C/A	1	2740177	+	NA	NA	NA	NA	NA	NA	A	C	N	C	A	C	C	A	A	A	C	C	A	C	A	C	C	A	C	A	C	C	C	C	C	N	A	C	C	C	C	A	A	C	C	A	A	C	C
SYN38932	A/C	1	2768839	+	NA	NA	NA	NA	NA	NA	N	N	N	A	M	A	A	M	A	M	A	A	M	A	A	A	A	A	A	A	A	A	C	A	A	A	C	C	A	A	A	A	C	A	A	A	A	A	A
SYN38934	A/G	1	2769064	+	NA	NA	NA	NA	NA	NA	N	N	N	A	R	A	A	R	A	R	A	A	R	A	A	A	A	A	A	A	A	A	G	A	A	A	G	G	A	A	A	A	G	A	A	A	A	A	A
SYN38928	G/A	1	2769873	+	NA	NA	NA	NA	NA	NA	N	N	N	A	G	A	A	G	R	G	G	G	G	A	G	A	A	A	A	A	G	G	G	A	A	R	G	G	G	A	A	G	G	N	A	A	A	R	G
SYN38925	A/G	1	2779129	+	NA	NA	NA	NA	NA	NA	N	N	N	A	A	A	A	A	A	A	G	G	A	A	A	A	G	A	A	A	A	A	A	A	A	A	A	A	R	A	A	A	A	A	A	A	R	N	N
SYN5822	C/A	1	2780781	+	NA	NA	NA	NA	NA	NA	M	C	C	C	C	C	C	C	N	C	C	C	C	C	C	N	C	C	C	C	C	C	C	C	C	A	C	A	C	C	C	C	C	C	C	C	C	C	C
SYN38926	G/A	1	2781326	+	NA	NA	NA	NA	NA	NA	N	G	G	G	G	G	G	G	R	G	G	G	G	G	G	G	G	G	G	G	G	G	G	G	G	N	G	G	G	G	G	G	G	G	G	G	A	G	G
PUT-163a-16926058-1127	G/A	1	2786055	+	NA	NA	NA	NA	NA	NA	G	G	R	G	G	A	G	G	N	G	A	G	G	G	G	G	A	G	R	A	A	A	A	G	G	N	G	A	G	G	G	A	G	R	G	A	G	N	G
SYN35337	C/A	1	2843728	+	NA	NA	NA	NA	NA	NA	N	N	N	A	C	C	C	C	N	C	A	C	C	A	C	C	A	C	M	C	A	C	C	C	A	N	C	C	A	A	C	C	C	C	C	C	A	A	A
PUT-163a-60359045-2871	A/C	1	2849489	+	NA	NA	NA	NA	NA	NA	N	N	N	A	A	A	A	A	A	A	A	A	A	A	A	A	A	A	A	A	A	A	A	A	A	N	A	A	A	A	A	A	A	A	A	A	A	A	A
PZE-101002081	G/A	1	2868548	+	NA	NA	NA	NA	NA	NA	N	N	N	G	G	G	G	G	R	G	G	G	G	G	G	G	G	G	G	G	G	G	G	G	G	A	G	G	G	G	G	G	G	G	G	G	G	G	G
PZA03613.2	A/C	1	2914066	+	NA	NA	NA	NA	NA	NA	M	A	A	C	C	C	C	C	C	C	C	A	C	A	A	A	A	A	C	A	A	A	C	A	C	N	A	A	A	A	A	A	A	C	A	A	C	A	A
SYN2547	G/A	1	2914294	+	NA	NA	NA	NA	NA	NA	N	N	N	A	G	G	G	G	N	G	G	G	G	G	G	A	A	A	G	G	G	G	G	G	G	N	G	G	G	A	G	A	A	G	G	A	G	G	G
SYN2548	A/G	1	2914471	+	NA	NA	NA	NA	NA	NA	R	R	A	G	G	G	G	G	R	G	A	A	G	A	A	A	A	A	R	A	A	A	G	A	G	N	A	A	A	G	A	G	G	R	A	G	G	A	A
SYN2545	G/A	1	2987709	+	NA	NA	NA	NA	NA	NA	N	N	N	G	G	G	G	G	R	G	G	G	G	G	G	G	G	G	G	G	G	G	G	G	G	A	G	G	G	G	G	G	G	G	G	G	G	G	G
PZE-101002282	A/G	1	3000237	+	NA	NA	NA	NA	NA	NA	A	G	A	G	G	A	A	G	A	A	A	G	A	N	A	A	A	G	R	N	A	A	A	A	G	A	G	G	A	G	G	A	G	G	A	G	G	A	A
SYN11121	G/A	1	3008347	+	NA	NA	NA	NA	NA	NA	G	N	G	G	G	A	A	G	A	A	G	G	A	G	G	G	G	G	R	G	A	A	G	G	G	N	G	G	A	G	G	G	G	G	A	G	G	N	A
SYN11115	G/A	1	3009997	+	NA	NA	NA	NA	NA	NA	G	R	G	G	G	G	G	G	N	G	G	G	A	G	G	G	G	G	G	G	A	G	G	G	G	N	G	G	G	G	G	G	G	G	A	G	G	G	R
SYN11114	G/A	1	3011929	+	NA	NA	NA	NA	NA	NA	G	R	R	A	A	G	G	A	N	G	G	G	A	A	G	G	A	A	G	A	A	G	G	G	A	A	A	G	G	G	A	G	G	R	A	G	G	G	G
PZE-101002367	C/A	1	3013483	+	NA	NA	NA	NA	NA	NA	N	N	N	C	A	C	C	A	N	A	C	A	C	A	A	A	A	A	M	A	C	C	A	A	C	N	C	C	C	A	C	C	C	M	C	A	A	N	C
SYN11129	A/G	1	3041508	+	NA	NA	NA	NA	NA	NA	N	N	N	G	A	A	A	A	G	A	A	G	A	A	A	G	A	A	R	A	G	A	G	A	G	A	A	A	A	A	G	A	G	A	A	A	A	A	A
SYN11122	A/G	1	3050991	+	NA	NA	NA	NA	NA	NA	A	A	A	G	A	A	G	A	R	A	A	A	A	A	A	A	A	A	R	A	G	A	A	A	G	A	A	A	G	A	G	A	G	A	A	A	A	G	G
SYN11127	A/C	1	3051634	+	NA	NA	NA	NA	NA	NA	A	A	A	A	A	A	A	A	A	A	A	A	A	A	A	A	A	A	A	A	A	A	A	C	A	N	A	A	A	A	A	A	A	M	A	A	A	A	A
SYN11124	G/A	1	3108709	+	NA	NA	NA	NA	NA	NA	N	N	N	A	G	R	G	G	R	G	G	G	G	A	G	G	R	G	G	G	R	G	A	N	R	A	R	R	G	G	A	G	A	N	G	A	A	N	R
SYN30742	A/C	1	3154593	+	NA	NA	NA	NA	NA	NA	A	M	A	C	A	A	A	A	M	A	C	A	A	C	A	A	C	A	A	A	A	A	A	C	C	N	A	C	A	A	C	A	A	C	C	C	A	C	A
SYN30740	A/G	1	3158652	+	NA	NA	NA	NA	NA	NA	A	N	A	G	A	A	A	A	R	A	G	A	A	G	A	A	G	A	A	A	A	A	A	G	G	N	A	G	A	A	G	A	A	G	G	G	A	G	A
SYN30750	A/G	1	3158895	+	NA	NA	NA	NA	NA	NA	A	A	A	A	A	A	A	A	R	A	G	A	A	A	A	A	G	A	A	A	A	A	A	G	A	R	A	A	A	A	A	A	A	R	G	A	A	N	A
SYN30751	A/G	1	3159003	+	NA	NA	NA	NA	NA	NA	A	R	A	G	A	A	A	A	N	A	G	A	A	G	A	A	G	A	A	A	A	A	A	G	G	N	A	G	A	A	G	A	A	G	G	G	A	N	A
SYN30756	A/G	1	3159075	+	NA	NA	NA	NA	NA	NA	G	A	R	A	G	G	G	G	N	G	A	A	G	A	A	A	A	G	G	A	A	G	G	A	A	N	G	A	G	G	A	A	G	A	A	A	G	N	G
SYN30757	A/G	1	3159111	+	NA	NA	NA	NA	NA	NA	A	R	A	G	A	A	A	A	N	A	G	A	A	G	A	A	G	A	A	A	A	A	A	G	G	A	A	G	A	A	G	A	A	G	G	G	A	N	A
SYN30738	G/A	1	3163965	+	NA	NA	NA	NA	NA	NA	A	G	R	G	A	A	A	A	R	A	G	G	A	G	G	G	G	A	A	G	G	A	A	G	G	A	A	G	A	A	G	G	A	G	G	G	A	N	A
SYN30746	A/G	1	3166870	+	NA	NA	NA	NA	NA	NA	G	A	R	A	G	G	G	G	A	G	A	A	G	A	A	A	A	G	G	A	A	G	G	A	A	N	G	A	G	G	A	A	G	A	G	A	G	A	A
SYN30752	A/G	1	3166871	+	NA	NA	NA	NA	NA	NA	A	A	A	A	A	A	A	A	A	A	A	A	A	A	A	A	A	A	A	A	A	A	A	A	A	A	A	A	G	A	A	A	A	A	G	A	A	A	A
SYN30737	G/A	1	3168774	+	NA	NA	NA	NA	NA	NA	G	A	G	G	G	G	G	G	N	G	G	G	G	G	G	G	G	G	G	G	G	G	G	G	G	A	G	G	G	A	G	G	G	G	G	G	A	G	G
PZE-101002887	C/A	1	3201284	+	NA	NA	NA	NA	NA	NA	C	M	M	C	A	C	A	A	A	A	C	C	C	C	C	A	C	A	A	A	A	C	C	C	C	A	A	A	C	A	C	C	A	M	A	C	A	A	A
PZE-101002919	A/G	1	3209275	+	NA	NA	NA	NA	NA	NA	A	R	R	A	G	A	A	G	A	A	G	A	G	G	A	A	A	G	A	A	A	A	A	A	A	N	A	A	G	A	A	A	A	G	A	A	A	A	A
SYN30755	C/A	1	3211843	+	NA	NA	NA	NA	NA	NA	C	C	M	C	C	C	C	C	A	C	C	C	C	C	C	C	C	C	C	C	C	C	C	C	C	A	C	C	C	C	C	C	C	C	C	C	C	C	C
PZE-101003026	G/A	1	3213525	+	NA	NA	NA	NA	NA	NA	G	G	G	G	G	A	G	G	R	A	G	G	G	A	A	A	G	G	A	A	G	A	G	A	G	N	G	A	A	G	G	A	G	R	G	A	G	N	G
PZE-101003031	G/A	1	3215444	+	NA	NA	NA	NA	NA	NA	G	G	G	G	G	A	G	G	R	G	G	G	G	G	A	G	G	G	R	G	G	G	G	A	G	N	G	G	G	G	G	G	G	G	G	G	G	G	G
SYN9369	G/A	1	3327762	+	NA	NA	NA	NA	NA	NA	N	G	G	G	G	G	G	G	A	G	G	G	G	G	A	G	G	G	G	G	A	G	G	G	G	A	G	G	G	A	G	G	G	G	G	A	A	N	G
PZE-101003115	A/G	1	3329539	+	NA	NA	NA	NA	NA	NA	A	A	R	A	A	A	G	A	A	A	G	G	G	A	A	G	A	A	A	G	A	A	A	G	A	N	G	A	A	A	A	A	A	R	A	A	A	A	A
PZE-101003133	A/G	1	3333291	+	NA	NA	NA	NA	NA	NA	A	G	R	G	G	A	G	G	A	A	G	G	G	A	A	G	G	G	R	G	A	A	A	G	G	A	G	A	A	A	G	R	G	R	A	A	A	A	A
PZE-101003135	A/C	1	3334819	+	NA	NA	NA	NA	NA	NA	C	A	M	A	A	A	A	A	A	C	A	A	A	C	A	A	A	A	M	A	A	A	C	A	A	A	A	C	A	C	A	A	A	N	A	C	C	C	A
PZE-101003141	C/A	1	3335525	+	NA	NA	NA	NA	NA	NA	C	C	C	C	C	N	C	C	A	C	C	C	C	C	A	C	C	C	C	C	A	C	C	C	C	A	C	C	A	C	C	A	N	C	A	C	C	C	A
SYN9381	A/C	1	3337882	+	NA	NA	NA	NA	NA	NA	C	A	M	C	A	C	C	A	N	A	A	A	A	A	A	A	A	A	M	A	A	C	A	A	C	A	C	A	A	A	C	A	A	A	C	A	A	N	C
SYN9380	A/G	1	3337921	+	NA	NA	NA	NA	NA	NA	A	A	R	G	A	G	G	A	N	A	A	A	A	A	A	A	A	A	R	A	A	G	A	A	G	N	G	A	A	A	G	A	A	A	G	A	A	N	G
SYN9363	G/A	1	3338316	+	NA	NA	NA	NA	NA	NA	A	G	R	G	G	G	G	G	A	G	G	A	A	G	A	A	G	G	G	A	A	A	G	G	G	A	G	G	G	A	G	A	G	G	A	G	A	A	A
SYN9377	G/A	1	3340979	+	NA	NA	NA	NA	NA	NA	G	G	G	G	G	A	A	G	A	A	G	G	A	G	A	A	G	G	R	A	A	G	A	G	G	N	G	G	G	G	G	A	A	G	A	G	G	N	A
SYN9378	C/A	1	3341556	+	NA	NA	NA	NA	NA	NA	C	A	C	A	C	A	C	C	M	A	C	C	C	A	A	C	A	C	A	C	A	A	C	A	A	N	A	A	A	C	A	A	A	C	C	A	C	C	C
SYN9361	A/C	1	3379175	+	NA	NA	NA	NA	NA	NA	A	A	A	C	A	C	C	A	N	C	C	A	C	A	A	C	C	A	M	C	C	A	A	C	C	N	A	A	A	A	C	A	C	M	C	A	A	A	A
SYN9365	A/G	1	3380695	+	NA	NA	NA	NA	NA	NA	N	A	A	A	A	A	A	A	A	A	A	A	G	A	A	A	A	A	A	A	A	A	G	A	A	A	A	A	A	G	A	A	A	R	A	A	G	A	A
SYN9368	A/G	1	3380776	+	NA	NA	NA	NA	NA	NA	N	A	A	A	A	G	A	A	A	A	A	A	G	A	A	A	G	A	A	G	G	A	G	G	A	N	A	A	A	G	A	G	G	G	A	G	G	N	A
PZE-101003785	A/G	1	3638400	+	NA	NA	NA	NA	NA	NA	N	A	A	A	A	R	A	A	A	A	G	A	A	A	A	A	A	A	R	A	A	A	A	A	A	A	G	A	A	A	A	A	A	A	A	G	A	A	A
SYN11492	G/A	1	3638422	+	NA	NA	NA	NA	NA	NA	N	N	N	A	A	R	A	A	R	A	G	G	A	G	G	A	A	A	R	A	G	G	G	A	A	A	G	A	A	G	A	G	A	R	A	G	A	A	A
SYN11486	C/A	1	3638691	+	NA	NA	NA	NA	NA	NA	N	N	N	C	C	C	C	C	N	C	N	N	C	N	N	C	N	C	C	C	N	C	N	C	C	N	N	C	C	C	C	A	C	C	C	N	C	C	C
SYN11494	G/A	1	3680965	+	NA	NA	NA	NA	NA	NA	G	G	G	G	G	R	A	G	R	G	G	G	G	A	G	G	A	A	G	G	G	G	G	A	G	R	G	G	A	G	G	A	A	G	G	G	G	G	G
SYN11485	G/A	1	3681148	+	NA	NA	NA	NA	NA	NA	N	N	N	G	G	G	G	G	N	G	G	G	G	G	G	G	G	G	G	G	G	G	G	G	G	A	G	G	G	G	G	G	G	G	G	G	G	G	G
SYN11493	A/G	1	3681369	+	NA	NA	NA	NA	NA	NA	G	G	A	G	A	R	G	A	A	G	A	A	G	G	A	A	A	G	G	A	G	A	A	G	G	R	A	A	G	A	G	G	A	R	A	G	G	N	A
SYN11490	C/A	1	3682038	+	NA	NA	NA	NA	NA	NA	C	C	M	A	C	C	C	C	M	C	C	C	C	A	A	C	A	C	C	A	C	C	C	C	A	N	A	A	C	C	A	A	C	C	C	C	C	C	C
SYN11500	A/G	1	3682646	+	NA	NA	NA	NA	NA	NA	G	A	R	A	A	R	G	A	R	A	A	N	G	G	A	A	G	G	A	A	A	A	A	A	A	N	A	A	G	G	A	A	A	A	A	A	A	A	A
SYN11501	A/G	1	3682713	+	NA	NA	NA	NA	NA	NA	G	A	R	A	A	R	G	A	N	A	A	A	G	G	A	A	G	G	A	A	A	A	A	G	A	R	A	A	G	G	A	A	A	G	G	A	A	R	G
SYN11503	G/A	1	3682739	+	NA	NA	NA	NA	NA	NA	A	G	R	G	G	R	A	G	A	G	A	G	A	A	G	G	A	A	G	G	G	G	G	A	G	N	G	G	A	A	G	G	N	A	A	G	G	N	A
SYN11491	G/A	1	3683507	+	NA	NA	NA	NA	NA	NA	N	G	G	G	A	G	G	A	N	G	A	A	G	A	G	G	G	G	G	A	G	A	G	N	G	N	A	A	G	A	G	A	G	G	G	G	G	G	G
PZA02129.1	A/G	1	3706019	+	NA	NA	NA	NA	NA	NA	N	N	N	G	G	A	A	G	A	A	A	G	G	G	A	A	G	A	A	A	G	G	A	G	G	A	G	A	A	A	G	G	G	R	A	G	G	N	A
PZE-101004328	C/A	1	3715329	+	NA	NA	NA	NA	NA	NA	N	N	N	C	C	C	C	C	N	C	A	C	C	C	C	C	A	C	C	C	C	C	C	C	C	N	C	C	C	C	C	C	C	C	C	C	C	C	A
PZE-101004337	A/C	1	3803349	+	NA	NA	NA	NA	NA	NA	A	A	C	C	A	C	C	A	A	C	A	A	C	A	A	C	A	C	C	A	C	A	C	A	C	N	A	A	C	A	C	A	A	A	A	A	C	N	A
PZE-101004387	C/A	1	3855565	+	NA	NA	NA	NA	NA	NA	N	N	N	C	A	N	A	A	A	C	C	C	C	C	C	C	A	A	C	C	C	C	C	C	C	N	C	A	C	A	C	C	C	M	C	C	C	C	C
SYN15069	G/A	1	3862483	+	NA	NA	NA	NA	NA	NA	N	G	G	G	G	G	G	G	N	G	G	G	G	G	G	G	G	G	G	G	A	A	G	G	G	N	G	G	G	G	G	G	G	G	G	A	A	N	G
SYN15073	C/A	1	3866298	+	NA	NA	NA	NA	NA	NA	C	C	C	C	C	C	C	C	A	C	C	C	C	C	C	C	C	C	C	C	C	C	C	C	C	A	C	C	C	A	C	C	C	C	C	C	C	C	C
SYN10469	C/A	1	3975021	+	NA	NA	NA	NA	NA	NA	C	C	C	C	C	N	C	C	M	C	C	C	C	C	C	C	A	C	A	C	C	A	C	C	C	N	C	C	A	C	C	C	C	A	A	A	C	N	C
PZE-101004580	C/G	1	3979259	+	NA	NA	NA	NA	NA	NA	C	G	S	C	G	N	G	G	S	G	G	G	G	C	C	C	C	G	C	C	C	G	G	C	C	S	G	C	G	C	C	G	C	G	C	C	C	C	C
SYN10465	A/G	1	3987208	+	NA	NA	NA	NA	NA	NA	N	N	N	A	A	A	A	A	N	A	A	G	A	A	G	A	A	A	G	A	A	A	A	A	A	A	A	A	A	N	A	A	A	N	A	G	A	N	A
PZE-101004923	A/C	1	4047538	+	NA	NA	NA	NA	NA	NA	C	A	A	A	C	A	A	C	N	A	A	A	A	C	C	C	A	A	A	C	A	A	A	C	A	N	A	A	A	A	A	A	C	A	A	A	A	A	M
SYN10467	G/A	1	4048522	+	NA	NA	NA	NA	NA	NA	G	G	R	G	A	N	G	A	A	A	G	G	A	G	G	G	G	G	A	G	A	G	A	G	G	N	G	G	A	A	G	A	G	A	A	G	A	R	G
SYN10459	G/A	1	4050764	+	NA	NA	NA	NA	NA	NA	G	G	R	G	G	R	G	G	N	A	G	G	A	G	G	G	G	G	G	G	G	G	A	G	G	N	G	G	G	G	G	A	G	G	G	G	G	G	G
PZE-101005008	T/A	1	4123578	+	NA	NA	NA	NA	NA	NA	T	A	W	T	T	T	T	T	T	T	T	T	T	T	A	T	A	T	T	T	T	A	T	T	T	W	T	T	T	T	T	N	T	T	T	T	T	N	W
PZE-101005032	A/G	1	4160138	+	NA	NA	NA	NA	NA	NA	N	G	R	G	N	A	A	N	A	A	G	G	A	A	G	A	G	A	N	A	A	G	A	N	G	N	N	G	A	A	G	N	N	A	G	A	A	N	G
PZA00393.1	A/G	1	4175293	+	NA	NA	NA	NA	NA	NA	N	N	N	A	G	A	A	G	N	A	A	A	A	A	A	A	A	A	G	A	A	A	A	G	A	N	G	A	A	A	A	A	G	A	A	A	A	G	A
PUT-163a-29543981-1758	A/G	1	4214309	+	NA	NA	NA	NA	NA	NA	A	A	A	A	A	A	A	A	R	A	G	A	A	A	A	A	A	A	A	A	A	A	A	A	A	R	A	A	A	G	A	A	A	A	A	A	A	A	A
PUT-163a-29543981-1757	G/A	1	4214326	+	NA	NA	NA	NA	NA	NA	N	N	N	G	N	G	N	N	A	G	A	G	N	G	G	G	N	N	G	N	N	G	N	G	G	N	G	G	N	A	G	G	G	G	G	N	N	G	G
SYN5932	C/A	1	4242757	+	NA	NA	NA	NA	NA	NA	N	N	N	C	N	C	C	C	M	C	C	C	C	C	C	C	C	C	C	C	C	C	C	C	C	N	C	C	C	C	C	C	C	C	C	C	C	C	C
SYN5936	G/A	1	4295563	+	NA	NA	NA	NA	NA	NA	N	N	N	G	G	G	G	G	A	G	G	G	G	G	G	G	G	G	G	G	G	G	G	G	G	A	G	G	G	A	G	G	G	R	G	G	G	G	G
SYN5934	G/A	1	4297279	+	NA	NA	NA	NA	NA	NA	A	G	G	G	A	A	A	A	N	A	A	G	G	A	G	A	G	A	G	G	A	G	A	G	G	A	A	A	G	G	G	R	A	R	A	G	A	N	A
SYN5935	G/A	1	4330815	+	NA	NA	NA	NA	NA	NA	N	N	N	G	G	G	G	G	A	G	G	G	A	G	G	G	G	G	A	A	G	G	G	G	G	A	A	G	G	A	G	N	G	R	G	A	G	A	R
SYN7380	G/A	1	4425296	+	NA	NA	NA	NA	NA	NA	N	N	N	G	N	G	G	N	A	N	G	A	N	N	N	N	N	N	N	G	A	N	N	N	G	A	G	G	A	A	A	G	N	G	N	A	A	N	G
SYN7378	G/A	1	4425801	+	NA	NA	NA	NA	NA	NA	A	G	G	G	A	G	G	A	A	A	G	A	A	G	A	G	G	G	A	A	A	A	G	G	G	A	G	G	G	A	G	G	A	G	A	A	A	A	G
PZA02869.8	G/A	1	4429897	+	NA	NA	NA	NA	NA	NA	N	N	N	G	G	G	G	G	G	G	G	G	G	G	G	G	G	G	G	G	G	G	G	G	G	A	G	G	G	G	G	G	G	G	G	G	G	G	G
PZE-101005765	A/G	1	4431142	+	NA	NA	NA	NA	NA	NA	G	A	A	A	A	A	A	A	A	A	A	A	A	A	A	A	A	A	G	G	G	A	A	A	A	A	A	G	A	A	A	A	A	A	A	A	G	N	A
PZE-101005766	A/G	1	4431359	+	NA	NA	NA	NA	NA	NA	G	A	A	A	A	A	A	A	N	A	A	A	A	A	A	A	A	A	A	G	A	A	A	A	A	N	A	A	A	A	A	A	A	A	A	A	A	A	A
PZE-101005770	G/A	1	4432236	+	NA	NA	NA	NA	NA	NA	A	G	G	G	G	G	G	G	N	G	G	G	G	G	G	G	G	G	G	G	G	G	G	G	G	A	G	A	G	G	G	G	G	G	G	G	G	G	G
PZE-101005806	G/A	1	4484343	+	NA	NA	NA	NA	NA	NA	G	G	R	G	G	G	G	G	N	G	G	G	G	A	G	G	G	G	G	G	G	G	G	N	G	N	G	G	G	G	G	N	A	G	A	G	G	G	G
PZE-101005818	A/G	1	4484999	+	NA	NA	NA	NA	NA	NA	G	G	A	A	A	A	A	A	N	G	A	G	A	G	A	A	G	A	A	G	A	A	A	A	A	A	G	N	A	G	A	N	A	R	A	G	A	N	R
PZE-101005831	A/G	1	4485476	+	NA	NA	NA	NA	NA	NA	N	N	N	A	N	A	A	N	A	A	A	A	A	G	A	N	A	A	A	A	A	A	A	A	A	N	A	A	A	A	A	A	A	A	N	A	A	A	A
SYN7383	C/A	1	4493181	+	NA	NA	NA	NA	NA	NA	C	C	C	A	C	C	C	C	M	C	C	C	C	A	A	C	C	C	C	C	A	C	A	A	A	A	A	C	A	C	A	N	A	A	C	A	A	C	C
SYN7752	G/A	1	4688461	+	NA	NA	NA	NA	NA	NA	G	G	R	G	G	G	G	G	N	G	R	G	R	R	G	A	G	G	G	G	G	G	R	R	G	A	G	G	R	G	G	G	G	G	G	R	G	G	R
SYN7751	G/A	1	4689089	+	NA	NA	NA	NA	NA	NA	G	G	R	G	G	G	G	G	N	G	A	G	A	A	G	G	G	G	G	G	G	G	G	A	G	A	G	G	A	G	G	G	G	G	G	A	G	N	A
SYN7755	C/A	1	4693577	+	NA	NA	NA	NA	NA	NA	A	C	A	A	N	C	C	M	A	A	M	C	A	A	A	A	M	C	M	C	C	A	A	M	A	A	A	A	A	C	A	C	A	A	C	M	C	N	N
SYN7754	C/A	1	4693582	+	NA	NA	NA	NA	NA	NA	N	N	N	C	A	A	A	A	M	C	M	A	C	C	C	C	A	A	N	C	A	C	C	N	C	N	C	C	C	A	C	A	C	C	A	M	A	N	M
PUT-163a-50325923-2183	G/A	1	4731402	+	NA	NA	NA	NA	NA	NA	N	N	N	N	G	N	G	G	N	G	A	G	N	G	A	G	G	G	N	G	G	G	G	G	N	N	N	G	G	G	A	A	G	A	G	G	N	G	G
PUT-163a-50325923-2184	G/A	1	4731441	+	NA	NA	NA	NA	NA	NA	A	G	R	G	G	G	G	G	N	G	A	G	G	G	A	G	G	G	G	G	G	G	G	G	G	A	G	G	G	G	A	A	G	A	G	G	G	G	G
SYN10708	A/G	1	4737662	+	NA	NA	NA	NA	NA	NA	A	A	R	A	G	G	A	G	A	G	G	G	A	A	G	A	A	G	A	A	A	A	G	A	A	A	A	A	A	G	G	G	G	R	A	A	A	R	R
SYN10711	A/G	1	4738754	+	NA	NA	NA	NA	NA	NA	G	G	R	G	A	A	G	A	R	A	A	A	G	A	G	A	G	A	A	G	A	G	A	A	G	N	G	A	A	A	A	A	A	R	A	G	A	A	A
SYN10715	A/G	1	4739155	+	NA	NA	NA	NA	NA	NA	G	A	R	A	A	G	A	A	R	G	A	G	A	A	G	A	A	A	G	G	G	G	A	A	A	A	A	A	A	G	A	A	A	R	G	G	G	G	G
SYN10709	A/C	1	4741102	+	NA	NA	NA	NA	NA	NA	N	N	N	N	A	C	A	A	M	A	N	N	N	A	C	A	N	N	N	N	C	C	A	N	N	A	N	A	A	N	A	A	N	M	C	A	N	A	M
PZE-101006745	A/G	1	4769244	+	NA	NA	NA	NA	NA	NA	N	N	N	A	N	A	A	N	A	A	A	A	A	A	A	A	A	A	A	A	G	N	A	A	A	A	A	A	A	A	A	A	A	A	N	A	A	A	A
PZD00021.2	A/G	1	4835538	+	NA	NA	NA	NA	NA	NA	N	N	N	A	A	A	A	A	A	A	A	A	A	A	A	A	A	A	A	A	A	A	A	A	A	N	A	A	A	A	A	A	A	A	A	A	A	A	A
PZD00020.2	G/A	1	4835690	+	NA	NA	NA	NA	NA	NA	N	N	N	G	G	G	G	G	N	G	G	G	G	G	G	G	G	G	G	G	G	G	G	G	G	A	G	G	G	G	G	G	G	G	G	G	G	G	G
PZD00020.4	A	1	4835952	+	NA	NA	NA	NA	NA	NA	N	N	N	A	A	A	A	A	A	A	A	A	A	A	A	A	A	A	A	A	A	A	A	A	A	A	A	A	A	A	A	A	A	A	A	A	A	A	A
PZD00081.2	G/A	1	4836542	+	NA	NA	NA	NA	NA	NA	N	N	N	G	G	G	G	G	R	G	G	G	G	G	G	G	G	G	G	G	G	G	G	G	G	A	G	G	G	G	G	G	G	G	G	G	G	G	G
PZD00019.1	A	1	4912321	+	NA	NA	NA	NA	NA	NA	N	N	N	A	A	A	A	A	A	A	A	A	A	A	A	A	A	A	A	A	A	A	A	A	A	A	A	A	A	A	A	A	A	A	A	A	A	A	A
zagl1.1	A/C	1	4912526	+	NA	NA	NA	NA	NA	NA	N	N	N	A	A	A	A	A	A	A	A	A	A	A	A	A	A	A	A	A	A	A	A	A	A	N	A	A	A	A	A	A	A	A	A	A	A	A	A
PZE-101006890	A/G	1	4966380	+	NA	NA	NA	NA	NA	NA	A	A	A	G	N	A	A	N	A	A	A	A	A	G	A	A	A	A	A	A	A	A	A	A	G	R	G	G	G	A	A	G	A	G	G	G	A	A	R
SYN11315	A/G	1	4967310	+	NA	NA	NA	NA	NA	NA	A	A	A	A	A	A	A	A	A	A	G	A	A	A	A	G	A	A	A	A	A	A	A	A	A	R	A	A	G	G	A	A	A	R	A	A	A	A	R
SYN11324	G/A	1	4967528	+	NA	NA	NA	NA	NA	NA	N	N	N	A	N	G	N	N	N	N	N	R	N	G	G	N	N	N	N	N	G	G	G	N	A	N	A	G	N	N	A	G	G	G	G	G	N	G	G
ZM013498-0200	G/A	1	4975596	+	NA	NA	NA	NA	NA	NA	N	N	N	A	A	G	G	A	G	A	G	G	G	G	A	G	G	A	A	A	G	G	G	G	A	N	A	G	G	A	A	A	G	G	G	G	G	N	G
SYN11308	C/A	1	5062538	+	NA	NA	NA	NA	NA	NA	N	N	N	C	C	C	C	C	M	C	C	C	C	C	C	C	C	C	C	C	C	C	C	C	C	A	C	C	C	C	C	C	C	C	C	C	C	C	C
SYN11309	C/A	1	5063910	+	NA	NA	NA	NA	NA	NA	N	N	N	N	C	N	N	C	C	N	N	C	N	N	C	N	N	N	N	C	N	C	C	N	N	A	N	N	C	N	C	C	C	C	C	C	N	C	C
SYN11325	G/A	1	5065707	+	NA	NA	NA	NA	NA	NA	G	G	R	A	A	G	G	G	N	A	G	G	A	A	G	A	G	A	A	G	G	G	G	A	A	R	A	G	G	G	A	A	A	G	G	G	G	N	G
PZE-101007769	A/G	1	5220190	+	NA	NA	NA	NA	NA	NA	N	N	N	A	A	A	N	G	N	A	A	A	G	A	G	G	G	A	A	G	A	A	A	G	A	N	A	G	A	A	A	G	G	A	A	A	A	A	A
SYN36149	G/A	1	5299776	+	NA	NA	NA	NA	NA	NA	A	A	R	G	G	G	N	G	N	G	A	G	G	G	A	G	A	G	G	A	G	G	G	A	G	A	G	G	G	G	G	A	A	G	G	G	G	G	G
SYN36150	G/A	1	5299808	+	NA	NA	NA	NA	NA	NA	N	N	N	G	G	G	R	G	N	G	A	G	G	G	A	G	A	G	G	A	G	G	G	A	G	N	G	G	G	G	G	A	A	G	G	G	G	G	G
SYN36142	A/G	1	5299969	+	NA	NA	NA	NA	NA	NA	N	G	R	A	A	A	R	G	N	A	G	A	G	A	G	G	G	A	A	G	A	A	A	G	A	A	A	G	A	A	A	G	G	A	A	A	A	A	A
SYN36143	G/A	1	5300309	+	NA	NA	NA	NA	NA	NA	A	A	R	G	G	G	R	G	N	G	A	G	G	G	A	G	A	G	G	A	G	G	G	A	G	N	G	G	G	G	G	A	A	G	G	G	G	G	G
PZA01022.1	A/G	1	5300434	+	NA	NA	NA	NA	NA	NA	N	N	N	A	A	A	A	A	A	A	A	A	A	A	A	A	A	A	A	A	A	A	A	A	A	A	A	A	A	A	A	A	A	A	A	A	A	A	A
SYN36146	G/A	1	5310872	+	NA	NA	NA	NA	NA	NA	N	N	N	G	G	G	G	G	N	G	G	G	G	G	G	G	G	G	G	G	G	G	G	G	G	A	G	G	G	G	G	G	G	G	G	G	G	G	G
SYN6288	A/G	1	5321095	+	NA	NA	NA	NA	NA	NA	N	N	N	A	A	A	A	A	N	A	A	A	A	G	A	A	A	A	A	A	A	A	A	A	A	N	A	A	A	G	A	A	A	A	A	A	A	A	A
PZB00919.1	C/A	1	5353316	+	NA	NA	NA	NA	NA	NA	C	C	C	C	C	A	C	C	M	A	C	A	C	C	C	C	C	C	A	C	C	A	A	A	C	A	C	C	C	C	A	C	C	M	A	A	C	N	C
SYN6290	G/A	1	5362253	+	NA	NA	NA	NA	NA	NA	A	G	R	G	A	R	R	R	R	R	G	G	R	A	A	G	R	R	G	G	A	G	R	A	R	A	G	G	G	A	G	A	A	G	G	G	A	R	A
SYN10139	G/A	1	5411692	+	NA	NA	NA	NA	NA	NA	G	A	G	G	G	A	N	G	N	G	G	G	G	G	A	G	A	G	G	G	G	G	G	G	G	N	G	G	A	G	G	G	G	R	G	G	G	N	A
PZE-101008684	G/A	1	5513283	+	NA	NA	NA	NA	NA	NA	G	G	G	G	A	A	A	G	N	G	G	G	A	A	G	A	G	G	G	G	G	G	G	G	G	N	G	G	G	G	G	G	G	G	G	G	G	G	G
PZE-101008685	C/A	1	5513727	+	NA	NA	NA	NA	NA	NA	C	A	C	C	C	C	C	C	N	C	C	C	C	C	C	C	C	C	C	C	C	C	C	C	C	A	C	A	C	C	C	C	C	C	A	C	C	C	C
PZE-101009163	A/G	1	5626114	+	NA	NA	NA	NA	NA	NA	N	N	N	A	A	G	A	G	R	G	A	A	G	G	G	G	A	A	G	G	G	G	A	A	A	N	A	G	A	A	G	G	A	R	A	A	G	N	G
PZE-101009215	A/G	1	5741967	+	NA	NA	NA	NA	NA	NA	G	A	G	G	A	A	N	A	N	A	G	A	A	A	A	G	G	G	A	G	A	A	G	A	A	A	A	A	A	A	G	A	A	A	A	A	A	N	G
PZE-101009310	G/A	1	5766512	+	NA	NA	NA	NA	NA	NA	G	G	R	G	G	G	A	G	N	G	G	G	G	G	G	G	G	G	G	G	A	G	G	G	G	A	G	G	G	G	A	G	A	G	G	G	G	G	G
PZE-101009312	G/A	1	5768048	+	NA	NA	NA	NA	NA	NA	N	N	N	G	G	G	A	G	R	G	G	G	G	G	G	G	G	G	G	G	A	G	G	G	G	A	G	G	N	G	A	G	A	G	G	G	G	G	G
PUT-163a-86470789-4503	A/G	1	5776015	+	NA	NA	NA	NA	NA	NA	A	A	A	G	G	A	A	A	A	A	A	G	G	A	G	G	A	A	A	A	A	G	G	A	A	A	A	A	A	A	A	A	A	R	A	A	A	A	A
PUT-163a-86470789-4504	A/G	1	5776032	+	NA	NA	NA	NA	NA	NA	A	A	A	A	A	G	A	G	G	G	A	A	A	G	A	A	G	G	G	G	G	A	A	G	G	R	G	G	A	G	A	A	A	A	A	G	G	G	G
PZE-101009528	A/G	1	5784336	+	NA	NA	NA	NA	NA	NA	G	G	G	A	A	A	G	A	A	A	G	A	A	A	A	A	A	A	A	A	A	A	A	A	A	N	A	A	G	A	G	G	G	R	G	A	A	A	A
PZE-101009538	A/G	1	5787930	+	NA	NA	NA	NA	NA	NA	N	N	N	A	G	G	A	G	N	G	A	G	A	N	A	A	G	G	G	G	G	A	A	G	G	G	G	G	A	G	A	A	A	N	A	G	G	G	G
PZE-101009582	A/G	1	5806301	+	NA	NA	NA	NA	NA	NA	N	N	N	A	A	A	G	A	A	N	A	G	A	A	N	A	A	A	N	N	A	G	N	A	A	N	A	A	A	G	A	A	A	N	A	A	G	N	N
PZE-101009670	G/A	1	5936612	+	NA	NA	NA	NA	NA	NA	N	N	N	G	G	G	G	G	N	G	G	A	G	G	G	G	G	G	G	G	G	G	G	G	G	R	G	G	G	G	G	G	A	G	G	G	G	G	G
SYN6322	C/A	1	6179473	+	NA	NA	NA	NA	NA	NA	N	N	N	N	A	A	A	C	N	C	A	C	A	C	A	A	C	C	C	C	A	C	C	A	C	M	C	C	A	N	C	A	C	N	A	A	A	C	C
SYN6315	A/C	1	6181707	+	NA	NA	NA	NA	NA	NA	N	N	N	A	C	A	C	A	A	A	A	C	A	C	C	A	A	A	A	C	C	A	A	A	A	A	A	A	C	A	C	A	C	A	A	A	C	N	C
SYN6319	G/A	1	6182434	+	NA	NA	NA	NA	NA	NA	N	N	N	G	R	A	N	R	R	R	G	G	R	G	R	G	R	R	A	G	N	G	R	R	A	R	G	G	G	G	R	G	G	A	G	G	A	R	G
SYN6312	A/G	1	6182714	+	NA	NA	NA	NA	NA	NA	N	N	N	A	A	A	G	A	N	A	A	A	A	G	A	A	A	A	A	A	A	A	A	A	A	N	A	A	G	A	A	A	G	A	A	A	A	A	A
SYN6333	G/A	1	6182909	+	NA	NA	NA	NA	NA	NA	N	N	N	G	G	A	G	A	N	A	G	G	A	G	G	G	A	A	A	G	G	G	G	A	G	A	G	G	G	G	G	G	G	R	G	G	A	N	G
PUT-163a-13237058-195	G/A	1	6184700	+	NA	NA	NA	NA	NA	NA	N	G	G	G	G	A	G	A	N	A	A	G	A	A	G	G	A	A	A	G	A	G	A	A	A	N	G	G	A	G	G	G	A	A	G	A	G	N	G
SYN6339	C/A	1	6184846	+	NA	NA	NA	NA	NA	NA	N	N	N	A	C	C	C	C	N	C	C	C	C	C	C	C	C	C	C	C	C	A	C	C	C	N	A	A	C	A	C	A	C	C	A	C	C	C	C
SYN6338	A/G	1	6184852	+	NA	NA	NA	NA	NA	NA	N	N	N	G	A	A	A	A	A	A	A	A	A	A	A	A	A	A	A	A	A	G	A	A	A	N	G	G	A	G	A	G	A	A	G	A	A	A	A
SYN6314	G/A	1	6185071	+	NA	NA	NA	NA	NA	NA	N	N	N	A	G	A	G	G	R	G	G	G	A	G	G	G	A	A	G	A	G	A	G	G	G	N	A	A	A	A	G	A	G	R	A	A	G	N	A
SYN6341	A/C	1	6187115	+	NA	NA	NA	NA	NA	NA	N	N	N	A	A	A	A	A	A	A	A	A	A	A	A	A	A	A	A	A	A	A	A	A	A	N	A	A	A	A	A	A	A	A	A	A	A	A	A
SYN6335	A/G	1	6187187	+	NA	NA	NA	NA	NA	NA	A	G	G	G	G	A	G	A	R	A	A	G	A	A	G	G	G	G	A	R	G	A	A	G	A	R	A	A	A	G	G	A	A	G	A	A	G	A	A
SYN6346	G/A	1	6187405	+	NA	NA	NA	NA	NA	NA	N	G	G	G	G	A	G	A	R	A	A	G	A	A	G	G	G	G	A	G	G	A	A	G	A	A	A	A	A	G	G	A	A	G	A	A	G	R	G
SYN6331	A/C	1	6203817	+	NA	NA	NA	NA	NA	NA	C	A	A	A	A	A	A	A	A	A	A	A	C	C	A	A	A	A	A	A	A	A	A	A	C	A	A	A	A	A	A	A	C	A	A	A	A	A	A
SYN6318	A/G	1	6206622	+	NA	NA	NA	NA	NA	NA	A	G	G	G	A	A	G	A	A	A	A	A	A	G	A	A	G	G	A	A	A	G	A	G	A	A	A	A	A	G	A	G	G	N	G	A	G	A	A
SYN6326	G/A	1	6206994	+	NA	NA	NA	NA	NA	NA	N	N	N	G	G	A	G	G	N	G	A	A	G	N	G	G	G	G	G	G	G	G	G	N	A	G	A	G	G	G	A	G	G	N	G	G	G	G	G
SYN6317	C/A	1	6220493	+	NA	NA	NA	NA	NA	NA	C	C	C	C	C	C	C	C	N	C	C	C	C	C	C	C	C	C	C	A	C	A	C	C	C	A	C	C	C	C	C	C	C	C	C	C	A	N	A
SYN6320	G/A	1	6221172	+	NA	NA	NA	NA	NA	NA	N	N	N	G	G	G	N	G	R	G	G	A	G	G	G	G	G	G	G	G	G	G	G	G	G	A	G	G	G	G	G	G	G	G	G	G	G	G	G
SYN6337	A/G	1	6222592	+	NA	NA	NA	NA	NA	NA	G	G	A	G	A	A	A	A	G	G	G	G	A	G	A	A	A	A	G	A	A	A	A	G	A	R	A	G	A	A	G	G	G	G	G	A	A	N	A
PZE-101010560	C/A	1	6228318	+	NA	NA	NA	NA	NA	NA	A	C	A	A	C	C	A	A	A	A	A	C	A	A	A	C	A	A	A	A	A	C	C	C	C	N	C	C	C	C	C	C	C	C	C	A	C	N	A
PUT-163a-29543882-1755	G/A	1	6232488	+	NA	NA	NA	NA	NA	NA	N	N	N	G	A	G	G	A	N	G	G	A	A	A	A	A	G	G	G	A	A	A	G	A	G	A	G	G	G	A	G	A	G	G	A	G	G	N	A
PZE-101010649	C/A	1	6384464	+	NA	NA	NA	NA	NA	NA	C	C	C	C	C	C	A	C	N	C	C	C	C	C	N	C	C	C	C	C	C	C	A	C	C	A	A	C	A	C	C	C	C	N	C	C	C	C	C
SYN36524	C/A	1	6397043	+	NA	NA	NA	NA	NA	NA	C	C	A	C	C	A	C	C	N	C	A	C	C	C	C	C	A	A	C	C	C	C	C	C	C	N	A	C	C	C	A	C	C	C	C	C	A	C	C
PZE-101010821	G/A	1	6404614	+	NA	NA	NA	NA	NA	NA	G	G	G	G	G	A	G	A	N	G	G	G	A	G	G	G	A	A	G	G	G	G	G	G	G	A	G	A	G	G	G	G	G	G	G	G	A	G	G
PZE-101010917	A/C	1	6498482	+	NA	NA	NA	NA	NA	NA	A	A	N	A	A	A	A	A	A	A	A	A	A	A	A	A	A	A	A	C	C	A	A	A	C	N	A	A	A	A	C	A	C	A	A	C	A	N	C
PUT-163a-148991740-713	G/A	1	6509763	+	NA	NA	NA	NA	NA	NA	N	N	N	G	G	G	G	G	G	G	A	G	G	G	G	G	G	G	G	G	G	G	G	G	G	N	G	G	G	G	A	G	G	R	G	G	G	G	G
PUT-163a-148991740-712	A/G	1	6509828	+	NA	NA	NA	NA	NA	NA	N	A	A	A	A	A	A	A	R	G	G	A	A	A	A	A	G	G	G	A	G	A	A	A	A	N	A	A	A	A	G	A	A	N	A	A	A	A	A
PZE-101011048	A/G	1	6510426	+	NA	NA	NA	NA	NA	NA	A	A	N	A	A	A	A	G	A	G	A	A	A	G	A	G	G	G	G	G	A	A	A	A	A	N	A	G	G	A	A	A	G	N	A	G	G	N	G
PZE-101011197	A/G	1	6739903	+	NA	NA	NA	NA	NA	NA	A	A	A	A	A	A	A	A	A	G	A	A	A	A	G	A	G	G	G	A	A	A	A	A	A	A	A	A	A	A	A	A	G	A	A	A	A	N	A
PZE-101011230	A/G	1	6744663	+	NA	NA	NA	NA	NA	NA	A	A	A	A	N	A	A	A	N	A	A	A	G	A	A	A	A	A	A	G	G	G	A	A	A	N	G	G	A	A	A	A	A	A	G	A	A	N	G
PZE-101011364	A/G	1	6779420	+	NA	NA	NA	NA	NA	NA	N	N	N	N	N	N	N	N	A	A	A	A	A	A	N	A	N	N	N	A	N	A	A	G	A	N	A	A	N	N	A	A	A	N	N	N	R	A	A
SYN13179	C/A	1	6799795	+	NA	NA	NA	NA	NA	NA	N	N	N	C	C	C	C	C	M	C	C	C	C	C	C	C	C	C	C	C	C	C	C	C	C	A	C	C	C	C	C	C	C	C	C	C	C	C	C
ZM012984-0229	G/A	1	6801381	+	NA	NA	NA	NA	NA	NA	A	G	G	A	A	G	G	G	R	G	A	A	G	A	G	G	G	G	G	G	A	G	G	G	A	A	G	G	G	G	G	G	A	G	G	G	A	G	G
SYN13174	C/A	1	6804569	+	NA	NA	NA	NA	NA	NA	N	N	N	C	C	C	C	C	N	A	C	C	C	C	C	C	C	C	C	C	C	C	C	C	C	A	C	C	C	C	C	C	C	C	C	C	C	C	C
SYN13182	A/G	1	6805928	+	NA	NA	NA	NA	NA	NA	A	A	G	G	A	G	G	G	N	G	A	A	A	A	A	G	G	G	G	G	A	A	G	A	A	G	A	A	G	G	G	A	A	R	G	A	A	N	G
SYN13173	C/A	1	6806236	+	NA	NA	NA	NA	NA	NA	N	N	N	C	C	C	C	C	A	A	C	C	C	C	C	A	C	C	C	A	C	C	C	C	C	A	C	C	C	C	C	C	C	C	C	C	C	C	A
SYN13185	G/A	1	6806770	+	NA	NA	NA	NA	NA	NA	G	G	G	G	G	G	G	G	A	A	G	G	G	G	G	A	G	G	G	A	G	G	G	G	G	A	G	G	G	G	G	G	G	G	G	G	G	R	A
PZE-101011431	C/A	1	6806954	+	NA	NA	NA	NA	NA	NA	C	C	M	A	C	A	A	A	N	C	C	C	C	C	C	C	A	A	A	C	C	C	A	C	C	N	C	C	A	A	A	C	C	A	A	C	C	C	C
SYN13169	A/G	1	6809743	+	NA	NA	NA	NA	NA	NA	A	A	N	N	A	N	N	N	A	G	A	A	A	A	A	G	N	N	N	G	A	A	N	A	A	N	A	A	N	N	N	A	A	R	N	A	A	R	G
SYN13177	G/A	1	6813012	+	NA	NA	NA	NA	NA	NA	G	G	G	G	G	G	G	G	N	A	G	G	G	G	G	G	G	G	G	A	G	G	G	G	G	A	G	G	G	G	G	G	G	G	G	G	G	N	A
SYN13175	C/A	1	6884627	+	NA	NA	NA	NA	NA	NA	N	N	N	C	C	C	A	A	M	C	C	C	C	C	C	C	C	C	C	C	C	C	C	C	C	A	C	C	C	C	A	C	C	C	C	C	C	C	C
SYN13165	C/A	1	6885067	+	NA	NA	NA	NA	NA	NA	N	N	N	A	A	C	A	C	N	A	A	C	C	A	C	A	C	C	C	C	A	C	C	C	A	A	C	C	C	C	C	C	A	C	C	C	A	C	C
SYN13178	G/A	1	6886047	+	NA	NA	NA	NA	NA	NA	G	G	G	G	G	G	G	G	N	G	G	G	G	G	G	G	G	G	G	G	G	G	G	G	G	N	G	G	G	G	G	G	G	G	G	G	G	G	G
SYN13171	G/A	1	6886373	+	NA	NA	NA	NA	NA	NA	G	G	G	A	G	G	G	G	R	G	G	G	A	G	A	G	G	G	G	G	A	G	G	G	G	A	G	G	G	G	G	R	G	G	G	G	G	N	G
SYN13170	A/G	1	6886491	+	NA	NA	NA	NA	NA	NA	A	G	A	A	A	G	G	G	A	G	G	G	A	G	A	A	A	A	A	A	A	A	G	A	A	N	G	G	G	A	G	G	A	A	N	A	G	A	A
SYN7706	C/A	1	7008919	+	NA	NA	NA	NA	NA	NA	N	N	N	C	A	C	C	A	A	C	A	A	A	N	A	N	C	C	C	A	C	C	A	C	A	N	C	C	C	C	C	A	C	C	C	C	C	C	A
SYN7705	C/A	1	7008926	+	NA	NA	NA	NA	NA	NA	A	C	N	C	A	C	C	A	N	C	A	C	A	C	A	C	C	C	C	A	C	C	C	C	A	N	C	C	C	C	C	N	C	C	C	C	C	N	A
PZE-101011781	A/G	1	7008949	+	NA	NA	NA	NA	NA	NA	G	A	A	A	A	A	A	G	A	A	A	A	A	N	A	N	A	A	A	A	A	A	A	A	A	A	A	A	A	N	A	A	A	A	A	A	A	A	A
PZE-101011906	A/G	1	7046380	+	NA	NA	NA	NA	NA	NA	G	A	A	G	A	G	G	G	A	A	A	A	A	A	A	G	A	A	A	A	A	G	A	A	G	A	A	A	G	G	G	G	G	N	G	A	A	A	A
SYN7697	G/A	1	7046577	+	NA	NA	NA	NA	NA	NA	G	G	A	A	G	A	A	A	R	A	A	G	G	G	G	A	A	A	A	A	G	A	G	A	A	A	A	G	A	A	A	A	A	A	A	G	G	N	A
SYN7702	G/A	1	7053290	+	NA	NA	NA	NA	NA	NA	A	G	G	A	A	G	A	G	N	G	G	A	G	G	G	A	G	G	G	A	G	G	A	G	A	A	A	A	A	G	G	R	A	N	G	A	G	N	A
SYN6009	A/G	1	7054052	+	NA	NA	NA	NA	NA	NA	N	N	N	A	A	N	G	A	A	G	N	A	N	A	A	G	N	A	A	N	A	A	A	G	G	N	G	A	N	A	G	G	G	G	N	A	A	A	N
SYN7698	A/C	1	7124712	+	NA	NA	NA	NA	NA	NA	A	A	A	C	C	C	C	C	N	C	C	C	C	A	C	C	A	A	C	C	C	C	C	C	A	N	A	A	C	A	C	C	C	N	A	A	A	C	C
SYN7696	G/A	1	7130894	+	NA	NA	NA	NA	NA	NA	G	G	G	G	G	G	G	G	N	A	G	G	G	G	G	G	G	G	A	G	G	G	G	A	G	A	G	G	G	A	G	G	G	G	G	G	G	G	G
SYN20420	G/A	1	7155691	+	NA	NA	NA	NA	NA	NA	N	G	G	G	G	A	A	A	R	A	G	G	G	G	G	G	G	G	A	G	A	G	G	A	A	A	G	G	G	A	G	G	G	G	G	G	A	N	G
SYN12336	G/A	1	7305871	+	NA	NA	NA	NA	NA	NA	G	G	G	G	G	G	G	G	R	A	G	G	G	G	G	G	G	G	A	A	G	G	G	A	A	R	G	A	G	G	G	G	G	N	G	A	A	N	A
SYN12337	A/G	1	7310137	+	NA	NA	NA	NA	NA	NA	G	A	A	A	G	A	A	A	N	A	A	A	A	A	A	A	A	A	A	A	A	G	A	A	A	R	A	A	A	G	A	A	A	A	A	A	A	N	A
PZE-101012517	A/G	1	7310158	+	NA	NA	NA	NA	NA	NA	A	A	A	A	A	G	G	G	N	A	G	G	G	G	G	A	G	G	A	A	G	A	A	A	A	N	A	A	G	A	A	A	A	N	G	A	A	A	A
SYN12340	G/A	1	7310688	+	NA	NA	NA	NA	NA	NA	G	G	G	A	N	G	G	A	N	G	G	G	G	G	N	G	G	G	G	A	G	G	G	G	R	R	G	A	G	G	A	G	A	G	G	A	G	A	A
SYN12338	A/G	1	7310754	+	NA	NA	NA	NA	NA	NA	A	A	A	A	A	A	A	A	N	A	A	A	A	A	A	A	A	A	A	G	A	A	A	A	R	N	A	G	A	A	A	A	A	A	A	A	A	R	G
SYN13394	G/A	1	7419471	+	NA	NA	NA	NA	NA	NA	A	G	G	N	G	A	A	A	R	A	A	G	A	G	G	N	G	G	N	A	A	G	A	N	A	N	A	A	A	A	N	R	G	N	G	G	G	A	A
SYN13399	C/A	1	7451457	+	NA	NA	NA	NA	NA	NA	N	N	N	A	C	A	A	C	M	C	C	C	M	C	A	A	M	M	C	A	A	C	A	C	M	N	C	A	M	A	A	A	A	M	C	A	A	C	C
SYN13400	G/A	1	7451544	+	NA	NA	NA	NA	NA	NA	G	G	G	G	R	G	G	G	N	G	G	G	R	G	G	G	R	R	G	G	G	G	G	G	G	N	G	G	R	G	G	G	G	G	G	G	G	G	G
SYN13397	G/A	1	7529503	+	NA	NA	NA	NA	NA	NA	A	N	N	G	R	A	R	R	A	G	A	A	R	R	A	A	R	G	R	A	A	A	R	A	R	A	R	G	R	A	R	R	G	G	R	A	R	N	A
SYN13396	A/G	1	7532176	+	NA	NA	NA	NA	NA	NA	N	N	N	A	A	A	A	A	A	A	A	A	A	A	A	A	A	A	A	A	A	A	A	A	A	A	A	A	A	A	A	A	A	A	A	A	A	A	A
SYN13395	A/G	1	7532975	+	NA	NA	NA	NA	NA	NA	G	A	A	A	A	G	A	A	N	G	G	G	A	G	G	G	A	A	G	G	G	G	G	G	R	N	A	A	A	A	A	R	A	R	A	G	A	G	G
PZE-101013598	A/G	1	7651091	+	NA	NA	NA	NA	NA	NA	G	A	A	A	A	A	A	A	A	A	A	A	A	A	G	A	A	A	A	A	A	A	G	G	A	A	A	A	G	G	A	A	A	A	A	A	A	N	G
SYN13519	G/A	1	7651793	+	NA	NA	NA	NA	NA	NA	N	N	N	G	G	G	G	G	R	G	G	G	G	G	G	G	G	G	G	G	G	G	G	G	G	N	G	G	G	G	G	G	G	G	G	G	G	G	G
SYN13518	A/G	1	7662207	+	NA	NA	NA	NA	NA	NA	A	A	A	A	G	A	G	G	A	A	A	A	A	A	A	G	G	G	A	A	A	G	A	A	R	A	G	A	A	A	A	A	A	A	A	G	A	A	A
PZE-101013633	NA	1	7664009	+	NA	NA	NA	NA	NA	NA	N	N	N	N	N	N	N	N	N	N	N	N	N	N	N	N	N	N	N	N	N	N	N	N	N	N	N	N	N	N	N	N	N	N	N	N	N	N	N
PZE-101013646	G/A	1	7678165	+	NA	NA	NA	NA	NA	NA	G	G	A	G	G	G	G	G	A	G	G	A	A	A	A	G	G	G	G	G	A	G	G	A	R	A	A	A	G	G	G	R	G	N	A	G	G	N	G
PZE-101013713	A/G	1	7787322	+	NA	NA	NA	NA	NA	NA	N	N	N	A	A	A	A	A	A	A	A	A	A	A	A	A	A	A	A	A	A	A	A	A	A	A	A	A	A	A	A	A	A	A	A	A	A	A	A
PZE-101013772	A/G	1	7823677	+	NA	NA	NA	NA	NA	NA	N	G	G	G	A	A	G	A	R	G	A	A	G	A	A	A	A	A	G	A	G	A	A	G	A	N	A	A	A	A	G	R	A	R	A	A	A	G	A
PZE-101013802	A/G	1	7824474	+	NA	NA	NA	NA	NA	NA	G	A	A	G	A	A	A	G	A	A	G	G	A	A	G	G	G	G	A	A	A	G	A	A	A	R	G	A	A	G	G	A	A	N	G	A	G	N	G
PHM1699.29	A/G	1	7826770	+	NA	NA	NA	NA	NA	NA	R	A	R	G	G	A	A	A	R	A	A	A	A	A	G	A	G	G	A	A	G	A	G	A	R	R	A	A	G	A	G	G	A	G	G	G	A	G	G
PZE-101013818	A/G	1	7829072	+	NA	NA	NA	NA	NA	NA	G	A	G	G	A	A	G	G	N	A	A	G	G	G	A	A	G	G	A	A	A	A	A	A	A	A	A	G	A	A	G	A	A	A	A	A	A	N	G
SYN10900	A/G	1	7830177	+	NA	NA	NA	NA	NA	NA	N	N	N	G	A	A	G	G	N	A	A	G	G	G	G	A	G	G	A	A	A	A	G	G	R	N	A	A	G	A	G	R	G	R	G	A	A	G	G
SYN10896	G/A	1	7830634	+	NA	NA	NA	NA	NA	NA	N	N	N	A	G	G	A	A	A	G	G	A	A	A	N	G	A	A	G	G	G	G	N	N	G	A	G	G	N	G	A	G	N	G	G	G	G	N	A
SYN6411	G/A	1	7928846	+	NA	NA	NA	NA	NA	NA	N	N	N	G	G	G	G	G	N	G	G	G	G	G	G	G	G	G	G	G	G	G	G	G	G	N	G	G	G	G	G	G	G	G	G	G	G	G	G
SYN6413	A/C	1	7928849	+	NA	NA	NA	NA	NA	NA	N	A	C	A	C	C	A	C	M	C	A	C	C	A	C	C	A	A	C	C	C	A	A	C	M	A	A	A	C	A	A	A	A	A	A	A	A	N	C
PZE-101014003	C/G	1	7960963	+	NA	NA	NA	NA	NA	NA	N	N	N	C	C	G	C	C	C	C	C	C	C	C	G	C	C	C	C	C	C	C	C	C	S	N	C	C	C	C	C	C	C	C	C	G	C	C	C
PZE-101014135	T/A	1	7994853	+	NA	NA	NA	NA	NA	NA	T	T	N	T	A	A	T	T	T	A	A	T	T	T	T	T	T	T	A	A	A	A	T	T	A	A	T	T	T	A	T	T	T	N	A	T	A	T	T
PZE-101014266	G/A	1	8063131	+	NA	NA	NA	NA	NA	NA	G	G	G	A	A	A	G	A	N	G	A	G	G	G	G	G	G	G	G	G	G	G	A	A	A	N	A	G	G	G	A	G	A	N	A	G	G	G	G
SYN6732	G/A	1	8098703	+	NA	NA	NA	NA	NA	NA	G	A	G	G	G	G	G	G	N	G	G	G	G	G	G	G	G	G	G	G	G	G	G	A	G	A	G	G	G	G	G	G	G	G	G	G	G	G	G
SYN6740	C/A	1	8098811	+	NA	NA	NA	NA	NA	NA	N	A	C	C	C	C	C	C	A	C	C	C	C	C	C	C	C	C	C	C	C	C	C	A	C	M	C	C	C	C	C	C	C	C	C	C	C	C	C
SYN6742	A/C	1	8098826	+	NA	NA	NA	NA	NA	NA	C	C	A	A	C	A	A	A	M	A	A	A	A	A	A	C	A	A	A	A	C	A	A	C	A	A	A	A	A	A	A	A	A	A	C	A	A	N	C
SYN6738	G/A	1	8099067	+	NA	NA	NA	NA	NA	NA	N	A	G	N	G	G	G	G	A	N	G	G	G	G	G	G	G	G	N	N	G	G	G	A	G	A	G	G	G	G	N	G	G	G	G	N	N	G	G
SYN6739	G/A	1	8099082	+	NA	NA	NA	NA	NA	NA	A	A	G	A	A	G	G	G	A	A	G	G	G	G	G	A	G	G	A	A	A	G	G	A	G	A	G	G	G	G	A	N	G	G	A	A	A	G	A
SYN6737	G/A	1	8099557	+	NA	NA	NA	NA	NA	NA	N	N	N	G	G	G	G	G	N	G	G	G	G	G	G	G	G	G	G	G	G	G	G	G	G	A	G	G	G	G	G	G	G	G	G	G	G	G	G
SYN6733	A/G	1	8106316	+	NA	NA	NA	NA	NA	NA	G	G	A	A	G	A	A	A	A	A	A	A	A	A	A	G	A	A	A	A	G	A	A	G	A	A	A	A	A	A	A	A	A	A	G	A	A	N	G
SYN35551	G/A	1	8366368	+	NA	NA	NA	NA	NA	NA	G	G	G	G	G	G	G	A	R	G	G	G	G	G	G	G	G	G	G	G	G	G	G	G	A	N	G	G	G	G	G	G	G	G	G	G	G	G	G
SYN35550	A/C	1	8366411	+	NA	NA	NA	NA	NA	NA	A	A	M	A	A	A	C	C	A	A	C	A	A	A	A	A	A	A	A	C	A	A	A	C	C	N	C	A	A	A	A	A	A	A	A	A	A	A	A
SYN35545	G/A	1	8367805	+	NA	NA	NA	NA	NA	NA	G	G	G	G	G	G	G	G	R	G	G	G	G	G	G	G	G	G	G	G	G	G	G	G	A	N	G	G	G	G	G	G	G	G	G	G	G	G	G
PZA00528.1	C/A	1	8367947	+	NA	NA	NA	NA	NA	NA	A	C	C	C	A	C	C	C	N	C	C	C	C	C	C	C	C	C	C	C	C	C	C	C	A	N	C	C	C	C	C	C	A	C	C	C	C	N	A
SYN35543	A/G	1	8370608	+	NA	NA	NA	NA	NA	NA	A	A	A	A	A	A	A	A	A	A	A	A	A	A	A	A	A	A	A	A	A	A	A	A	G	N	A	A	A	A	A	A	A	A	A	A	A	A	A
PZE-101014720	A/G	1	8421586	+	NA	NA	NA	NA	NA	NA	N	N	N	A	A	G	N	A	N	A	A	A	A	A	A	G	A	A	A	A	A	A	G	G	A	N	A	A	G	A	G	G	G	A	A	A	A	G	A
PZE-101014824	A/G	1	8430539	+	NA	NA	NA	NA	NA	NA	N	N	N	G	A	A	A	A	A	A	N	A	G	A	A	A	A	A	A	G	A	G	A	G	N	N	A	G	A	G	G	A	A	A	G	A	G	A	A
PZA-000175002	A/T	1	8510027	+	NA	NA	NA	NA	NA	NA	T	A	W	A	T	A	A	T	W	A	A	A	T	A	T	T	A	A	A	A	A	A	A	A	A	W	A	T	T	T	T	A	A	N	A	A	A	N	T
SYN11909	A/G	1	8551263	+	NA	NA	NA	NA	NA	NA	A	A	A	A	A	G	A	A	A	A	A	A	A	A	G	A	A	A	A	A	A	A	G	A	A	A	A	A	A	A	A	R	A	A	A	A	G	N	A
SYN11901	G/A	1	8552681	+	NA	NA	NA	NA	NA	NA	G	G	G	A	G	G	G	G	N	G	G	G	G	G	G	G	G	G	G	G	G	G	G	G	A	N	G	G	G	G	G	G	A	A	G	G	G	G	G
SYN11906	A/C	1	8588352	+	NA	NA	NA	NA	NA	NA	C	A	C	C	C	C	C	C	N	A	A	A	A	A	C	A	A	A	A	A	A	C	A	C	A	A	C	A	C	A	C	A	A	N	C	C	A	N	C
SYN11911	A/C	1	8588823	+	NA	NA	NA	NA	NA	NA	A	A	A	A	A	A	A	A	A	C	A	A	A	A	A	A	A	A	A	A	A	A	A	A	C	N	A	C	A	C	A	A	A	A	A	A	A	A	A
SYN11912	G/A	1	8589196	+	NA	NA	NA	NA	NA	NA	G	G	G	G	G	G	G	G	N	A	G	G	G	G	G	G	G	G	G	G	G	G	G	G	A	N	G	A	G	A	G	G	G	G	G	G	G	G	G
SYN11928	A/G	1	8589639	+	NA	NA	NA	NA	NA	NA	A	A	A	A	A	A	A	A	A	G	A	A	A	A	A	A	A	A	A	A	A	A	A	A	G	A	A	G	A	G	A	A	A	A	A	A	A	A	A
SYN11904	A/G	1	8590143	+	NA	NA	NA	NA	NA	NA	N	N	N	G	G	G	G	G	R	A	A	A	A	A	G	A	A	A	A	A	A	G	A	G	A	N	G	A	G	A	G	A	A	G	G	G	A	R	G
SYN11902	A/G	1	8593713	+	NA	NA	NA	NA	NA	NA	N	G	A	A	A	A	A	A	A	A	A	G	G	G	A	A	G	G	G	G	G	A	G	G	A	A	A	A	A	A	A	R	A	R	G	A	A	G	A
SYN11929	A/G	1	8594110	+	NA	NA	NA	NA	NA	NA	A	G	A	A	A	A	A	A	R	A	A	G	G	G	A	A	A	A	A	G	A	A	G	A	G	N	A	A	G	A	G	R	A	N	A	A	A	N	A
PZE-101015149	A/G	1	8594287	+	NA	NA	NA	NA	NA	NA	A	G	A	A	A	A	A	A	N	A	A	G	G	G	A	A	A	A	A	G	A	A	G	A	A	N	A	A	G	A	A	R	A	A	A	A	A	N	A
SYN11903	A/G	1	8594350	+	NA	NA	NA	NA	NA	NA	A	G	R	A	G	G	A	A	N	G	A	G	G	G	A	A	A	A	G	G	G	G	G	A	A	A	G	G	G	G	G	R	G	A	A	G	G	G	A
SYN11908	A/C	1	8594482	+	NA	NA	NA	NA	NA	NA	N	N	N	A	C	C	A	A	M	N	A	N	A	N	A	A	A	A	C	N	C	N	N	A	C	M	A	N	C	N	A	A	C	N	A	C	N	A	A
SYN11910	C/A	1	8602286	+	NA	NA	NA	NA	NA	NA	C	C	C	C	C	C	C	C	N	C	C	C	C	C	C	C	C	C	C	C	C	C	C	C	A	M	C	C	C	C	C	C	C	C	C	A	C	C	C
SYN11915	C/A	1	8602987	+	NA	NA	NA	NA	NA	NA	N	N	N	C	C	C	C	C	N	C	C	C	C	C	C	C	C	C	C	C	C	C	C	C	C	A	C	C	C	C	C	C	C	C	C	C	C	C	C
PZE-101015469	G/A	1	8604738	+	NA	NA	NA	NA	NA	NA	G	G	G	G	G	G	G	G	R	G	A	G	G	G	G	G	A	G	G	G	G	A	G	A	G	A	G	G	G	G	G	G	A	G	G	G	G	G	G
PZE-101015471	G/A	1	8605093	+	NA	NA	NA	NA	NA	NA	A	G	R	A	G	A	G	A	R	G	G	G	A	G	G	G	A	G	A	G	A	A	G	G	A	A	A	A	G	G	G	G	G	N	A	A	A	N	A
PZE-101015503	A/G	1	8605790	+	NA	NA	NA	NA	NA	NA	A	G	R	A	A	A	G	A	A	A	A	A	A	G	G	N	A	A	A	G	A	A	A	A	A	N	G	G	A	G	A	A	A	R	G	G	A	A	A
PZE-101015733	G/A	1	8731769	+	NA	NA	NA	NA	NA	NA	N	N	N	G	G	G	G	G	N	G	G	G	G	G	G	G	G	G	G	G	G	G	G	G	G	N	G	G	G	G	G	G	G	G	G	G	N	G	G
SYN6211	A/G	1	8915303	+	NA	NA	NA	NA	NA	NA	A	A	R	A	A	G	A	A	N	G	A	A	A	G	A	A	A	A	A	A	A	A	A	G	A	N	A	A	A	A	A	A	A	A	A	A	A	A	A
SYN6207	G/A	1	8917545	+	NA	NA	NA	NA	NA	NA	G	G	G	G	G	G	G	G	N	G	G	G	G	G	G	G	G	G	G	G	G	A	G	G	A	G	G	G	G	G	G	G	G	G	A	A	G	G	G
SYN6208	G/A	1	8945504	+	NA	NA	NA	NA	NA	NA	G	G	R	G	A	G	G	G	N	G	G	G	G	G	G	G	A	G	A	G	A	A	G	G	A	N	A	A	G	G	A	G	G	G	G	A	G	G	G
SYN6209	A/G	1	8950704	+	NA	NA	NA	NA	NA	NA	A	A	A	A	G	A	G	A	N	A	G	G	A	A	A	A	G	G	A	G	A	A	G	A	G	A	G	G	A	G	A	R	G	R	G	G	G	N	G
PZA00447.5	A/C	1	9023845	+	NA	NA	NA	NA	NA	NA	C	C	A	A	C	C	C	A	A	C	C	A	A	A	C	C	A	C	A	A	A	A	A	C	C	A	A	A	A	A	A	A	C	N	A	C	C	A	A
PZA00447.6	C/A	1	9023947	+	NA	NA	NA	NA	NA	NA	C	A	C	C	A	A	A	C	N	C	A	C	C	C	A	A	C	A	C	C	C	C	C	C	A	N	C	C	C	C	C	C	A	M	C	A	A	C	C
PZA00447.8	G/A	1	9023989	+	NA	NA	NA	NA	NA	NA	G	A	R	G	A	A	A	G	R	A	A	G	G	G	A	A	G	A	G	G	G	G	G	A	A	A	G	G	G	G	G	G	A	N	G	A	A	G	G
PZB01915.1	C/A	1	9029842	+	NA	NA	NA	NA	NA	NA	A	C	A	C	C	C	A	C	N	A	A	C	A	C	C	C	C	C	A	C	A	A	A	A	C	A	C	C	A	C	C	C	A	N	A	C	A	C	C
PZA00731.6	A/G	1	9300392	+	NA	NA	NA	NA	NA	NA	N	G	G	A	A	A	N	A	A	A	G	A	A	A	G	A	A	G	A	G	A	A	A	A	G	A	G	G	A	A	A	G	G	N	A	A	G	G	G
PZA00731.7	G/A	1	9300541	+	NA	NA	NA	NA	NA	NA	G	G	R	G	G	G	G	G	N	G	A	G	G	G	G	G	G	G	G	A	G	G	G	G	G	N	G	A	G	G	G	A	R	G	G	G	G	A	A
PZE-101016495	A/G	1	9301468	+	NA	NA	NA	NA	NA	NA	A	G	R	A	A	A	G	A	A	A	A	A	A	A	A	A	A	A	A	A	A	A	A	A	G	A	G	A	A	A	A	A	A	N	A	A	A	A	A
PZE-101016496	G/A	1	9301495	+	NA	NA	NA	NA	NA	NA	N	N	N	G	G	G	G	G	N	G	A	G	G	G	G	G	G	G	G	A	G	G	G	G	G	N	G	A	G	G	G	A	A	G	G	G	G	N	A
SYN21172	A/G	1	9348931	+	NA	NA	NA	NA	NA	NA	G	A	G	A	G	A	R	A	A	G	A	A	A	A	G	G	A	N	G	A	G	A	N	G	G	A	G	A	A	G	G	R	G	A	G	A	A	G	G
SYN21171	A/C	1	9349121	+	NA	NA	NA	NA	NA	NA	C	C	M	A	A	A	M	C	M	C	A	A	A	C	A	A	C	C	A	C	A	C	C	C	A	M	A	C	A	A	C	M	A	C	A	C	C	N	A
SYN21174	G/A	1	9349190	+	NA	NA	NA	NA	NA	NA	N	N	N	G	A	G	N	A	R	G	G	G	G	A	A	G	G	G	G	G	G	G	G	G	A	A	G	G	A	A	G	G	A	G	G	G	G	G	G
SYN21175	G/A	1	9349233	+	NA	NA	NA	NA	NA	NA	G	G	G	G	A	G	N	G	R	G	G	G	G	G	A	G	G	G	G	G	G	G	G	G	A	A	G	G	A	A	G	G	A	G	G	G	G	G	G
SYN14137	G/A	1	9378225	+	NA	NA	NA	NA	NA	NA	G	G	R	G	G	G	G	G	R	G	G	G	G	G	G	G	G	G	G	G	G	G	A	G	G	A	G	G	G	G	G	G	G	N	G	G	G	G	G
SYN14140	C/A	1	9379379	+	NA	NA	NA	NA	NA	NA	C	C	C	C	C	A	C	C	M	C	C	C	C	C	C	C	C	C	C	C	C	C	C	A	C	N	A	C	C	C	A	M	C	C	C	C	C	C	C
SYN14142	A/G	1	9415657	+	NA	NA	NA	NA	NA	NA	A	A	A	G	A	A	A	A	A	A	A	A	G	A	A	A	A	A	G	A	G	A	A	A	A	N	A	A	A	A	A	R	A	A	A	A	A	A	A
SYN14141	A/G	1	9416093	+	NA	NA	NA	NA	NA	NA	N	N	N	A	A	A	N	A	A	A	G	G	A	A	A	A	A	A	G	A	G	G	A	G	G	N	G	A	A	A	G	R	A	N	G	G	A	G	G
SYN14147	A/G	1	9416225	+	NA	NA	NA	NA	NA	NA	N	A	R	A	A	A	A	A	A	A	A	A	G	A	A	A	A	A	G	A	G	A	A	A	G	N	G	A	A	A	A	A	A	N	A	A	A	N	A
SYN14146	A/G	1	9416279	+	NA	NA	NA	NA	NA	NA	G	A	R	G	G	G	A	A	N	A	A	A	A	A	G	G	A	G	A	G	A	A	G	A	A	N	A	G	G	G	A	G	A	R	G	A	G	G	G
SYN14145	A/G	1	9416401	+	NA	NA	NA	NA	NA	NA	N	G	G	A	A	A	R	G	A	A	A	G	G	G	A	G	A	A	A	A	A	G	G	G	G	N	A	A	A	A	G	A	G	A	A	G	A	A	A
SYN14144	G/A	1	9416402	+	NA	NA	NA	NA	NA	NA	N	A	A	G	G	G	R	A	R	G	G	A	A	A	G	A	G	G	G	G	G	A	A	A	A	A	G	G	G	G	A	G	A	G	G	A	G	G	G
SYN14143	G/A	1	9416770	+	NA	NA	NA	NA	NA	NA	N	N	N	G	G	A	G	G	R	G	G	G	G	G	A	A	G	G	G	A	G	G	A	A	A	N	A	A	A	A	A	R	G	G	G	G	G	G	G
SYN14138	A/G	1	9416952	+	NA	NA	NA	NA	NA	NA	A	A	A	G	A	A	A	N	A	A	A	A	A	N	A	A	A	A	A	A	A	A	A	A	A	N	A	A	A	A	A	A	G	A	A	A	A	A	A
PZE-101016971	C/A	1	9417218	+	NA	NA	NA	NA	NA	NA	N	C	C	C	A	C	M	C	N	A	C	C	A	C	A	C	C	A	A	C	A	A	C	C	C	N	A	A	A	C	C	M	A	N	A	C	C	N	A
PZE-101016973	A/C	1	9417272	+	NA	NA	NA	NA	NA	NA	N	C	M	C	A	C	M	C	N	A	A	C	C	C	A	C	C	A	A	A	A	A	C	C	C	N	A	A	A	A	C	M	A	A	A	C	A	A	A
SYN10548	G/A	1	9508077	+	NA	NA	NA	NA	NA	NA	G	G	R	G	G	G	R	A	N	G	G	A	G	G	A	G	G	G	G	G	G	A	G	G	A	A	G	G	G	A	G	G	G	G	G	A	G	G	G
SYN10549	G/A	1	9508113	+	NA	NA	NA	NA	NA	NA	G	G	R	G	G	G	R	A	R	G	G	A	G	G	A	G	G	G	G	G	G	A	G	G	A	N	G	G	G	A	G	G	G	G	G	A	G	G	G
SYN10544	G/A	1	9530939	+	NA	NA	NA	NA	NA	NA	N	N	N	G	G	G	A	A	N	G	G	A	G	G	A	G	G	G	G	G	G	A	G	G	A	A	G	G	G	A	G	G	G	G	G	A	G	G	G
SYN10543	A/G	1	9544037	+	NA	NA	NA	NA	NA	NA	A	A	R	A	A	A	R	G	N	A	A	G	A	A	G	A	A	A	A	A	A	G	G	A	G	N	A	A	A	G	A	A	A	A	A	G	A	A	A
PZE-101017187	G/A	1	9544052	+	NA	NA	NA	NA	NA	NA	A	G	G	A	A	G	G	G	N	G	G	G	A	G	G	A	G	G	G	G	G	G	G	G	G	N	G	G	A	G	G	G	G	N	G	G	A	N	G
SYN10542	A/G	1	9549897	+	NA	NA	NA	NA	NA	NA	A	A	R	A	A	A	R	G	N	A	A	G	A	A	G	A	A	A	A	A	A	G	G	A	G	N	A	A	A	G	A	A	A	A	A	G	A	A	A
SYN10547	A/G	1	9563569	+	NA	NA	NA	NA	NA	NA	N	G	A	G	G	G	N	G	N	A	G	G	G	A	G	G	G	G	A	A	A	G	A	G	A	A	A	A	G	A	G	G	G	G	G	G	G	G	G
PZE-101017262	A/G	1	9563756	+	NA	NA	NA	NA	NA	NA	G	A	G	A	N	A	R	A	N	A	A	A	A	G	A	A	A	A	A	A	A	A	G	A	G	N	G	G	A	G	A	R	A	R	A	A	A	A	A
SYN10546	A/C	1	9565539	+	NA	NA	NA	NA	NA	NA	A	A	M	A	A	A	A	A	A	A	A	A	A	A	A	A	A	C	A	C	A	A	A	A	C	N	A	A	A	C	A	A	A	A	A	A	A	A	A
PZE-101017380	A/G	1	9782709	+	NA	NA	NA	NA	NA	NA	A	A	A	G	A	A	A	G	A	A	A	A	A	A	A	A	A	A	A	A	A	A	A	A	A	A	G	A	A	A	A	A	A	A	A	G	A	A	A
PZE-101017463	G/A	1	9895324	+	NA	NA	NA	NA	NA	NA	G	A	A	A	G	G	A	G	A	G	G	G	A	G	G	G	G	G	G	G	G	G	G	A	G	A	A	G	G	A	G	R	G	G	G	G	G	N	G
PZE-101017487	G/A	1	9929335	+	NA	NA	NA	NA	NA	NA	G	G	G	G	G	A	G	A	R	G	G	A	G	A	G	A	G	G	A	G	A	G	G	G	G	A	G	G	G	G	A	G	G	N	G	G	G	G	G
SYN5905	A/G	1	9962493	+	NA	NA	NA	NA	NA	NA	A	A	A	A	A	A	A	A	A	A	G	G	A	G	A	A	A	G	A	A	A	A	A	A	A	A	A	A	A	A	G	A	A	A	A	A	A	A	A
PZE-101017580	A/G	1	9964858	+	NA	NA	NA	NA	NA	NA	A	A	A	A	A	G	A	A	A	A	N	N	A	A	A	A	A	N	A	A	A	G	G	A	A	A	A	A	A	A	A	A	G	N	A	A	A	A	A
PZE-101017581	A/G	1	9964883	+	NA	NA	NA	NA	NA	NA	N	N	N	G	A	A	A	A	A	A	N	N	G	A	A	A	A	N	A	A	A	A	A	A	G	A	A	A	A	A	A	A	A	N	A	A	G	A	A
SYN2431	C/A	1	10061451	+	NA	NA	NA	NA	NA	NA	N	N	N	C	C	C	C	C	N	C	C	C	C	C	C	C	C	C	C	C	C	C	C	C	C	A	A	C	C	C	C	C	C	C	C	C	C	C	C
SYN2434	G/A	1	10061660	+	NA	NA	NA	NA	NA	NA	N	N	N	G	G	G	G	G	N	G	G	G	A	A	G	G	G	G	G	G	G	G	G	A	G	A	G	G	G	G	G	G	G	G	G	G	A	G	G
SYN2436	C/A	1	10062106	+	NA	NA	NA	NA	NA	NA	C	A	A	C	C	C	A	A	A	A	C	C	C	C	A	C	A	A	A	C	A	C	A	A	C	N	C	A	C	A	A	C	C	M	C	N	N	C	C
SYN2435	C/A	1	10062186	+	NA	NA	NA	NA	NA	NA	N	N	N	C	N	N	A	A	A	A	N	N	C	N	A	C	A	N	N	C	N	N	A	A	C	A	C	A	N	A	N	C	N	N	C	A	N	C	C
PZA03519.2	G/A	1	10065856	+	NA	NA	NA	NA	NA	NA	G	G	G	G	G	G	G	A	A	A	G	G	G	A	A	G	G	A	G	G	G	G	G	G	G	A	G	G	G	A	A	G	G	G	G	A	G	G	G
PZA03519.1	A/G	1	10066126	+	NA	NA	NA	NA	NA	NA	A	A	N	A	A	A	N	A	N	A	A	A	A	G	G	A	N	G	A	A	A	A	A	A	A	N	A	N	A	G	G	A	A	A	A	G	N	N	A
PZA03520.2	A/G	1	10067605	+	NA	NA	NA	NA	NA	NA	A	G	A	A	A	A	A	A	A	A	A	A	A	A	A	A	A	A	A	A	A	A	G	G	A	N	A	A	A	A	A	A	A	N	A	A	A	A	A
PZA03520.3	A/G	1	10067746	+	NA	NA	NA	NA	NA	NA	G	A	A	A	A	A	A	A	A	A	A	A	A	A	A	A	A	A	A	G	A	A	A	A	A	A	A	A	A	A	A	G	A	N	G	A	A	N	G
PZE-101017779	G/A	1	10068897	+	NA	NA	NA	NA	NA	NA	G	A	R	G	G	G	A	G	R	G	G	G	G	G	G	G	A	G	G	G	G	G	A	A	G	A	G	A	G	G	G	G	G	N	G	G	A	G	G
PZA00106.9	G/A	1	10069038	+	NA	NA	NA	NA	NA	NA	G	A	G	G	G	G	G	G	N	G	G	G	G	G	G	G	G	G	G	G	G	G	A	A	G	R	G	G	G	G	G	G	G	N	G	G	G	G	G
PZE-101017823	A/G	1	10333936	+	NA	NA	NA	NA	NA	NA	N	N	N	A	A	A	A	A	A	A	A	A	G	A	A	A	A	A	G	G	G	A	A	A	A	A	A	A	A	A	A	G	G	N	G	A	A	G	G
PZE-101018023	G/A	1	10506267	+	NA	NA	NA	NA	NA	NA	G	G	R	G	N	A	A	A	A	A	G	A	G	G	G	G	A	G	G	G	G	N	G	A	G	N	G	N	G	A	G	G	G	G	G	A	G	G	G
PZE-101018057	G/A	1	10509784	+	NA	NA	NA	NA	NA	NA	G	G	G	G	G	G	G	A	N	A	G	G	N	A	A	A	A	G	G	G	G	G	A	G	G	R	G	G	G	A	G	G	A	G	G	A	A	N	G
PZE-101018111	C/A	1	10511753	+	NA	NA	NA	NA	NA	NA	N	N	N	N	A	N	N	C	N	A	N	A	C	N	A	N	N	A	C	N	C	A	C	C	C	A	A	A	N	C	N	M	A	C	C	C	C	C	C
PZE-101018160	G/A	1	10513071	+	NA	NA	NA	NA	NA	NA	G	G	R	G	N	G	G	G	N	A	N	A	G	G	G	G	G	G	G	G	G	G	G	G	A	N	G	A	G	G	G	G	G	G	G	A	G	N	G
PZE-101018199	C/A	1	10515514	+	NA	NA	NA	NA	NA	NA	N	N	N	C	C	C	C	C	C	C	C	A	A	A	C	C	C	A	C	A	C	C	A	A	C	A	C	C	C	C	C	A	C	N	A	C	A	N	A
PZE-101018206	G/A	1	10519928	+	NA	NA	NA	NA	NA	NA	N	N	N	N	G	G	G	G	A	A	G	N	G	A	G	G	G	A	G	N	G	A	N	G	G	A	G	N	G	G	G	G	G	G	G	G	G	G	G
PZE-101018214	G/A	1	10553092	+	NA	NA	NA	NA	NA	NA	N	G	G	G	A	A	G	A	A	G	G	G	G	G	A	G	G	A	A	G	A	A	G	A	G	A	A	G	G	A	G	N	G	A	A	A	G	A	A
PZE-101018261	G/A	1	10557939	+	NA	NA	NA	NA	NA	NA	G	G	G	G	G	G	G	G	N	G	G	G	G	G	G	G	A	G	G	G	G	G	G	G	G	A	A	G	G	G	G	G	G	G	G	G	G	G	G
PZE-101018356	C/A	1	10561802	+	NA	NA	NA	NA	NA	NA	N	C	M	A	C	C	C	C	N	C	C	C	C	C	C	A	C	A	C	C	C	C	A	A	C	A	A	C	A	C	C	M	C	M	A	C	C	A	A
PZE-101018400	A/C	1	10640072	+	NA	NA	NA	NA	NA	NA	N	A	C	A	A	A	C	A	A	A	C	C	A	A	C	C	A	C	A	C	A	A	A	A	C	N	C	C	C	A	C	M	A	M	A	C	C	M	A
PZE-101018404	A/G	1	10645434	+	NA	NA	NA	NA	NA	NA	G	A	A	A	A	A	A	A	R	A	A	A	A	A	G	A	A	A	A	A	A	A	A	A	A	N	A	A	A	A	G	R	A	G	G	A	A	G	G
PZE-101018411	G/A	1	10646789	+	NA	NA	NA	NA	NA	NA	G	G	G	A	G	G	G	G	R	G	G	G	G	G	G	G	G	G	G	G	G	G	A	A	G	N	G	G	G	G	A	G	G	G	G	G	G	G	G
PZE-101018453	C/A	1	10709606	+	NA	NA	NA	NA	NA	NA	C	C	M	C	A	C	A	C	M	C	C	C	C	C	C	C	A	C	C	C	C	C	A	C	C	A	C	A	C	C	A	M	C	C	C	C	C	C	C
PZE-101018516	C/A	1	10792867	+	NA	NA	NA	NA	NA	NA	C	C	C	C	C	C	C	C	M	C	C	C	C	C	C	C	C	C	A	C	A	A	C	C	C	A	C	C	C	C	C	C	C	C	C	C	C	C	C
PZE-101018566	G/A	1	10797016	+	NA	NA	NA	NA	NA	NA	N	N	N	A	N	A	N	N	N	N	N	A	N	N	N	N	A	N	N	N	N	N	G	N	G	A	N	A	A	N	G	N	G	G	N	G	G	G	N
PZE-101018567	G/A	1	10798910	+	NA	NA	NA	NA	NA	NA	G	G	G	G	A	G	A	G	N	A	G	G	G	A	G	A	G	G	G	A	G	G	G	G	G	N	A	G	G	G	G	G	A	G	G	G	G	G	G
PZE-101018616	C/A	1	10811821	+	NA	NA	NA	NA	NA	NA	C	C	C	C	C	C	C	C	N	C	C	C	C	C	C	C	C	C	C	C	C	C	C	C	C	A	C	C	A	C	A	C	A	C	C	A	C	C	C
PZE-101018668	G/A	1	10816833	+	NA	NA	NA	NA	NA	NA	G	A	R	G	G	G	A	A	A	G	G	A	G	A	A	G	G	G	G	G	G	G	G	G	A	A	G	G	A	A	A	G	G	R	A	A	A	G	G
PZE-101018702	G/A	1	10841497	+	NA	NA	NA	NA	NA	NA	N	N	N	G	G	N	G	A	A	G	G	A	G	A	A	N	G	G	A	A	A	G	G	G	A	A	G	A	G	A	G	G	G	G	G	A	G	N	N
PZE-101018729	A/C	1	10870567	+	NA	NA	NA	NA	NA	NA	A	A	A	C	C	A	C	A	A	C	A	A	C	A	A	C	C	A	C	A	C	C	C	C	A	N	C	A	C	A	C	M	A	C	C	A	C	A	A
PZE-101018769	G/A	1	10873619	+	NA	NA	NA	NA	NA	NA	G	G	G	G	G	G	G	G	N	G	G	G	G	G	G	A	A	G	A	G	A	A	G	A	G	N	G	G	G	G	A	G	G	G	G	G	G	G	G
PZE-101018818	C/A	1	10877851	+	NA	NA	NA	NA	NA	NA	C	C	C	C	A	C	A	A	A	C	C	A	C	A	C	A	A	C	C	C	C	C	C	A	C	N	C	C	C	A	C	C	C	C	C	C	C	C	C
PZE-101018826	A/G	1	10878113	+	NA	NA	NA	NA	NA	NA	G	A	R	A	G	G	G	A	A	A	A	A	A	A	G	A	A	A	G	A	G	A	A	G	G	A	A	A	G	A	A	R	A	R	G	G	A	N	G
PZE-101018868	A/G	1	10935089	+	NA	NA	NA	NA	NA	NA	A	G	R	G	G	A	G	A	A	A	G	A	G	A	A	A	A	G	A	A	A	G	G	G	A	A	A	G	A	A	G	R	A	N	A	G	G	A	A
PZE-101019294	A/C	1	10968137	+	NA	NA	NA	NA	NA	NA	N	N	N	A	A	A	A	C	M	A	A	A	A	A	A	A	A	A	A	A	A	A	A	A	A	A	A	A	A	C	C	A	A	C	C	A	A	A	A
PZE-101019334	A/G	1	11083315	+	NA	NA	NA	NA	NA	NA	A	A	A	A	A	A	A	G	N	A	G	A	A	A	A	A	A	A	A	A	A	A	A	A	A	A	A	A	A	G	G	A	A	G	G	A	A	A	A
PZE-101019350	A/G	1	11087539	+	NA	NA	NA	NA	NA	NA	A	A	N	G	A	G	A	N	N	G	A	G	G	G	A	A	G	A	A	A	A	A	G	G	G	R	A	A	A	N	N	N	G	N	A	G	G	A	A
PZE-101019536	A/G	1	11364731	+	NA	NA	NA	NA	NA	NA	G	A	G	A	G	A	A	A	A	A	A	A	A	G	A	A	A	G	A	A	A	A	A	A	A	N	A	A	A	A	A	R	A	A	A	A	G	N	G
PZE-101019537	A/G	1	11364850	+	NA	NA	NA	NA	NA	NA	G	A	G	A	G	A	A	A	A	A	A	A	A	G	A	A	A	G	A	A	A	A	A	A	A	A	A	A	A	A	A	N	A	A	A	A	G	G	G
PZE-101019538	G/A	1	11365110	+	NA	NA	NA	NA	NA	NA	N	N	N	N	A	G	G	N	N	G	G	N	G	A	N	G	N	A	G	G	G	G	N	G	G	N	G	N	G	N	G	N	G	N	N	G	A	A	A
PZE-101019557	G/A	1	11372021	+	NA	NA	NA	NA	NA	NA	G	G	R	G	G	G	G	G	N	G	G	G	A	A	G	G	G	G	G	A	G	A	G	G	G	A	G	G	G	G	G	R	G	G	G	G	G	N	A
PZE-101019597	A/G	1	11436233	+	NA	NA	NA	NA	NA	NA	R	A	A	A	A	A	A	A	A	A	A	A	A	A	A	A	A	A	A	A	A	A	A	A	A	N	A	A	A	A	A	A	A	A	A	A	A	A	A
PZE-101019642	A/G	1	11438692	+	NA	NA	NA	NA	NA	NA	R	R	G	A	G	A	G	A	A	A	G	A	A	A	A	G	A	A	A	G	A	A	A	A	A	N	A	A	A	A	A	A	A	A	A	A	G	A	A
SYN5764	C/A	1	11443822	+	NA	NA	NA	NA	NA	NA	C	A	M	A	C	C	C	C	M	A	C	C	C	C	C	C	C	C	C	C	C	C	C	C	C	N	C	C	C	C	C	C	A	C	C	A	C	C	C
PZE-101019726	G/A	1	11450471	+	NA	NA	NA	NA	NA	NA	G	G	G	G	G	G	G	G	N	G	G	G	G	G	G	G	G	A	G	G	G	G	G	G	G	A	A	G	A	G	G	R	G	A	A	G	A	A	A
PZE-101019727	G/A	1	11450804	+	NA	NA	NA	NA	NA	NA	A	A	A	A	G	G	G	G	N	A	G	A	A	G	A	G	A	A	G	A	G	G	G	A	G	N	A	A	G	G	G	G	A	G	G	A	G	G	G
PZE-101019728	C/A	1	11451211	+	NA	NA	NA	NA	NA	NA	N	N	N	C	C	C	C	C	N	C	C	C	C	C	C	C	C	C	C	C	C	C	C	C	C	A	C	C	A	C	C	M	C	A	A	C	A	N	A
PZE-101019767	A/G	1	11495343	+	NA	NA	NA	NA	NA	NA	N	N	N	A	A	A	A	A	A	A	A	A	A	A	A	A	A	G	A	A	A	A	A	A	A	A	G	A	A	A	A	A	A	A	A	A	A	A	A
PZE-101019781	A/G	1	11509108	+	NA	NA	NA	NA	NA	NA	N	N	N	A	A	A	A	A	A	A	A	A	A	A	A	A	A	G	A	A	A	A	A	A	A	A	G	A	A	A	A	A	A	A	A	A	A	A	A
PZE-101019823	G/A	1	11649359	+	NA	NA	NA	NA	NA	NA	N	N	N	G	G	G	G	G	A	G	G	G	R	G	G	G	G	A	G	G	N	G	G	G	G	N	A	G	R	G	G	G	G	G	G	G	G	G	G
PZE-101019853	A/G	1	11723610	+	NA	NA	NA	NA	NA	NA	A	G	A	A	A	A	A	G	N	A	A	A	A	A	A	A	A	G	A	A	A	A	A	A	A	A	G	A	A	G	A	A	G	A	A	R	A	A	A
SYN20883	G/A	1	11874321	+	NA	NA	NA	NA	NA	NA	G	G	G	G	G	G	G	A	A	G	A	G	G	G	G	G	A	G	A	G	A	A	G	G	G	N	G	A	A	A	A	G	G	G	G	G	G	N	G
SYN20882	G/A	1	11904820	+	NA	NA	NA	NA	NA	NA	N	N	N	A	A	A	G	G	N	A	G	G	A	A	A	A	G	A	G	A	G	G	G	A	A	N	A	G	G	G	G	R	G	A	A	G	A	N	G
PZE-101020116	C/A	1	11913701	+	NA	NA	NA	NA	NA	NA	C	A	C	A	C	C	M	A	N	A	A	A	N	A	A	C	C	C	C	N	C	C	C	C	A	N	M	C	A	A	A	C	A	A	A	A	A	M	C
SYN20881	G/A	1	11914709	+	NA	NA	NA	NA	NA	NA	N	N	N	G	G	G	G	A	N	G	A	G	G	A	A	A	G	G	G	G	G	G	G	G	G	N	A	G	A	A	A	G	G	A	A	G	G	N	G
PUT-163a-4647212-2116	A/C	1	11948426	+	NA	NA	NA	NA	NA	NA	C	A	M	A	A	C	A	A	A	A	C	A	C	A	A	A	A	A	A	C	A	A	A	C	A	A	C	A	A	A	A	N	C	A	A	C	A	N	C
SYN34343	C/A	1	11951512	+	NA	NA	NA	NA	NA	NA	C	C	C	C	C	C	C	C	M	C	C	C	C	C	C	C	C	N	C	N	C	C	C	C	A	A	A	C	C	C	C	C	A	A	A	A	C	C	C
SYN34345	G/A	1	11951530	+	NA	NA	NA	NA	NA	NA	G	G	G	G	G	G	G	G	N	G	G	G	G	G	G	G	G	G	G	G	G	G	G	G	A	A	G	G	G	G	G	G	A	A	A	A	G	G	G
SYN34331	G/A	1	11951608	+	NA	NA	NA	NA	NA	NA	G	G	G	G	G	G	G	G	R	G	G	G	G	G	G	G	G	A	G	A	G	G	G	G	A	A	A	G	G	G	G	G	A	A	A	A	G	G	G
SYN34328	A/G	1	11952057	+	NA	NA	NA	NA	NA	NA	A	A	A	A	A	A	A	A	A	A	A	G	A	A	A	A	A	A	A	A	A	A	A	A	A	N	A	A	A	A	A	A	A	A	A	A	A	A	A
SYN34334	A/G	1	11952360	+	NA	NA	NA	NA	NA	NA	A	A	A	A	A	A	A	A	A	A	A	A	A	A	A	A	A	G	A	G	A	A	A	A	G	N	A	A	A	A	A	A	G	G	G	G	A	A	A
SYN34332	G/A	1	11952775	+	NA	NA	NA	NA	NA	NA	N	N	N	G	G	G	G	G	N	G	G	G	G	G	G	G	G	G	G	G	G	G	G	G	G	A	G	G	G	G	G	G	A	G	G	A	G	G	G
SYN34342	G/A	1	11954418	+	NA	NA	NA	NA	NA	NA	G	G	G	G	G	G	G	G	R	G	G	G	G	G	G	G	G	A	G	A	G	G	G	G	G	A	A	G	G	G	G	N	A	A	A	A	G	N	A
SYN34325	G/A	1	11955724	+	NA	NA	NA	NA	NA	NA	N	G	R	G	G	G	A	G	A	G	G	G	G	G	G	G	G	G	G	G	G	G	G	G	G	A	G	G	G	G	G	G	A	G	G	A	G	R	G
SYN34329	A/C	1	11955865	+	NA	NA	NA	NA	NA	NA	A	C	M	A	A	A	C	A	N	A	A	A	A	A	C	A	A	A	C	A	C	C	A	A	A	A	A	C	C	A	A	A	C	A	A	C	A	N	A
PZE-101020456	G/A	1	12109561	+	NA	NA	NA	NA	NA	NA	N	N	N	G	A	A	G	A	R	G	G	A	A	A	G	A	A	G	G	G	G	G	G	G	A	R	G	A	A	A	A	G	A	G	G	A	G	A	G
PUT-163a-4609499-2076	G/A	1	12125243	+	NA	NA	NA	NA	NA	NA	N	N	N	G	G	G	G	G	R	G	G	G	A	G	G	G	G	G	A	A	A	A	G	G	G	N	G	G	A	G	A	G	G	G	G	G	G	R	G
SYN33820	G/A	1	12126757	+	NA	NA	NA	NA	NA	NA	R	G	G	A	G	G	G	G	G	A	A	G	G	G	G	G	A	G	G	G	G	G	G	G	G	N	G	A	A	G	A	G	G	A	A	G	A	G	G
SYN33818	A/G	1	12126925	+	NA	NA	NA	NA	NA	NA	N	N	N	G	A	A	A	A	A	G	G	A	A	A	A	A	A	A	A	A	A	A	A	A	A	N	A	A	G	A	A	A	A	A	A	A	A	A	A
SYN33822	A/G	1	12127476	+	NA	NA	NA	NA	NA	NA	R	A	A	G	A	G	G	A	A	G	G	G	A	G	A	A	G	A	A	A	A	A	A	A	A	A	A	G	G	A	G	A	A	G	G	A	G	A	A
SYN33828	C/A	1	12134993	+	NA	NA	NA	NA	NA	NA	N	N	N	C	C	A	C	A	M	A	C	C	C	C	A	C	A	C	C	C	C	C	C	C	C	N	C	C	A	A	C	C	C	C	C	C	C	C	C
SYN33835	C/A	1	12135006	+	NA	NA	NA	NA	NA	NA	N	C	C	A	C	C	C	C	N	C	A	A	C	C	C	A	C	A	A	C	A	A	A	A	C	A	A	C	C	C	C	C	C	C	C	C	C	C	C
SYN33817	A/G	1	12135254	+	NA	NA	NA	NA	NA	NA	G	A	A	G	A	A	A	A	N	A	G	A	A	A	A	G	A	G	G	A	G	G	G	G	A	N	G	N	A	A	A	A	A	A	A	A	A	A	A
SYN33821	A/G	1	12148670	+	NA	NA	NA	NA	NA	NA	N	A	N	A	A	A	G	A	N	A	G	A	A	G	G	A	G	G	A	G	A	A	G	G	G	A	G	A	G	A	N	R	G	G	G	G	A	A	G
SYN33825	G/A	1	12148768	+	NA	NA	NA	NA	NA	NA	N	N	N	A	A	A	G	A	R	G	G	A	A	G	G	A	G	G	A	G	A	A	G	G	G	N	G	A	G	A	A	R	G	G	G	G	A	R	G
PZE-101020844	G/A	1	12208395	+	NA	NA	NA	NA	NA	NA	N	A	R	A	A	G	A	G	R	G	A	A	G	A	G	N	G	A	G	G	G	G	A	A	G	A	G	G	A	G	G	G	G	G	G	G	G	G	G
PZE-101020931	G/A	1	12210779	+	NA	NA	NA	NA	NA	NA	G	G	G	G	A	G	G	G	R	A	G	G	G	G	G	G	G	G	G	G	G	G	G	G	G	A	G	G	G	G	A	R	A	G	G	A	G	N	A
PZE-101020971	A/G	1	12215232	+	NA	NA	NA	NA	NA	NA	A	G	A	A	A	A	G	A	R	A	A	A	G	A	G	A	A	G	A	A	A	A	A	A	A	A	A	A	G	A	A	R	G	G	G	G	A	A	A
PZE-101020979	C/A	1	12215467	+	NA	NA	NA	NA	NA	NA	N	N	N	C	C	C	N	C	N	C	C	C	A	C	N	N	C	N	C	C	C	C	C	C	C	N	C	C	N	C	C	C	C	N	N	C	N	C	C
PZE-101021308	C/G	1	12311775	+	NA	NA	NA	NA	NA	NA	G	C	G	G	C	C	C	G	C	G	C	C	C	G	C	C	C	G	C	C	C	C	C	G	G	S	C	C	G	G	C	C	C	C	C	C	G	C	C
SYN372	A/G	1	12316968	+	NA	NA	NA	NA	NA	NA	N	N	N	N	A	N	G	N	A	A	A	G	A	A	A	N	A	N	N	G	N	N	A	N	A	A	A	A	N	A	G	A	A	N	N	A	N	A	N
PZE-101021455	G/A	1	12322177	+	NA	NA	NA	NA	NA	NA	G	G	A	A	A	G	G	A	A	A	A	G	G	G	G	A	G	A	G	G	G	G	G	A	G	N	G	G	G	G	A	G	G	G	G	G	A	G	G
PZE-101021479	G/A	1	12356725	+	NA	NA	NA	NA	NA	NA	G	G	G	G	G	G	G	G	A	G	G	N	G	A	N	G	G	G	G	N	G	G	A	A	G	A	A	G	A	G	N	G	G	A	A	G	G	G	G
PZE-101021574	A/C	1	12387285	+	NA	NA	NA	NA	NA	NA	N	N	N	A	A	A	A	N	N	C	A	A	C	A	A	A	A	A	A	A	A	A	A	A	A	N	A	A	A	A	A	C	A	A	A	A	A	A	C
PZE-101021585	A/C	1	12396416	+	NA	NA	NA	NA	NA	NA	N	N	N	A	M	M	N	M	A	N	A	A	N	A	A	A	A	A	N	M	N	A	C	N	M	N	M	A	A	M	N	A	C	A	A	M	N	M	N
SYN20609	G/A	1	12397200	+	NA	NA	NA	NA	NA	NA	N	N	N	G	G	G	G	G	A	N	A	G	N	G	G	A	G	G	G	G	G	G	G	G	G	A	G	G	G	G	G	N	G	G	G	G	G	G	N
PZE-101021690	G/A	1	12446683	+	NA	NA	NA	NA	NA	NA	G	G	G	G	G	G	G	A	R	G	G	G	G	G	G	G	G	G	G	G	G	G	G	G	G	N	G	G	G	A	G	G	A	G	G	A	G	G	G
PZE-101021745	C/A	1	12457993	+	NA	NA	NA	NA	NA	NA	N	N	N	C	C	C	C	C	M	C	C	A	C	C	C	C	C	C	C	C	C	C	C	C	C	A	C	C	C	C	C	C	C	C	C	C	C	C	C
PUT-163a-89250869-4646	G/A	1	12476944	+	NA	NA	NA	NA	NA	NA	G	G	A	G	A	G	G	A	A	G	A	G	A	G	G	A	A	A	A	A	A	A	A	G	G	A	A	A	A	A	G	A	G	A	A	G	A	A	A
PUT-163a-31558578-1965	G/A	1	12476964	+	NA	NA	NA	NA	NA	NA	N	N	N	G	G	G	G	G	R	G	G	G	G	G	G	G	G	G	G	G	G	G	G	G	G	A	G	G	G	G	G	G	G	G	G	G	G	G	G
PZE-101021926	C/A	1	12478145	+	NA	NA	NA	NA	NA	NA	C	A	A	A	A	A	C	A	M	C	A	C	A	A	C	A	A	C	C	A	C	C	A	C	C	N	A	A	A	A	C	M	C	A	A	C	A	N	C
PZE-101021930	G/A	1	12478938	+	NA	NA	NA	NA	NA	NA	G	G	G	G	A	G	G	G	R	A	G	A	G	G	A	G	G	G	G	G	G	G	A	G	G	N	A	G	A	G	A	R	G	A	A	G	G	N	A
SYN20615	G/A	1	12479688	+	NA	NA	NA	NA	NA	NA	G	G	G	G	G	G	G	G	A	G	G	G	G	G	A	G	G	G	G	G	G	G	G	G	G	A	G	G	A	G	A	G	G	A	A	G	G	G	A
SYN20612	G/A	1	12480901	+	NA	NA	NA	NA	NA	NA	N	G	G	G	G	G	A	G	N	G	G	G	G	G	A	G	A	G	G	A	G	G	G	G	G	R	G	A	G	G	A	G	G	G	G	G	A	N	G
SYN20618	A/G	1	12481787	+	NA	NA	NA	NA	NA	NA	A	A	A	A	A	A	A	A	A	A	A	A	A	A	G	A	A	A	A	A	A	A	A	A	A	N	A	A	A	A	G	A	A	A	A	A	A	A	A
PZE-101021985	G/A	1	12481798	+	NA	NA	NA	NA	NA	NA	N	N	N	G	G	G	G	G	N	G	G	G	G	G	G	G	G	G	G	G	G	G	G	G	G	N	G	G	G	G	G	G	G	G	G	G	G	G	G
SYN20617	G/A	1	12481798	+	NA	NA	NA	NA	NA	NA	N	N	N	G	G	G	G	G	N	G	G	G	G	G	G	G	G	G	G	G	G	G	G	G	G	N	G	G	G	G	G	G	G	G	G	G	G	G	G
PZE-101021986	G/A	1	12481911	+	NA	NA	NA	NA	NA	NA	N	N	N	G	G	G	G	G	R	G	G	G	G	G	A	G	G	G	G	G	G	G	G	G	G	N	G	G	G	G	A	G	G	G	G	G	G	G	G
PZE-101021997	G/A	1	12529949	+	NA	NA	NA	NA	NA	NA	N	G	G	G	G	G	G	G	R	G	G	G	G	G	G	G	G	G	G	G	G	G	G	G	G	A	G	G	G	G	G	G	G	G	G	G	G	G	G
PZE-101022341	G/A	1	12760059	+	NA	NA	NA	NA	NA	NA	N	G	G	G	G	G	G	G	N	G	A	G	G	A	G	G	G	G	G	G	G	G	G	G	G	A	G	G	G	G	G	G	G	G	G	G	G	A	G
PZE-101022526	G/A	1	12791639	+	NA	NA	NA	NA	NA	NA	N	N	N	G	G	G	G	G	R	G	N	G	G	G	G	G	G	G	G	G	G	G	G	G	G	A	G	G	G	G	G	G	G	G	G	G	G	G	G
PZE-101022796	A/G	1	12853404	+	NA	NA	NA	NA	NA	NA	A	A	A	G	A	A	G	G	N	A	A	G	A	A	A	G	A	G	A	A	A	A	A	A	A	N	A	A	A	G	A	A	A	G	G	A	G	A	A
SYN12535	G/A	1	12903692	+	NA	NA	NA	NA	NA	NA	N	N	N	G	G	G	G	G	R	A	G	G	R	G	G	R	G	G	G	G	G	G	A	G	G	A	A	G	G	G	G	G	G	G	G	G	G	N	R
SYN12536	C/A	1	12905854	+	NA	NA	NA	NA	NA	NA	C	C	C	C	C	C	C	C	M	A	C	C	A	C	C	A	C	C	C	C	C	C	A	C	C	M	A	C	C	C	C	C	C	C	C	C	C	N	A
PZA03557.1	G/A	1	12906201	+	NA	NA	NA	NA	NA	NA	G	G	A	G	A	G	G	A	N	G	G	A	G	G	A	G	G	A	G	A	G	G	G	A	G	A	G	G	A	A	G	R	G	G	G	G	A	N	G
SYN12545	G/A	1	12906975	+	NA	NA	NA	NA	NA	NA	G	G	G	G	G	G	G	G	R	G	G	G	G	G	G	G	G	G	G	G	G	G	A	G	A	A	G	G	G	G	G	G	G	G	G	G	G	G	G
SYN12542	A/G	1	12908437	+	NA	NA	NA	NA	NA	NA	A	A	A	A	A	G	G	A	N	G	G	A	G	A	A	G	G	A	A	A	A	A	A	A	A	R	G	A	A	A	G	A	A	A	A	A	A	A	G
SYN12547	A/G	1	12916650	+	NA	NA	NA	NA	NA	NA	N	A	A	A	A	A	A	A	A	A	A	A	A	A	A	A	A	A	A	A	A	A	A	A	G	A	A	A	A	A	A	A	A	A	A	A	A	A	A
SYN12549	C/A	1	12918486	+	NA	NA	NA	NA	NA	NA	A	C	C	A	C	A	C	C	M	C	C	C	C	C	C	C	N	C	C	C	C	C	A	C	A	N	C	A	C	C	C	C	C	C	C	A	C	C	C
SYN12538	A/G	1	12919617	+	NA	NA	NA	NA	NA	NA	A	A	A	A	A	A	A	A	A	G	A	A	G	A	A	A	G	A	A	A	A	A	A	A	A	N	A	A	A	A	A	A	A	A	A	A	A	R	G
PZE-101023214	C/A	1	13397347	+	NA	NA	NA	NA	NA	NA	N	N	N	N	C	N	N	C	A	M	N	N	M	C	C	N	C	C	C	N	C	C	C	C	A	N	N	C	C	C	N	C	C	C	N	C	C	C	C
SYN20037	G/A	1	13476933	+	NA	NA	NA	NA	NA	NA	G	G	G	A	G	G	G	G	A	G	G	A	G	G	G	G	G	G	G	G	G	G	G	A	A	N	G	G	G	G	G	G	G	G	G	G	G	G	G
SYN20040	A/G	1	13477074	+	NA	NA	NA	NA	NA	NA	N	N	N	G	A	A	A	A	R	A	A	G	A	A	A	A	A	A	A	A	A	A	A	G	G	A	A	A	A	A	A	A	A	A	A	A	A	A	A
SYN20039	A/G	1	13477077	+	NA	NA	NA	NA	NA	NA	A	A	A	G	A	A	A	A	R	A	A	G	A	A	A	A	A	A	A	A	A	A	A	G	G	N	A	A	A	A	A	A	A	A	A	A	A	A	A
PZE-101023271	C/A	1	13497127	+	NA	NA	NA	NA	NA	NA	C	C	C	C	C	C	C	C	A	C	C	C	A	C	C	C	C	C	C	C	C	C	C	C	C	N	C	C	C	C	C	C	C	C	C	C	C	C	C
SYN20032	A/G	1	13518579	+	NA	NA	NA	NA	NA	NA	N	N	N	A	A	A	A	A	N	A	A	A	A	A	A	A	A	A	A	A	A	A	A	A	A	N	A	A	A	A	A	A	A	A	A	A	A	A	A
SYN20031	A/G	1	13532017	+	NA	NA	NA	NA	NA	NA	N	N	N	A	A	A	A	A	A	A	A	A	A	A	A	A	A	A	A	A	A	A	A	A	A	A	A	A	A	A	A	A	A	A	A	A	A	A	A
SYN20034	G/A	1	13582239	+	NA	NA	NA	NA	NA	NA	G	A	G	A	A	G	G	A	A	A	A	G	G	G	G	G	G	A	G	G	G	G	A	A	G	N	G	A	G	A	G	R	A	G	G	G	A	G	G
SYN14649	A/G	1	13623494	+	NA	NA	NA	NA	NA	NA	N	A	G	A	A	A	A	A	R	G	A	A	G	G	A	A	G	A	G	G	G	G	A	A	A	A	A	A	G	G	A	A	G	G	A	A	A	A	A
SYN14642	A/G	1	13624031	+	NA	NA	NA	NA	NA	NA	G	A	G	A	G	A	A	A	R	G	G	A	N	G	A	G	A	A	G	G	G	G	A	A	A	A	G	G	A	G	A	A	G	G	A	A	A	A	A
SYN14641	C/A	1	13625912	+	NA	NA	NA	NA	NA	NA	M	C	C	C	C	C	C	C	A	C	C	C	C	C	C	A	C	C	C	C	C	C	C	C	C	A	C	C	C	C	C	C	C	C	C	C	C	C	C
SYN14644	A/G	1	13626445	+	NA	NA	NA	NA	NA	NA	G	G	A	G	A	A	A	A	R	A	G	A	A	G	A	G	A	A	G	G	G	G	G	A	A	A	G	A	A	G	G	N	G	A	A	G	A	A	A
SYN14645	A/C	1	13627031	+	NA	NA	NA	NA	NA	NA	C	C	A	C	A	A	A	A	N	A	A	A	A	C	A	C	A	A	C	C	C	C	C	A	A	N	A	A	A	C	C	M	A	A	A	A	A	A	A
SYN14648	A/G	1	13628139	+	NA	NA	NA	NA	NA	NA	A	A	A	A	A	A	A	A	N	A	A	A	A	A	A	A	A	A	A	G	A	A	A	A	G	A	A	A	A	A	A	G	A	A	A	A	A	G	A
PZE-101023571	G/A	1	13628241	+	NA	NA	NA	NA	NA	NA	R	G	R	G	A	A	G	A	N	G	A	G	G	G	G	G	G	G	G	A	G	G	G	G	A	N	A	G	A	A	G	R	A	G	A	A	G	A	A
PZE-101023625	A/G	1	13679132	+	NA	NA	NA	NA	NA	NA	R	G	A	A	A	G	A	G	R	A	A	G	A	G	A	G	A	G	G	A	G	G	G	A	A	R	G	A	A	A	G	A	A	G	A	N	A	N	G
SYN14647	G/A	1	13683887	+	NA	NA	NA	NA	NA	NA	N	N	N	G	A	A	N	A	N	A	G	G	G	G	G	A	A	G	G	G	G	G	G	A	A	N	A	A	G	A	A	G	G	G	G	R	G	N	A
PZE-101023852	G/A	1	13972003	+	NA	NA	NA	NA	NA	NA	N	G	G	G	G	G	G	G	N	G	G	G	G	G	G	G	A	G	G	A	G	G	A	G	A	N	G	G	G	G	A	G	G	A	A	G	G	N	A
SYN112	G/A	1	13979104	+	NA	NA	NA	NA	NA	NA	G	G	G	G	G	G	G	G	R	G	G	G	G	G	A	A	A	G	G	G	G	G	G	G	G	N	A	G	G	A	A	R	G	G	A	G	A	G	G
SYN113	G/A	1	13979250	+	NA	NA	NA	NA	NA	NA	N	N	N	G	G	G	G	G	N	G	G	G	G	G	G	N	G	G	G	G	G	G	G	G	G	A	G	G	G	A	G	G	G	G	G	G	G	G	G
SYN114	G/A	1	13979327	+	NA	NA	NA	NA	NA	NA	N	N	N	G	G	G	G	G	N	G	G	G	G	G	G	G	G	G	G	G	G	G	G	G	G	A	G	G	G	A	G	G	G	G	G	G	G	G	G
SYN111	G/A	1	13979458	+	NA	NA	NA	NA	NA	NA	N	N	N	G	G	G	G	G	R	G	G	G	G	G	G	A	G	G	G	G	G	G	G	G	G	A	G	G	G	A	G	G	G	G	G	G	G	G	G
SYN5662	A/G	1	14038172	+	NA	NA	NA	NA	NA	NA	N	N	N	A	A	A	A	A	A	A	A	A	A	A	A	A	A	A	A	A	A	A	A	A	A	A	A	A	A	G	A	A	A	A	A	A	A	A	A
SYN5664	G/A	1	14041525	+	NA	NA	NA	NA	NA	NA	N	N	N	G	N	A	A	G	A	G	G	A	G	A	N	G	G	G	A	G	A	A	G	A	A	A	A	A	G	G	G	G	G	G	N	R	N	G	N
SYN5666	A/G	1	14043504	+	NA	NA	NA	NA	NA	NA	N	N	N	G	A	G	G	A	A	A	A	A	A	A	G	G	A	G	A	A	A	A	A	A	G	A	A	G	A	A	G	G	A	A	G	R	G	A	A
SYN5667	A/G	1	14043941	+	NA	NA	NA	NA	NA	NA	A	A	A	G	A	G	G	A	R	A	A	A	A	A	R	G	A	G	A	A	A	A	N	A	G	N	A	A	A	A	G	A	A	A	G	A	R	A	A
SYN5663	G/A	1	14044873	+	NA	NA	NA	NA	NA	NA	N	N	N	G	G	G	G	A	N	A	A	A	G	A	G	G	A	G	A	A	A	A	G	A	G	N	G	A	A	A	G	A	G	G	G	R	G	A	G
PZE-101024131	A/G	1	14108017	+	NA	NA	NA	NA	NA	NA	A	A	A	A	A	A	A	G	A	A	A	A	A	A	A	G	A	A	A	A	A	A	A	A	G	N	A	A	A	A	A	A	A	A	A	A	A	A	A
PZE-101024353	A/G	1	14389456	+	NA	NA	NA	NA	NA	NA	N	N	N	A	A	A	A	N	A	A	A	A	A	A	A	A	A	A	A	A	A	A	N	A	A	N	A	A	A	A	A	A	A	A	A	A	A	A	A
PZE-101024424	A/G	1	14461595	+	NA	NA	NA	NA	NA	NA	A	G	A	A	A	G	G	A	A	G	A	G	G	G	A	G	A	A	G	A	G	G	A	A	G	R	G	A	A	A	A	R	A	A	A	R	A	A	A
PZA03663.2	A/G	1	14463522	+	NA	NA	NA	NA	NA	NA	N	N	N	A	A	A	A	G	N	A	A	A	A	A	A	A	A	A	A	A	A	A	A	A	A	A	A	A	A	A	A	A	A	A	A	A	A	A	A
PZE-101024452	G/A	1	14464403	+	NA	NA	NA	NA	NA	NA	G	A	A	G	A	A	A	G	G	A	G	A	G	A	G	G	G	G	A	A	A	A	G	G	G	N	A	G	G	A	G	A	G	G	A	R	G	N	A
SYN25067	G/A	1	14564718	+	NA	NA	NA	NA	NA	NA	N	N	N	G	G	G	A	G	N	A	G	A	G	A	G	G	G	G	A	A	A	A	A	G	G	N	G	G	A	A	A	G	G	G	G	R	G	R	A
SYN25072	G/A	1	14566042	+	NA	NA	NA	NA	NA	NA	N	N	N	A	A	G	G	G	R	G	A	G	G	G	A	A	A	A	G	G	G	G	G	A	A	A	G	A	G	G	G	G	A	A	A	G	A	N	G
SYN25071	G/A	1	14566047	+	NA	NA	NA	NA	NA	NA	N	N	N	A	A	G	G	G	R	G	A	G	A	G	A	A	A	A	G	G	G	G	G	A	A	N	G	A	G	G	G	G	A	A	A	G	A	R	G
SYN25070	A/G	1	14577510	+	NA	NA	NA	NA	NA	NA	N	N	N	G	G	A	A	A	N	A	G	A	A	A	G	G	G	G	A	A	A	A	R	G	G	N	A	G	A	A	A	A	G	G	G	A	G	G	A
SYN25069	A/G	1	14577753	+	NA	NA	NA	NA	NA	NA	G	A	A	G	G	A	A	A	N	A	G	A	A	A	G	G	G	G	A	A	A	A	A	G	G	N	A	G	A	A	A	A	G	G	G	A	G	N	A
SYN25068	C/A	1	14578546	+	NA	NA	NA	NA	NA	NA	C	C	A	C	C	C	A	A	A	A	C	A	A	A	C	C	C	C	A	A	A	A	A	C	C	N	C	C	A	A	A	C	C	C	C	A	C	C	A
csu1171.2	G/A	1	14578607	+	NA	NA	NA	NA	NA	NA	A	G	G	A	A	G	G	G	G	G	A	G	G	G	A	A	A	A	G	G	G	G	G	A	A	N	G	A	G	G	G	G	A	A	A	G	A	N	G
PUT-163a-60345927-2539	G/A	1	14578654	+	NA	NA	NA	NA	NA	NA	N	N	N	G	G	G	G	G	R	G	G	G	G	G	G	G	G	G	G	G	G	G	G	G	G	A	G	G	G	G	G	A	G	G	G	G	G	G	G
PZE-101024519	A/G	1	14578683	+	NA	NA	NA	NA	NA	NA	A	A	G	A	A	A	G	G	N	G	A	G	G	G	A	A	A	A	G	G	G	G	G	A	A	N	A	A	G	G	G	G	A	A	A	G	A	N	G
PZA01497.1	A/G	1	14578833	+	NA	NA	NA	NA	NA	NA	G	A	A	G	G	A	A	A	A	A	G	A	A	A	G	G	G	G	A	A	A	A	A	G	G	A	A	G	A	A	A	A	G	G	G	A	G	N	A
PZE-101024556	G/A	1	14649085	+	NA	NA	NA	NA	NA	NA	G	G	G	G	G	G	G	G	R	G	G	G	G	G	G	A	G	G	G	G	G	G	G	G	A	N	G	G	G	G	G	A	G	G	G	G	G	G	G
PZE-101024667	G/A	1	14747011	+	NA	NA	NA	NA	NA	NA	G	G	G	G	G	G	A	G	R	A	G	A	G	A	G	G	G	G	A	G	A	A	G	G	G	A	A	G	G	G	G	G	A	G	A	R	G	N	G
PZE-101024700	A/G	1	14757684	+	NA	NA	NA	NA	NA	NA	N	N	N	A	A	A	A	A	N	A	A	A	A	A	A	A	A	A	A	A	A	A	A	A	A	A	A	A	A	A	A	A	A	A	A	A	A	R	A
PZE-101024733	A/G	1	14787068	+	NA	NA	NA	NA	NA	NA	N	N	N	A	G	A	A	A	R	A	A	A	N	A	A	A	A	A	A	N	A	A	A	A	A	N	A	A	A	A	A	R	A	N	N	A	N	G	N
SYN25022	G/A	1	14791896	+	NA	NA	NA	NA	NA	NA	G	A	A	G	A	G	G	G	N	A	G	G	G	G	G	A	G	G	G	G	G	G	A	G	A	N	A	G	G	G	G	R	A	G	G	A	G	G	G
PZE-101024779	G/A	1	14792460	+	NA	NA	NA	NA	NA	NA	G	G	G	A	G	G	G	G	N	G	G	G	G	G	G	G	G	G	G	G	G	G	G	A	G	A	G	G	G	A	G	R	G	G	G	G	G	G	G
SYN25015	A/G	1	14792706	+	NA	NA	NA	NA	NA	NA	A	A	A	A	A	G	A	G	N	A	A	G	A	A	A	A	A	A	A	G	A	A	A	A	A	A	A	G	A	A	A	A	G	A	A	A	A	A	A
PZE-101024808	A/C	1	14798744	+	NA	NA	NA	NA	NA	NA	C	C	A	A	A	C	A	A	A	C	A	A	C	C	C	C	C	C	C	A	C	C	A	A	C	A	A	A	C	A	A	M	A	A	A	M	A	A	A
PZE-101024809	C/A	1	14799230	+	NA	NA	NA	NA	NA	NA	C	A	C	C	C	A	C	C	M	A	C	C	C	C	A	A	A	A	C	C	C	C	C	C	A	A	C	C	A	C	C	M	C	C	C	M	C	C	C
SYN25029	C/A	1	14799385	+	NA	NA	NA	NA	NA	NA	N	N	N	C	C	A	C	C	M	A	C	C	C	C	A	A	A	A	C	C	C	C	C	C	A	N	C	C	A	C	C	M	C	C	C	M	C	C	C
SYN33163	G/A	1	14867061	+	NA	NA	NA	NA	NA	NA	G	G	G	G	G	G	G	G	N	A	G	G	G	G	A	A	A	A	G	G	G	G	G	G	A	A	G	G	G	G	G	R	G	G	G	G	G	G	G
SYN33164	G/A	1	14880172	+	NA	NA	NA	NA	NA	NA	G	G	G	G	G	G	A	A	A	G	G	A	G	G	G	G	G	G	G	A	G	G	G	G	G	A	G	G	G	G	G	A	G	G	G	G	G	G	G
SYN33160	A/C	1	14883025	+	NA	NA	NA	NA	NA	NA	A	A	N	A	C	A	C	C	N	C	A	A	A	C	A	A	C	A	C	A	C	C	C	A	A	N	C	A	C	A	A	C	A	A	A	M	C	N	A
PZA01652.1	A/G	1	14898863	+	NA	NA	NA	NA	NA	NA	G	A	G	G	A	A	A	A	N	A	A	G	G	A	A	G	A	A	A	G	A	A	A	G	G	N	G	G	A	G	G	R	G	A	G	R	G	A	A
SYN33162	C/A	1	14900042	+	NA	NA	NA	NA	NA	NA	N	N	N	C	A	C	C	C	M	C	C	C	C	C	C	C	C	C	C	C	C	C	C	C	A	M	C	A	A	C	C	C	A	C	A	C	C	C	C
PZE-101025101	A/C	1	15018353	+	NA	NA	NA	NA	NA	NA	M	A	A	C	A	A	A	C	A	C	A	C	C	C	C	A	C	A	C	A	C	C	A	C	A	A	A	A	A	N	C	M	A	C	A	M	C	A	A
SYN31161	C/A	1	15021678	+	NA	NA	NA	NA	NA	NA	A	C	A	A	C	A	C	C	A	C	C	C	A	A	C	A	C	C	A	C	A	A	A	C	A	N	A	C	C	A	A	C	A	C	C	C	C	N	C
PUT-163a-149070810-821	A/C	1	15021755	+	NA	NA	NA	NA	NA	NA	N	A	A	A	C	A	A	C	N	C	C	C	A	A	A	A	C	A	A	A	A	A	A	A	C	N	A	C	A	A	A	C	A	C	A	C	C	A	A
SYN31156	A/C	1	15022028	+	NA	NA	NA	NA	NA	NA	C	A	A	A	C	A	A	C	A	C	C	C	A	A	A	A	A	A	A	A	A	A	A	A	A	A	A	C	A	A	A	M	A	C	A	C	C	A	A
PUT-163a-149070811-822	A/G	1	15022181	+	NA	NA	NA	NA	NA	NA	N	N	N	A	G	A	G	G	A	A	G	G	A	A	A	A	A	A	A	A	A	A	A	A	A	N	A	G	G	G	A	G	A	A	A	R	G	N	G
PZE-101025434	G/A	1	15086769	+	NA	NA	NA	NA	NA	NA	G	G	A	G	G	G	G	R	N	G	G	G	R	R	G	G	A	R	R	R	R	R	G	R	G	R	R	A	R	G	R	G	A	R	R	G	A	N	R
SYN31166	A/G	1	15120685	+	NA	NA	NA	NA	NA	NA	A	A	A	A	A	A	A	A	A	G	A	A	G	G	A	G	A	A	G	A	G	G	A	A	G	A	A	A	A	A	A	A	A	A	A	A	A	A	A
SYN31163	A/G	1	15120775	+	NA	NA	NA	NA	NA	NA	A	A	A	A	A	A	G	A	A	G	A	G	G	G	G	G	A	G	G	A	G	G	A	G	G	N	G	G	A	A	G	G	A	A	G	A	N	N	A
SYN22236	G/A	1	15304601	+	NA	NA	NA	NA	NA	NA	N	N	N	G	G	G	A	G	G	G	A	N	G	A	N	G	G	G	G	G	G	G	G	G	A	N	A	G	A	G	N	G	A	A	A	A	G	G	G
SYN22238	G/A	1	15429222	+	NA	NA	NA	NA	NA	NA	G	G	G	G	G	G	A	G	R	G	A	G	G	G	G	G	G	G	G	G	G	G	G	G	A	N	G	G	A	G	G	A	A	G	G	G	G	G	G
PZE-101025939	G/A	1	15445816	+	NA	NA	NA	NA	NA	NA	N	N	N	G	G	G	G	G	N	G	G	G	G	G	G	G	G	G	N	G	N	N	G	G	G	A	G	G	G	G	G	G	G	G	G	G	G	G	G
SYN20196	A/G	1	15463587	+	NA	NA	NA	NA	NA	NA	A	A	A	A	G	A	A	G	N	A	G	G	A	A	A	G	A	G	A	G	A	A	G	A	A	R	A	G	A	A	A	R	G	G	A	A	G	G	G
PZE-101026095	A/G	1	15678970	+	NA	NA	NA	NA	NA	NA	A	A	G	A	A	G	G	A	A	A	A	A	A	G	A	A	A	A	A	A	A	A	A	A	A	A	A	A	A	G	A	A	A	A	G	A	A	A	A
PZE-101026096	A/G	1	15679649	+	NA	NA	NA	NA	NA	NA	A	A	G	A	A	G	G	A	A	A	A	A	A	G	A	A	A	A	A	A	A	A	A	A	A	A	A	A	A	G	A	A	A	A	G	A	A	A	A
ZM015125-0227	G/A	1	15689358	+	NA	NA	NA	NA	NA	NA	N	A	G	G	A	G	G	A	A	G	G	G	G	G	G	G	G	G	G	A	G	G	G	G	G	A	G	G	G	G	G	G	G	G	G	G	G	A	G
PZE-101026148	A/G	1	15689484	+	NA	NA	NA	NA	NA	NA	A	A	G	G	A	A	A	A	A	G	A	G	A	A	G	A	A	G	G	A	G	G	G	G	A	A	A	A	G	G	G	R	A	A	A	G	G	N	A
SYN5068	A/G	1	15725667	+	NA	NA	NA	NA	NA	NA	A	A	A	A	A	A	A	A	A	A	A	A	G	A	A	A	A	A	A	A	A	A	A	A	A	N	A	A	A	G	A	A	A	A	A	A	A	N	A
SYN5061	A/G	1	15725845	+	NA	NA	NA	NA	NA	NA	A	A	A	G	A	G	A	A	A	A	A	A	G	G	G	A	A	A	A	A	A	A	A	G	A	A	A	G	A	G	G	R	A	G	A	G	A	G	G
SYN5056	A/G	1	15730086	+	NA	NA	NA	NA	NA	NA	A	A	A	G	A	G	A	A	A	A	A	A	G	G	G	A	A	A	A	A	A	A	A	G	A	A	A	G	A	G	G	R	A	G	A	G	A	G	G
SYN5051	G/A	1	15731336	+	NA	NA	NA	NA	NA	NA	N	N	N	G	G	G	G	G	R	G	G	G	G	G	G	G	G	G	G	G	G	G	G	G	G	A	G	G	G	G	G	G	G	G	G	G	G	G	G
SYN5065	G/A	1	15732321	+	NA	NA	NA	NA	NA	NA	G	G	G	G	G	A	G	G	R	G	G	G	G	A	G	G	G	G	G	G	G	G	G	G	G	R	G	A	G	A	G	G	G	A	G	A	G	N	G
PZE-101026206	G/A	1	15732375	+	NA	NA	NA	NA	NA	NA	G	G	G	G	G	A	G	G	N	G	G	G	G	A	G	G	G	G	G	G	G	G	G	G	G	N	G	A	G	A	G	G	G	A	G	A	G	N	G
PZE-101026218	A/G	1	15734046	+	NA	NA	NA	NA	NA	NA	A	A	A	A	A	G	A	A	A	A	A	A	A	G	A	A	A	A	A	A	A	A	A	A	A	N	A	G	A	G	A	A	A	G	A	G	A	G	A
SYN5063	A/C	1	15734225	+	NA	NA	NA	NA	NA	NA	A	A	A	C	A	C	A	A	A	A	A	A	C	C	C	A	A	A	A	A	A	A	A	C	A	A	A	C	A	C	C	M	A	C	A	C	A	C	C
SYN5066	A/C	1	15735566	+	NA	NA	NA	NA	NA	NA	N	N	N	A	A	A	A	A	A	A	A	A	A	A	A	A	A	A	A	A	A	A	A	A	C	N	A	A	A	A	A	A	A	A	A	A	A	A	A
PZE-101026314	A/G	1	15759278	+	NA	NA	NA	NA	NA	NA	N	N	N	A	A	A	A	A	A	A	A	A	A	A	G	A	A	A	A	A	A	A	A	G	G	N	A	A	G	A	G	R	A	A	A	A	A	A	A
PZE-101026386	G/A	1	15767638	+	NA	NA	NA	NA	NA	NA	G	N	G	G	G	G	G	G	N	G	G	G	G	G	G	G	G	G	G	G	G	G	G	G	A	A	G	G	N	G	G	G	G	G	G	G	G	G	G
PZE-101026429	A/G	1	15857859	+	NA	NA	NA	NA	NA	NA	A	A	A	G	A	A	A	A	A	G	A	A	A	A	A	A	A	A	A	G	A	A	A	A	A	A	G	A	A	A	A	A	A	G	A	A	A	G	G
PZE-101026463	G/A	1	15861821	+	NA	NA	NA	NA	NA	NA	N	N	N	R	N	A	G	G	N	N	A	A	A	R	G	A	A	A	A	G	A	A	A	G	G	A	G	A	G	G	G	G	R	G	R	G	A	G	G
PZE-101026514	NA	1	15932215	+	NA	NA	NA	NA	NA	NA	N	N	N	N	N	N	N	N	N	N	N	N	N	N	N	N	N	N	N	N	N	N	N	N	N	N	N	N	N	N	N	N	N	N	N	N	N	N	N
PUT-163a-76282462-3845	C/A	1	15939277	+	NA	NA	NA	NA	NA	NA	C	C	C	C	C	C	C	C	N	C	C	C	C	C	C	C	C	C	C	C	C	C	C	C	A	M	C	C	C	C	C	C	C	C	C	C	C	C	C
PZE-101026621	C/A	1	15941812	+	NA	NA	NA	NA	NA	NA	A	C	C	C	A	A	A	A	N	C	C	C	C	A	A	C	C	A	A	A	A	A	C	A	A	A	A	C	A	A	A	M	C	A	C	A	C	A	A
PZE-101026749	A/G	1	15998900	+	NA	NA	NA	NA	NA	NA	N	N	N	A	A	A	G	A	A	G	G	N	A	A	A	A	G	G	A	A	A	A	A	A	A	N	G	G	G	A	A	G	A	G	A	G	G	A	A
PZE-101026882	G/A	1	16012737	+	NA	NA	NA	NA	NA	NA	N	N	N	N	A	G	G	A	N	N	N	N	G	G	G	G	N	G	G	G	G	G	A	G	G	N	G	A	G	A	G	R	G	G	G	N	N	G	G
PZE-101027125	G/C	1	16128901	+	NA	NA	NA	NA	NA	NA	G	G	G	G	G	C	G	G	G	G	G	C	G	C	G	G	C	G	C	G	C	G	G	G	G	N	G	C	G	G	G	G	G	G	G	G	C	C	C
PZE-101027158	G/A	1	16152200	+	NA	NA	NA	NA	NA	NA	G	G	G	G	G	A	G	G	N	G	G	A	G	A	G	G	A	G	A	G	A	G	G	G	G	A	G	G	G	G	G	G	G	G	G	G	A	N	G
PZE-101027182	C/A	1	16198443	+	NA	NA	NA	NA	NA	NA	A	A	N	C	A	C	C	A	N	A	N	A	A	C	N	C	A	A	C	C	C	C	C	C	A	N	C	C	A	A	A	C	C	A	N	C	A	C	C
PZE-101027300	A/G	1	16205243	+	NA	NA	NA	NA	NA	NA	N	N	N	A	A	N	A	A	N	A	A	N	A	G	G	A	G	A	N	A	N	A	A	A	A	N	A	N	A	A	A	A	G	A	A	A	G	G	G
ZM008441-0588	G/A	1	16243272	+	NA	NA	NA	NA	NA	NA	G	G	G	G	G	A	A	G	A	G	G	G	G	A	A	A	G	G	A	A	A	G	A	G	G	A	G	A	G	G	G	R	G	G	G	G	G	G	G
PZE-101027351	G/A	1	16312502	+	NA	NA	NA	NA	NA	NA	G	G	G	G	G	A	A	G	A	G	G	G	A	A	A	A	G	G	A	G	A	G	A	G	G	A	G	A	G	G	G	G	G	G	G	G	G	G	G
PZE-101027362	A/G	1	16313381	+	NA	NA	NA	NA	NA	NA	A	A	A	A	A	A	G	A	N	A	G	A	G	A	G	G	A	A	A	A	A	A	G	A	A	A	A	G	A	A	A	R	A	A	A	A	A	A	G
PZE-101027417	G/A	1	16386371	+	NA	NA	NA	NA	NA	NA	N	N	N	G	G	G	A	G	N	A	A	A	A	G	G	A	G	A	G	A	G	G	A	A	A	A	A	G	G	G	G	N	G	G	G	A	G	R	A
PZE-101027475	A/G	1	16387450	+	NA	NA	NA	NA	NA	NA	G	A	G	A	G	A	G	G	A	G	G	A	G	G	A	G	A	A	A	A	A	G	G	A	G	N	G	A	A	G	A	N	A	A	G	A	A	A	G
PZE-101027550	C/A	1	16416350	+	NA	NA	NA	NA	NA	NA	N	N	N	C	A	C	N	A	A	N	C	N	A	A	A	C	N	A	C	N	C	C	C	N	C	A	N	N	C	C	C	A	N	C	N	A	N	N	C
PZE-101027616	G/A	1	16418885	+	NA	NA	NA	NA	NA	NA	G	G	G	G	G	A	G	G	N	A	G	G	A	G	G	G	A	G	A	A	A	G	G	G	G	A	G	G	A	G	A	G	G	A	A	G	A	G	G
PZE-101027667	A	1	16423695	+	NA	NA	NA	NA	NA	NA	N	N	N	A	A	A	N	A	A	N	A	N	N	A	N	N	N	A	A	A	A	A	A	A	A	N	N	A	N	N	N	A	A	N	A	A	N	A	A
SYN14297	G/A	1	16529330	+	NA	NA	NA	NA	NA	NA	G	G	A	A	G	G	G	G	R	G	G	G	G	G	G	G	R	G	G	G	G	G	G	G	A	A	G	G	A	G	A	G	G	A	G	G	A	G	G
PZE-101027798	G/A	1	16548140	+	NA	NA	NA	NA	NA	NA	G	G	G	A	G	G	G	G	R	G	G	G	G	G	G	G	G	G	G	G	G	G	G	G	G	N	G	G	G	G	G	R	G	G	G	G	G	G	G
PZE-101027807	C/A	1	16551878	+	NA	NA	NA	NA	NA	NA	C	C	C	C	C	C	C	C	A	C	C	C	C	C	C	A	C	C	C	C	C	C	C	C	A	A	C	C	C	C	C	C	C	C	C	C	C	N	A
PUT-163a-50327548-2188	T/A	1	16553177	+	NA	NA	NA	NA	NA	NA	T	T	T	T	T	T	T	T	N	T	T	T	T	T	T	T	T	T	T	T	T	T	T	T	A	N	T	T	T	T	T	T	T	T	T	T	T	N	A
PUT-163a-76287542-3906	G/A	1	16553241	+	NA	NA	NA	NA	NA	NA	A	G	G	G	A	A	G	A	A	G	G	G	A	G	G	A	G	A	A	A	A	A	G	G	A	A	G	A	G	A	G	G	G	G	G	G	G	N	A
PUT-163a-149084683-873	A/G	1	16554034	+	NA	NA	NA	NA	NA	NA	N	N	N	A	A	A	G	A	N	A	A	A	A	A	A	A	A	A	A	A	A	A	A	A	G	A	G	A	A	A	A	R	A	A	A	A	A	N	G
PZE-101027831	A/G	1	16576264	+	NA	NA	NA	NA	NA	NA	A	G	G	A	A	A	G	A	N	A	A	A	A	A	A	A	G	A	A	A	A	A	G	A	G	N	G	A	A	A	A	R	A	A	A	A	G	G	G
PZE-101028031	A/G	1	16731982	+	NA	NA	NA	NA	NA	NA	N	N	N	A	A	A	N	A	A	N	N	A	A	N	N	A	A	N	N	A	N	N	A	A	A	A	A	A	A	A	A	A	N	A	A	N	A	A	A
PUT-163a-71311320-3113	T/A	1	16733947	+	NA	NA	NA	NA	NA	NA	W	T	A	A	T	T	T	T	N	T	T	T	T	T	T	A	T	A	A	T	A	A	A	A	T	W	T	T	T	A	T	T	T	T	A	T	T	A	T
PUT-163a-71311320-3110	G/A	1	16734072	+	NA	NA	NA	NA	NA	NA	N	G	A	A	G	G	A	G	N	G	G	G	G	G	G	A	A	A	A	G	A	A	A	A	G	A	G	G	A	A	G	R	G	A	A	G	A	G	G
PZE-101028104	G/A	1	16737798	+	NA	NA	NA	NA	NA	NA	G	G	A	G	G	G	G	G	N	A	A	G	A	A	G	N	G	G	G	G	G	G	G	G	G	A	G	A	G	G	A	G	G	G	A	A	G	G	G
PZE-101028121	A/G	1	16738215	+	NA	NA	NA	NA	NA	NA	A	A	G	A	A	A	A	A	A	G	G	A	G	G	A	N	A	A	A	A	A	A	A	A	A	N	A	G	A	A	G	A	A	A	G	G	A	N	A
SYN362	G/A	1	16742000	+	NA	NA	NA	NA	NA	NA	G	A	G	G	G	A	G	G	N	G	G	A	G	G	G	N	G	G	A	G	A	A	G	G	G	N	A	G	G	G	G	G	A	G	G	G	G	G	G
PZE-101028195	NA	1	16744961	+	NA	NA	NA	NA	NA	NA	N	N	N	N	N	N	N	N	N	N	N	N	N	N	N	N	N	N	N	N	N	N	N	N	N	N	N	N	N	N	N	N	N	N	N	N	N	N	N
SYN364	A/C	1	16749966	+	NA	NA	NA	NA	NA	NA	A	A	A	A	A	A	A	A	A	A	C	A	A	A	A	A	A	A	A	A	A	A	A	A	A	A	A	A	A	A	A	A	A	A	A	C	A	A	A
PZE-101028242	A/G	1	16751553	+	NA	NA	NA	NA	NA	NA	N	N	N	G	G	A	G	G	R	A	A	A	G	A	G	A	A	A	A	A	A	A	G	A	G	N	A	G	A	A	A	R	A	A	A	G	A	G	G
SYN367	C/A	1	16775784	+	NA	NA	NA	NA	NA	NA	C	A	C	A	C	A	C	C	A	C	C	C	C	A	A	C	A	A	A	C	A	A	A	C	C	N	A	C	A	A	C	M	C	A	C	C	A	C	C
PZE-101028351	G/C	1	16775822	+	NA	NA	NA	NA	NA	NA	N	N	N	C	G	C	G	G	S	G	G	G	G	C	C	C	C	C	C	G	C	C	C	G	G	S	C	G	C	C	G	S	G	C	G	G	C	G	G
SYN31941	G/A	1	16921013	+	NA	NA	NA	NA	NA	NA	G	A	G	A	G	A	G	G	N	G	G	G	G	A	A	A	A	G	N	A	N	G	G	G	G	R	A	G	G	A	G	A	G	G	G	G	A	R	G
PZE-101028839	C/A	1	17343607	+	NA	NA	NA	NA	NA	NA	C	A	C	C	C	C	C	C	N	A	C	C	A	C	C	C	C	A	A	C	A	A	C	C	C	A	C	C	C	C	C	M	C	C	A	C	C	C	C
PZE-101028883	A/C	1	17398361	+	NA	NA	NA	NA	NA	NA	N	N	N	A	C	C	C	C	N	A	C	C	A	A	C	N	C	A	A	N	A	A	C	C	C	N	N	A	C	C	A	M	C	C	A	A	C	N	A
PZE-101028930	G/A	1	17427506	+	NA	NA	NA	NA	NA	NA	G	G	G	G	G	G	G	G	A	A	A	G	G	G	A	G	G	G	G	G	G	G	A	G	A	A	G	G	G	R	A	G	A	G	G	G	G	G	G
PZE-101029123	C/A	1	17462372	+	NA	NA	NA	NA	NA	NA	N	C	N	A	C	C	C	C	M	C	C	M	C	C	C	C	C	C	A	C	A	A	C	A	C	A	M	A	C	M	A	M	C	C	C	A	C	M	A
SYN33277	G/A	1	17566188	+	NA	NA	NA	NA	NA	NA	G	G	G	G	G	G	G	G	A	G	G	G	A	G	A	G	G	G	G	G	G	G	G	G	G	A	G	G	G	G	G	G	G	G	G	G	G	A	G
SYN33270	C/A	1	17588234	+	NA	NA	NA	NA	NA	NA	C	C	M	C	C	C	C	C	A	C	C	C	C	C	C	C	C	C	C	C	C	C	C	C	C	A	C	C	C	C	C	C	C	C	A	C	C	C	C
PUT-163a-101390185-21	G/A	1	17589908	+	NA	NA	NA	NA	NA	NA	N	N	N	G	G	G	G	G	A	G	A	G	G	G	G	A	G	G	G	G	G	G	G	G	G	A	G	G	G	N	A	G	A	G	G	G	G	G	G
SYN33272	G/A	1	17600815	+	NA	NA	NA	NA	NA	NA	N	N	N	G	G	G	G	G	N	G	A	G	G	G	G	A	G	G	G	G	G	G	G	G	G	A	G	G	G	G	G	G	G	G	G	G	G	G	G
SYN33269	G/A	1	17601120	+	NA	NA	NA	NA	NA	NA	N	N	N	G	G	G	G	G	R	G	A	G	G	G	G	G	G	G	G	G	G	G	G	G	G	N	G	G	G	G	G	G	G	G	G	G	G	G	G
PZB00718.5	G/A	1	17601231	+	NA	NA	NA	NA	NA	NA	N	N	N	A	G	G	G	G	N	G	G	G	G	G	G	G	G	G	G	G	G	G	G	G	A	A	G	G	G	G	G	G	G	G	G	G	G	G	G
PZB00718.3	G/A	1	17601571	+	NA	NA	NA	NA	NA	NA	A	G	A	G	G	G	G	G	A	G	G	G	G	G	G	G	G	A	A	G	A	A	G	G	G	N	G	G	A	G	G	N	G	A	A	G	G	G	G
PZE-101029360	G/A	1	17611647	+	NA	NA	NA	NA	NA	NA	N	N	N	G	G	G	G	G	R	G	G	G	G	G	G	G	G	G	G	G	G	G	G	G	G	A	G	G	G	R	G	G	G	G	G	G	G	G	G
PZE-101029587	G/A	1	17630098	+	NA	NA	NA	NA	NA	NA	G	G	G	G	G	G	G	G	A	A	G	G	G	G	G	A	G	G	G	G	G	G	G	G	A	N	G	G	G	G	G	G	G	G	G	G	G	G	G
PZA01914.15	A/G	1	17634553	+	NA	NA	NA	NA	NA	NA	N	N	N	A	A	A	A	A	A	G	A	A	A	A	A	N	A	A	A	A	A	A	A	A	A	A	A	A	A	A	A	A	A	A	A	A	A	A	A
SYN30822	A/G	1	17648401	+	NA	NA	NA	NA	NA	NA	N	N	N	A	A	A	A	A	A	A	A	A	A	A	A	A	A	A	A	A	A	A	A	A	A	N	A	A	A	A	A	A	A	A	A	A	A	A	A
PZE-101029648	A/G	1	17649998	+	NA	NA	NA	NA	NA	NA	A	G	A	G	A	A	A	A	A	A	G	G	A	G	G	G	A	G	G	A	G	A	A	A	A	N	A	A	G	A	A	A	A	G	A	A	A	G	G
SYN30825	A/G	1	17650546	+	NA	NA	NA	NA	NA	NA	A	A	A	A	G	G	G	G	N	A	A	A	A	A	A	A	A	A	A	A	A	G	G	A	A	N	A	A	A	R	A	R	G	A	A	A	A	A	A
SYN30824	G/A	1	17650675	+	NA	NA	NA	NA	NA	NA	G	A	G	A	A	A	A	A	R	G	G	A	G	A	A	A	G	G	G	G	G	A	A	G	G	N	G	G	A	R	G	R	A	A	G	G	G	A	A
SYN30826	NA	1	17652528	+	NA	NA	NA	NA	NA	NA	N	N	N	N	N	N	N	N	N	N	N	N	N	N	N	N	N	N	N	N	N	N	N	N	N	N	N	N	N	N	N	N	N	N	N	N	N	N	N
PZE-101029689	A/G	1	17673955	+	NA	NA	NA	NA	NA	NA	A	A	A	A	G	G	G	G	A	A	A	G	A	A	A	A	A	A	A	G	A	G	G	A	G	N	A	A	A	G	A	R	G	A	A	A	A	A	A
SYN30830	C/A	1	17680013	+	NA	NA	NA	NA	NA	NA	C	A	C	A	C	C	C	C	A	C	C	C	C	A	A	C	C	C	C	C	C	C	C	C	C	A	C	C	A	C	C	C	C	A	C	C	C	N	C
SYN30828	G/A	1	17680592	+	NA	NA	NA	NA	NA	NA	N	N	N	G	G	G	G	G	R	G	G	G	G	G	G	G	G	G	G	G	G	G	G	G	A	A	G	G	G	G	G	G	G	G	G	G	G	G	G
PZE-101029707	A/G	1	17682761	+	NA	NA	NA	NA	NA	NA	N	N	N	A	G	G	G	G	N	A	A	G	A	A	A	G	A	A	A	G	A	G	G	G	G	N	A	A	A	R	A	R	A	A	A	A	A	A	A
PZE-101029737	A/G	1	17762830	+	NA	NA	NA	NA	NA	NA	N	N	N	A	G	G	G	G	R	A	A	G	G	A	A	G	A	A	A	G	A	G	G	A	G	N	A	A	A	R	A	A	A	A	A	A	A	A	A
PZE-101029748	C/A	1	17766414	+	NA	NA	NA	NA	NA	NA	C	C	A	C	C	A	C	C	N	C	C	C	C	C	C	C	C	A	A	A	A	A	C	A	C	A	C	C	C	M	A	N	A	C	A	A	C	C	A
PZE-101029759	A/G	1	17777216	+	NA	NA	NA	NA	NA	NA	N	A	A	A	A	G	A	A	A	G	A	A	A	A	A	G	A	A	A	A	A	G	A	G	G	A	A	A	G	A	A	R	A	G	A	G	A	A	A
PZE-101029820	G/A	1	17785024	+	NA	NA	NA	NA	NA	NA	N	N	N	A	A	A	A	A	A	G	G	A	G	A	A	A	A	G	G	G	G	A	G	G	A	A	A	A	G	R	G	R	A	G	G	A	A	R	G
SYN10534	G/A	1	17816093	+	NA	NA	NA	NA	NA	NA	G	A	A	G	G	G	G	G	N	A	G	G	G	G	A	A	G	A	A	G	A	G	A	A	A	R	G	G	G	R	A	G	G	G	G	G	G	G	G
SYN10533	C/A	1	17818854	+	NA	NA	NA	NA	NA	NA	N	N	N	C	C	C	C	C	M	A	A	C	C	C	C	A	C	C	C	C	C	C	A	A	A	N	C	C	C	C	C	C	C	C	C	C	C	C	C
PZE-101029977	G/A	1	17893760	+	NA	NA	NA	NA	NA	NA	G	G	A	G	G	G	G	G	R	G	A	G	G	A	G	G	G	G	G	A	G	G	G	G	G	N	G	A	A	G	G	G	G	A	G	A	G	A	A
PZE-101029990	G/A	1	17897289	+	NA	NA	NA	NA	NA	NA	G	A	G	G	G	G	G	G	A	G	G	G	G	G	A	G	A	G	G	G	G	G	G	A	G	A	G	G	G	R	G	G	G	G	A	G	A	G	G
PZE-101029991	G/A	1	17897952	+	NA	NA	NA	NA	NA	NA	G	G	G	G	A	A	A	A	A	G	G	A	A	G	G	A	G	G	G	G	G	A	A	G	G	A	A	G	G	R	A	R	G	G	G	G	G	G	G
SYN10530	G/A	1	17898502	+	NA	NA	NA	NA	NA	NA	N	G	G	G	A	G	A	A	A	G	G	G	A	G	G	A	G	G	G	G	G	G	A	G	A	A	A	G	G	R	G	R	G	G	G	G	G	G	G
SYN10529	A/G	1	17898690	+	NA	NA	NA	NA	NA	NA	G	A	G	A	A	G	A	A	A	G	A	G	A	A	A	A	A	G	G	G	G	G	A	A	A	N	A	A	A	A	G	R	G	A	A	G	A	G	G
SYN10525	A/G	1	17899863	+	NA	NA	NA	NA	NA	NA	G	A	G	A	A	A	A	A	A	A	A	A	A	A	A	G	A	A	A	G	A	A	A	A	A	R	A	A	A	A	A	R	G	A	A	G	A	G	G
SYN10536	A/G	1	17900093	+	NA	NA	NA	NA	NA	NA	N	N	N	A	A	A	A	A	A	A	A	A	A	A	A	A	N	A	A	A	A	A	A	A	A	A	A	A	A	A	A	A	A	A	A	A	N	A	A
SYN10535	G/A	1	17900121	+	NA	NA	NA	NA	NA	NA	N	N	N	G	G	G	G	G	N	G	G	G	G	G	G	G	G	G	G	G	G	G	G	G	G	N	G	G	G	G	G	G	G	G	G	G	G	G	G
SYN10523	A/G	1	17900314	+	NA	NA	NA	NA	NA	NA	N	R	R	A	A	R	R	A	N	R	A	A	R	A	A	R	R	R	R	A	R	A	A	R	A	N	R	A	A	G	R	A	R	R	R	A	R	R	R
SYN10527	G/A	1	17900897	+	NA	NA	NA	NA	NA	NA	N	N	N	G	G	G	G	G	N	G	G	G	G	G	G	G	G	G	G	G	G	G	G	G	G	A	G	G	G	G	G	G	G	G	G	G	G	G	G
SYN10537	A/G	1	17901183	+	NA	NA	NA	NA	NA	NA	N	N	N	A	A	A	A	A	A	A	A	A	A	A	A	A	A	A	A	A	A	A	A	A	A	N	A	A	A	A	A	A	A	A	A	A	A	A	A
SYN10531	G/A	1	17901958	+	NA	NA	NA	NA	NA	NA	N	N	N	G	A	G	A	A	N	G	G	G	G	G	G	G	G	G	G	G	G	G	G	G	G	A	G	G	G	R	G	G	G	G	G	G	G	G	G
SYN10528	G/A	1	17910178	+	NA	NA	NA	NA	NA	NA	N	N	N	G	G	G	G	G	R	G	G	G	G	G	G	G	G	G	G	G	G	G	G	G	G	A	G	G	G	G	G	G	G	G	G	G	G	G	G
PZE-101030022	C/A	1	17911001	+	NA	NA	NA	NA	NA	NA	N	N	N	C	C	C	C	C	N	C	C	C	C	C	C	C	C	C	C	C	C	C	C	C	C	A	C	C	C	C	C	C	C	C	C	C	C	C	C
SYN98	G/A	1	18064919	+	NA	NA	NA	NA	NA	NA	R	R	R	R	R	R	R	R	N	R	G	R	G	R	R	R	R	R	R	G	R	R	R	G	R	A	R	R	R	R	A	A	R	R	R	A	R	R	R
SYN100	G/A	1	18065889	+	NA	NA	NA	NA	NA	NA	G	G	G	G	G	G	G	G	N	G	A	G	A	G	G	G	G	G	G	A	G	G	G	A	G	A	G	G	G	G	G	G	G	G	G	G	G	G	G
PZE-101030089	C/A	1	18067788	+	NA	NA	NA	NA	NA	NA	C	C	C	C	C	C	C	C	N	C	M	M	M	C	M	C	C	C	C	M	C	C	C	M	C	N	C	C	C	C	C	C	C	N	C	C	C	C	C
SYN97	C/A	1	18072736	+	NA	NA	NA	NA	NA	NA	N	N	N	C	C	C	C	C	N	C	C	C	C	C	C	C	C	C	C	C	C	C	C	A	C	M	C	C	C	C	C	C	C	C	C	C	C	C	C
SYN96	C/A	1	18073641	+	NA	NA	NA	NA	NA	NA	C	C	C	C	C	C	C	C	N	C	A	C	A	C	C	C	C	C	C	C	C	C	C	A	C	A	C	C	C	C	C	C	C	C	C	C	C	C	C
SYN101	A/G	1	18077864	+	NA	NA	NA	NA	NA	NA	A	A	A	A	A	A	A	A	A	A	G	A	G	A	A	A	A	A	A	A	A	A	A	G	A	N	A	A	A	A	A	A	A	A	A	A	A	A	A
PZE-101030211	G/A	1	18124973	+	NA	NA	NA	NA	NA	NA	G	G	G	G	G	G	G	G	A	G	G	G	G	A	G	G	G	G	G	G	G	G	G	G	G	A	G	G	G	G	G	G	G	G	G	G	G	G	G
PZE-101030220	G/A	1	18132338	+	NA	NA	NA	NA	NA	NA	G	G	G	G	G	G	G	G	A	G	G	G	G	A	G	G	G	G	G	G	G	G	G	G	G	A	G	G	G	N	G	G	G	G	G	G	G	G	G
PZE-101030221	G/A	1	18133329	+	NA	NA	NA	NA	NA	NA	A	G	G	G	A	G	A	A	N	A	G	G	G	G	A	A	G	A	A	A	A	G	A	A	G	A	G	G	G	R	A	A	A	G	A	A	G	G	G
PZE-101030251	C/A	1	18135854	+	NA	NA	NA	NA	NA	NA	C	A	A	A	C	A	C	C	M	C	A	A	C	C	C	C	A	C	C	C	C	A	C	C	A	A	A	A	A	C	C	C	C	A	C	C	A	A	A
PZE-101030258	C/A	1	18136794	+	NA	NA	NA	NA	NA	NA	C	C	C	C	C	C	C	C	M	C	C	C	A	C	C	C	C	C	C	C	C	C	C	C	C	A	C	C	C	C	C	C	C	C	C	C	C	C	C
PZE-101030261	A/C	1	18136934	+	NA	NA	NA	NA	NA	NA	A	A	A	A	A	A	A	A	A	A	A	A	C	A	A	A	A	A	A	A	A	A	A	A	A	A	A	A	A	A	A	A	A	A	A	A	A	A	A
PZE-101030263	G/A	1	18137060	+	NA	NA	NA	NA	NA	NA	G	G	G	G	G	G	G	G	N	G	G	G	A	G	G	G	G	G	G	G	G	G	G	G	G	A	G	G	G	G	G	G	G	G	G	G	G	G	G
PZE-101030280	G/A	1	18141192	+	NA	NA	NA	NA	NA	NA	G	G	G	G	G	G	G	G	N	G	G	G	A	G	G	G	G	G	G	G	G	G	G	G	G	N	G	G	G	G	G	G	G	G	A	G	G	G	G
PZE-101030300	A/G	1	18169114	+	NA	NA	NA	NA	NA	NA	G	G	A	A	A	A	A	A	A	A	A	A	G	A	A	A	A	A	A	A	A	A	A	A	A	N	A	A	A	A	A	A	R	A	A	A	A	A	A
ZM013214-0531	G/A	1	18169294	+	NA	NA	NA	NA	NA	NA	A	A	G	G	G	G	G	G	N	G	G	G	G	G	G	G	G	G	G	G	G	G	G	G	G	N	G	G	G	G	G	G	G	G	G	G	G	G	G
PZE-101030302	A/G	1	18169686	+	NA	NA	NA	NA	NA	NA	A	A	A	A	A	A	A	A	A	A	A	A	G	A	A	A	A	A	A	A	A	A	A	A	A	A	A	A	A	A	A	A	R	A	A	A	A	A	A
SYN8027	C/A	1	18243784	+	NA	NA	NA	NA	NA	NA	C	C	C	C	C	C	C	C	M	C	C	C	A	C	C	C	C	C	C	C	C	C	C	C	C	N	C	C	C	C	C	C	M	C	C	C	C	C	C
SYN30133	G/A	1	18323004	+	NA	NA	NA	NA	NA	NA	N	N	N	G	G	G	G	G	A	G	G	G	G	G	G	G	G	G	G	G	G	G	A	G	A	A	G	G	G	G	G	G	G	G	G	G	G	G	G
PZE-101030429	C/A	1	18551887	+	NA	NA	NA	NA	NA	NA	A	A	M	A	C	A	C	C	N	C	C	C	A	C	C	C	N	C	C	A	C	A	N	A	C	A	A	A	C	C	A	N	C	C	A	A	N	C	C
SYN24695	NA	1	18558219	+	NA	NA	NA	NA	NA	NA	N	N	N	N	N	N	N	N	N	N	N	N	N	N	N	N	N	N	N	N	N	N	N	N	N	N	N	N	N	N	N	N	N	N	N	N	N	N	N
PZE-101030508	A/G	1	18558395	+	NA	NA	NA	NA	NA	NA	N	N	N	A	A	N	A	A	N	A	A	N	A	A	G	A	A	A	N	A	N	N	G	A	G	N	N	A	N	A	A	A	R	N	A	A	A	A	N
PZE-101030561	C/A	1	18571309	+	NA	NA	NA	NA	NA	NA	C	C	A	A	C	A	C	C	N	C	A	C	C	C	A	A	C	C	A	C	A	A	C	C	C	N	A	C	C	M	C	M	M	C	C	C	C	M	C
SYN29713	A/G	1	18625393	+	NA	NA	NA	NA	NA	NA	A	A	A	A	A	A	A	A	R	A	A	A	A	A	A	A	A	A	A	A	A	A	A	A	A	N	A	G	A	A	A	A	A	A	A	A	A	A	A
PZE-101030616	G/A	1	18686362	+	NA	NA	NA	NA	NA	NA	N	A	G	G	G	G	G	G	R	A	G	G	A	G	A	A	A	A	G	A	G	G	A	A	A	R	G	N	G	G	A	R	R	G	A	A	A	G	G
PZE-101030623	C/A	1	18736269	+	NA	NA	NA	NA	NA	NA	N	N	N	C	C	C	C	C	N	C	C	C	C	N	C	C	C	C	C	C	C	C	C	C	C	A	C	N	C	C	C	C	C	C	C	C	C	C	C
PZE-101030692	G/A	1	18884540	+	NA	NA	NA	NA	NA	NA	N	A	G	G	R	A	G	R	A	G	N	G	G	G	G	G	G	G	R	G	R	A	N	A	A	N	N	G	G	G	A	R	G	G	G	G	G	G	G
PZE-101030780	G/A	1	18904464	+	NA	NA	NA	NA	NA	NA	N	N	N	N	N	N	G	N	A	N	A	A	G	N	A	G	N	G	N	N	N	N	A	G	A	N	A	A	A	N	G	A	R	A	A	G	N	A	G
PZA00358.12	G/A	1	18908025	+	NA	NA	NA	NA	NA	NA	G	G	G	G	A	G	A	A	R	G	A	G	A	G	G	A	G	G	A	G	A	G	G	G	G	A	A	G	G	G	G	G	G	G	G	A	G	N	G
PZE-101030875	A/C	1	18911849	+	NA	NA	NA	NA	NA	NA	C	A	A	A	A	C	C	A	M	A	A	A	A	C	A	A	A	A	A	A	A	C	A	A	C	A	A	A	A	C	A	M	M	A	A	C	A	A	A
PZE-101030925	G/A	1	18913681	+	NA	NA	NA	NA	NA	NA	G	A	A	A	G	G	A	G	N	G	G	G	G	G	G	G	G	G	G	G	G	G	G	G	G	A	G	A	G	G	A	G	G	G	G	G	G	G	A
PZE-101030943	G/A	1	18915169	+	NA	NA	NA	NA	NA	NA	N	N	N	N	G	G	N	G	N	G	G	G	G	A	G	G	G	G	G	G	G	G	G	A	G	N	G	N	G	A	N	N	G	G	G	N	G	G	N
PZE-101031043	A/G	1	19011864	+	NA	NA	NA	NA	NA	NA	N	G	A	A	G	G	A	G	A	A	A	A	G	G	A	A	A	G	G	A	G	G	A	G	A	N	A	A	A	G	A	R	R	A	G	A	A	A	A
PZE-101031053	C/A	1	19030220	+	NA	NA	NA	NA	NA	NA	N	N	N	C	C	C	C	C	N	C	C	C	C	C	C	C	C	C	C	C	C	C	C	C	C	N	C	C	C	C	C	C	C	C	C	C	C	C	C
PZE-101031077	G/A	1	19031623	+	NA	NA	NA	NA	NA	NA	A	A	G	G	G	A	A	G	A	G	G	G	G	A	G	G	A	G	G	G	G	A	G	A	A	N	G	A	A	A	G	R	G	A	A	G	A	G	G
PZE-101031146	C/G	1	19034751	+	NA	NA	NA	NA	NA	NA	G	C	C	G	C	G	C	C	G	G	C	C	G	G	C	C	G	G	C	C	C	G	C	C	G	N	C	C	C	G	C	C	G	C	C	C	G	C	C
PZE-101031250	G/A	1	19164170	+	NA	NA	NA	NA	NA	NA	N	N	N	G	G	G	G	G	R	G	G	G	G	G	G	G	G	A	G	G	G	G	G	N	G	A	G	G	G	G	G	N	G	N	G	N	G	G	G
PZE-101031377	G/A	1	19167301	+	NA	NA	NA	NA	NA	NA	N	N	N	A	G	G	G	G	G	G	G	N	G	G	G	G	N	G	G	N	G	G	N	G	G	A	N	G	A	G	G	G	G	G	A	G	N	G	G
PZE-101031542	T/A	1	19193326	+	NA	NA	NA	NA	NA	NA	A	T	T	T	A	A	A	A	W	T	T	A	T	A	T	A	T	T	A	A	A	T	T	A	T	N	A	A	A	A	T	A	T	T	T	T	T	T	T
PZE-101031636	C/A	1	19235607	+	NA	NA	NA	NA	NA	NA	N	M	C	C	C	C	A	C	A	A	C	C	A	C	A	A	A	C	C	N	C	C	C	A	A	N	C	C	C	C	C	M	C	A	N	C	A	C	N
PZE-101031655	C/G	1	19236427	+	NA	NA	NA	NA	NA	NA	C	S	G	G	G	G	C	G	S	C	G	G	C	C	C	G	C	G	G	G	G	G	G	C	C	N	G	G	G	C	G	S	G	C	C	G	C	N	C
PZE-101031714	T/A	1	19254918	+	NA	NA	NA	NA	NA	NA	N	N	N	N	N	N	N	N	N	N	N	N	N	N	N	N	N	N	N	N	N	N	N	N	N	N	N	N	N	N	N	N	N	N	N	N	N	N	N
PUT-163a-148944618-481	A/G	1	19254983	+	NA	NA	NA	NA	NA	NA	A	A	G	G	G	G	A	G	A	A	G	A	A	A	G	G	G	A	G	A	G	G	A	A	A	N	G	G	A	A	A	A	R	A	A	G	G	G	G
SYN16133	C/A	1	19255364	+	NA	NA	NA	NA	NA	NA	C	C	C	C	C	C	C	C	A	C	C	C	C	C	C	C	C	C	C	C	C	C	C	C	A	N	C	C	C	C	C	C	C	C	C	C	C	C	C
SYN7651	A/G	1	19491023	+	NA	NA	NA	NA	NA	NA	A	R	A	G	A	A	A	A	R	A	A	G	G	A	A	A	A	A	A	A	A	A	G	A	G	A	G	G	A	A	A	R	R	G	A	G	A	G	A
SYN7654	A/G	1	19566108	+	NA	NA	NA	NA	NA	NA	G	R	R	A	G	A	A	G	N	G	G	G	A	G	A	G	A	A	G	G	G	A	G	A	A	N	A	G	G	G	A	G	G	A	A	G	A	G	G
PZE-101032015	A/G	1	19571759	+	NA	NA	NA	NA	NA	NA	A	A	A	G	A	A	A	A	A	A	A	A	A	A	A	A	N	A	A	A	A	A	A	A	A	A	N	A	A	A	A	A	A	A	A	G	N	A	A
SYN38630	A/G	1	19610635	+	NA	NA	NA	NA	NA	NA	N	N	N	N	G	A	G	G	A	G	G	A	G	N	G	G	N	G	G	N	G	A	N	G	A	A	G	G	A	N	G	A	G	G	N	N	N	A	N
SYN38629	C/A	1	19611617	+	NA	NA	NA	NA	NA	NA	N	N	N	C	C	A	C	C	N	A	C	A	A	C	A	A	C	C	A	C	A	A	C	C	A	N	C	A	C	C	A	A	A	C	C	C	C	A	A
SYN38627	G/A	1	19624156	+	NA	NA	NA	NA	NA	NA	G	G	G	G	G	G	G	G	N	G	G	G	G	G	G	G	A	G	G	G	G	G	G	G	A	N	A	G	G	G	G	G	G	G	G	G	A	G	G
SYN38628	G/A	1	19624376	+	NA	NA	NA	NA	NA	NA	G	G	G	G	G	G	G	G	N	G	G	G	G	G	G	G	A	G	G	G	G	G	G	G	A	A	A	G	G	G	G	G	G	G	G	G	A	G	G
SYN38626	C/A	1	19624612	+	NA	NA	NA	NA	NA	NA	N	C	C	C	C	C	C	C	N	C	C	C	C	C	C	C	A	C	C	C	C	C	C	C	A	A	A	C	C	C	C	C	C	C	C	C	A	C	C
PZE-101032230	G/A	1	19627178	+	NA	NA	NA	NA	NA	NA	N	N	N	A	A	G	G	A	N	G	G	G	G	G	G	G	G	G	G	A	G	G	A	G	G	N	G	G	G	G	G	R	G	A	A	A	G	G	G
PZE-101032231	G/A	1	19627207	+	NA	NA	NA	NA	NA	NA	G	G	G	G	G	G	G	G	R	A	G	G	A	G	G	G	A	G	G	G	G	G	G	G	A	N	A	G	G	G	G	G	G	G	G	G	A	N	A
PZE-101032246	A/C	1	19630714	+	NA	NA	NA	NA	NA	NA	A	M	C	A	A	A	C	A	A	A	A	A	A	A	A	A	A	C	A	A	A	A	A	A	A	A	A	C	A	A	A	A	C	A	A	A	A	A	A
PZE-101032249	G/A	1	19630880	+	NA	NA	NA	NA	NA	NA	A	R	G	A	A	A	G	A	A	G	G	A	G	A	A	A	G	G	A	A	A	A	A	G	A	A	G	G	G	A	A	A	G	A	A	A	G	N	G
PZE-101032313	G/A	1	19722724	+	NA	NA	NA	NA	NA	NA	G	G	G	G	G	G	G	G	N	G	G	G	G	G	G	G	G	G	G	G	G	G	G	G	G	A	G	A	G	G	G	G	R	G	A	G	G	G	G
PZE-101032318	G/A	1	19723045	+	NA	NA	NA	NA	NA	NA	G	G	G	G	G	G	G	G	R	G	G	G	G	G	G	G	A	G	G	G	G	G	G	A	G	A	A	A	A	G	G	G	R	G	A	G	A	G	G
PZE-101032411	T/C	1	19750969	+	NA	NA	NA	NA	NA	NA	N	N	N	N	N	N	N	N	N	N	N	N	N	N	N	N	N	N	N	N	N	N	N	N	N	N	N	N	N	N	N	N	N	N	N	N	N	N	N
SYN22883	C/A	1	19842818	+	NA	NA	NA	NA	NA	NA	A	A	A	C	C	C	A	C	C	C	C	C	C	C	C	C	C	A	C	C	C	C	C	C	C	M	A	C	C	C	C	C	C	A	C	C	C	C	C
ZM004048-0695	A/G	1	19876307	+	NA	NA	NA	NA	NA	NA	A	A	A	A	A	A	A	A	A	G	A	A	G	A	A	A	G	A	A	G	A	A	A	G	G	N	A	A	A	A	A	R	A	A	G	A	G	A	G
PZE-101032517	A/G	1	19914093	+	NA	NA	NA	NA	NA	NA	N	A	A	A	A	G	A	A	A	G	A	G	G	G	G	G	A	G	G	A	G	G	A	G	A	N	G	A	A	G	G	R	R	A	A	A	A	G	G
PZE-101032702	G/A	1	20010635	+	NA	NA	NA	NA	NA	NA	N	N	N	A	A	G	G	A	N	G	A	A	G	A	G	A	G	A	A	G	A	G	A	A	A	N	A	A	G	A	G	R	R	A	G	A	G	N	G
PZE-101032703	A/G	1	20010668	+	NA	NA	NA	NA	NA	NA	A	A	A	A	A	A	G	A	N	A	A	A	A	A	A	A	A	A	A	A	A	A	A	A	A	A	A	A	A	A	A	A	A	A	A	A	A	N	G
PZE-101032704	G/A	1	20010822	+	NA	NA	NA	NA	NA	NA	A	R	G	G	G	G	A	G	N	G	A	G	G	A	G	G	A	G	G	G	G	G	G	A	G	N	G	G	G	A	G	G	G	G	G	G	A	N	A
SYN35792	C/A	1	20020472	+	NA	NA	NA	NA	NA	NA	N	M	A	A	C	A	C	C	N	A	A	C	C	A	C	A	A	C	C	C	C	A	A	A	C	A	C	C	A	A	C	C	N	C	C	C	A	C	C
SYN35793	A/G	1	20022142	+	NA	NA	NA	NA	NA	NA	N	N	N	G	A	G	A	A	R	G	G	A	A	A	A	G	G	A	A	A	A	G	G	G	A	A	A	A	G	A	A	A	N	A	A	A	G	A	A
SYN28649	G/A	1	20130710	+	NA	NA	NA	NA	NA	NA	G	G	G	G	G	G	G	G	R	G	G	G	G	G	G	A	G	G	G	G	G	G	G	G	G	G	G	G	G	G	G	G	G	G	G	G	G	G	A
SYN28651	G/A	1	20132591	+	NA	NA	NA	NA	NA	NA	G	G	G	G	G	G	G	G	R	G	G	G	G	G	G	A	G	G	G	G	G	G	G	G	G	A	G	G	G	G	G	G	G	G	G	G	G	G	A
SYN28647	G/A	1	20132877	+	NA	NA	NA	NA	NA	NA	G	G	G	A	G	G	G	G	N	G	G	G	G	G	G	G	G	G	G	G	G	G	G	G	A	N	G	G	G	G	G	G	G	G	G	G	G	G	G
PZE-101032815	A/G	1	20249887	+	NA	NA	NA	NA	NA	NA	A	A	A	A	A	A	A	A	A	A	A	A	A	A	A	G	A	A	A	A	A	A	A	A	A	N	A	A	A	A	A	A	A	A	A	A	A	N	G
SYN28648	A/G	1	20253096	+	NA	NA	NA	NA	NA	NA	A	A	A	A	A	A	A	A	A	A	A	A	A	A	A	G	A	A	A	A	A	A	A	A	A	N	A	A	A	A	A	A	A	A	A	A	A	N	G
PZE-101032822	A/C	1	20255812	+	NA	NA	NA	NA	NA	NA	A	A	A	A	A	A	A	A	A	A	A	A	A	A	A	C	A	A	A	A	A	A	A	A	A	A	A	A	A	A	A	A	A	A	A	A	A	A	C
SYN24826	A/G	1	20345074	+	NA	NA	NA	NA	NA	NA	N	N	N	N	A	A	A	A	N	A	A	A	A	A	A	A	A	A	A	A	A	A	A	N	N	R	A	A	A	A	A	A	A	A	G	N	A	A	A
SYN24827	G/A	1	20345405	+	NA	NA	NA	NA	NA	NA	G	R	G	A	G	G	G	G	N	G	G	G	G	G	G	G	G	G	G	G	G	G	G	A	A	N	G	G	G	G	G	G	G	G	G	A	G	G	G
SYN24828	A/G	1	20345522	+	NA	NA	NA	NA	NA	NA	A	A	A	A	A	A	A	A	N	A	A	A	A	A	A	G	A	A	A	A	A	A	A	A	A	A	A	A	A	A	A	A	A	A	A	A	A	N	G
PZE-101032846	A/G	1	20443743	+	NA	NA	NA	NA	NA	NA	A	A	A	A	A	A	A	A	A	A	A	A	A	A	A	G	A	A	A	A	A	A	A	A	A	A	A	A	A	A	A	A	A	A	A	A	A	N	G
SYN27888	A/G	1	20519507	+	NA	NA	NA	NA	NA	NA	R	R	R	G	A	A	A	A	N	A	A	A	A	A	G	A	G	G	A	G	A	A	A	G	G	N	A	A	A	A	A	A	A	A	A	A	A	G	G
SYN27887	A/G	1	20520262	+	NA	NA	NA	NA	NA	NA	A	A	A	A	A	A	A	A	A	A	A	A	A	A	A	G	A	A	A	A	A	A	A	A	A	N	A	A	A	A	A	A	A	A	A	A	A	N	G
PZE-101032884	G/A	1	20520944	+	NA	NA	NA	NA	NA	NA	G	G	G	G	G	G	A	G	G	G	G	G	G	G	G	G	A	G	G	G	G	G	G	G	G	N	G	G	A	G	G	G	A	G	G	G	A	G	G
SYN27885	G/A	1	20550334	+	NA	NA	NA	NA	NA	NA	N	N	N	G	N	N	N	N	A	N	N	N	N	N	N	A	N	N	N	N	N	N	N	G	G	N	N	N	N	N	N	N	G	N	G	G	N	N	A
SYN27599	G/A	1	20891643	+	NA	NA	NA	NA	NA	NA	G	N	G	A	G	G	G	G	R	G	G	G	G	G	G	G	G	G	G	G	G	G	G	A	A	R	G	G	G	G	G	G	G	G	G	A	G	N	A
PZE-101032933	A/G	1	20895803	+	NA	NA	NA	NA	NA	NA	A	R	A	A	A	A	A	A	A	G	A	A	A	A	A	A	A	A	A	A	A	A	A	A	A	A	A	A	G	A	A	A	G	A	A	A	A	G	A
PZE-101032948	G/A	1	20903387	+	NA	NA	NA	NA	NA	NA	N	G	A	G	G	G	G	G	A	G	G	A	G	G	G	A	G	A	A	G	A	G	A	G	G	A	A	A	G	G	G	A	G	A	A	G	G	G	G
PZE-101032956	G/A	1	20904313	+	NA	NA	NA	NA	NA	NA	N	N	N	G	A	G	G	A	N	G	A	G	G	G	A	G	G	G	G	G	G	G	G	G	G	N	G	G	G	G	A	G	G	G	G	G	G	G	G
PZE-101032957	G/A	1	20904406	+	NA	NA	NA	NA	NA	NA	G	G	G	G	G	G	G	G	R	G	G	A	G	G	G	G	G	A	A	G	A	G	G	G	G	A	A	A	G	G	G	R	G	A	A	G	G	G	G
SYN406	G/A	1	20978522	+	NA	NA	NA	NA	NA	NA	R	R	R	G	G	A	A	G	A	G	G	G	G	A	G	A	A	G	G	A	G	A	A	A	G	A	G	G	G	A	G	A	G	G	G	G	A	G	G
PZE-101032973	A/G	1	20980510	+	NA	NA	NA	NA	NA	NA	A	A	A	A	G	A	A	G	A	A	G	G	A	A	G	A	A	G	G	A	G	A	A	A	A	A	G	G	A	A	G	R	A	G	G	A	A	A	A
SYN404	G/A	1	20980966	+	NA	NA	NA	NA	NA	NA	N	N	N	G	G	G	G	G	A	G	G	G	G	G	G	G	G	G	G	G	G	G	G	G	G	A	G	G	G	G	G	G	G	G	G	G	G	G	G
PZE-101032974	G/A	1	20981845	+	NA	NA	NA	NA	NA	NA	G	G	G	G	A	G	G	A	R	G	A	A	G	G	A	G	G	A	A	G	A	G	G	G	G	A	A	A	G	G	A	R	G	A	A	G	G	G	G
PZE-101032978	C/A	1	20988130	+	NA	NA	NA	NA	NA	NA	C	C	C	A	C	C	C	C	N	A	C	C	A	C	C	C	C	C	C	C	C	C	C	C	A	N	C	C	C	C	C	C	C	C	C	A	C	A	A
PZE-101032991	G/A	1	21062952	+	NA	NA	NA	NA	NA	NA	G	G	G	A	G	G	G	G	N	A	G	G	A	G	G	G	A	G	G	A	G	G	G	G	A	N	G	G	N	G	G	G	G	G	G	A	A	A	A
PZE-101033005	C/A	1	21072251	+	NA	NA	NA	NA	NA	NA	N	C	C	C	C	C	C	C	M	C	A	A	C	C	A	C	C	A	A	N	A	C	C	C	C	A	A	A	C	C	A	M	C	A	C	C	C	C	C
PZE-101033065	G/A	1	21194279	+	NA	NA	NA	NA	NA	NA	G	G	G	G	G	G	G	G	N	G	G	A	G	G	G	G	G	A	A	G	A	G	G	G	G	A	A	A	G	G	G	R	G	A	G	G	G	G	G
PZE-101033119	G/A	1	21347337	+	NA	NA	NA	NA	NA	NA	N	N	N	G	G	G	G	G	R	G	A	G	G	G	A	G	G	G	G	G	G	G	G	G	G	A	G	G	G	G	A	G	G	G	G	G	G	G	G
PZE-101033184	A/C	1	21385193	+	NA	NA	NA	NA	NA	NA	N	A	A	A	C	A	C	C	A	A	A	C	A	C	A	A	A	C	C	A	C	A	A	A	C	A	C	C	C	C	A	N	N	C	A	C	A	A	A
SYN18699	A/G	1	21450868	+	NA	NA	NA	NA	NA	NA	G	A	A	A	G	A	G	G	A	A	A	G	A	G	A	A	A	G	G	A	G	A	A	A	G	A	G	G	G	G	A	R	N	G	A	G	A	A	A
SYN18708	A/G	1	21455798	+	NA	NA	NA	NA	NA	NA	G	A	A	A	G	G	G	G	R	A	A	G	A	G	A	A	A	G	G	A	G	G	A	A	A	R	G	G	G	G	A	R	N	G	A	G	A	N	A
SYN18706	G/A	1	21456178	+	NA	NA	NA	NA	NA	NA	G	R	A	G	G	G	G	G	N	A	A	G	A	G	A	G	G	G	G	A	G	G	G	G	A	A	G	G	G	G	A	R	G	G	A	G	G	N	A
SYN18710	A/G	1	21456239	+	NA	NA	NA	NA	NA	NA	A	R	G	A	A	A	A	A	A	G	G	A	G	A	G	A	A	A	A	G	A	A	A	A	G	N	A	A	A	A	G	R	A	A	G	A	A	N	G
SYN18709	G/A	1	21456241	+	NA	NA	NA	NA	NA	NA	N	N	N	G	A	A	A	A	A	G	G	A	G	A	G	G	G	A	A	G	A	A	G	G	G	A	A	A	A	A	G	R	N	A	G	A	G	G	G
PZA00425.11	A/C	1	21457474	+	NA	NA	NA	NA	NA	NA	C	A	A	A	C	C	C	C	N	A	A	C	A	C	A	A	C	C	C	A	C	C	A	A	A	A	C	C	C	C	A	C	N	C	A	C	C	N	A
SYN18697	A/G	1	21458837	+	NA	NA	NA	NA	NA	NA	N	N	N	A	A	A	A	A	N	A	A	A	A	A	A	A	A	A	A	A	A	A	A	A	G	A	A	A	A	A	A	A	A	A	A	A	A	A	A
SYN18700	G/A	1	21459210	+	NA	NA	NA	NA	NA	NA	N	N	N	G	G	G	G	G	N	G	G	A	G	G	G	A	G	G	G	G	G	G	A	G	A	N	G	G	G	G	G	G	G	G	G	G	G	N	G
SYN18695	G/A	1	21459988	+	NA	NA	NA	NA	NA	NA	N	N	N	G	G	G	G	G	R	G	G	G	G	G	G	G	G	G	G	G	G	G	G	G	R	N	G	G	G	G	G	G	G	G	G	G	G	G	G
SYN18696	C/A	1	21460398	+	NA	NA	NA	NA	NA	NA	N	N	N	C	C	C	C	C	M	C	C	C	C	C	C	C	C	C	C	C	C	C	C	C	A	M	C	C	C	C	C	C	C	C	C	C	C	C	C
SYN18703	G/A	1	21461479	+	NA	NA	NA	NA	NA	NA	N	N	N	G	G	G	G	G	A	A	G	A	G	A	G	G	G	G	G	G	G	G	G	G	G	N	G	G	G	A	G	G	N	G	G	A	G	R	A
SYN18698	G/A	1	21514743	+	NA	NA	NA	NA	NA	NA	G	G	G	G	A	G	G	A	N	G	G	G	G	G	G	G	G	G	G	G	G	G	G	G	A	A	G	G	G	G	G	G	G	G	G	G	G	N	G
PZE-101033489	A/G	1	21557764	+	NA	NA	NA	NA	NA	NA	G	A	G	G	G	A	A	G	A	A	A	A	A	G	A	A	A	A	A	A	A	A	G	G	G	A	A	A	G	G	A	A	A	A	G	A	A	A	A
PZE-101033613	A/G	1	21671681	+	NA	NA	NA	NA	NA	NA	A	A	G	A	A	G	A	A	A	G	A	A	G	A	A	G	A	A	A	G	A	G	A	A	A	A	G	A	A	A	A	N	N	A	A	A	A	A	G
PZE-101033622	A/G	1	21673706	+	NA	NA	NA	NA	NA	NA	A	A	G	A	A	G	A	A	A	G	A	A	G	A	A	A	A	A	A	G	A	G	A	A	A	A	G	A	A	A	A	A	G	A	A	A	A	G	G
PZE-101033632	G/A	1	21681278	+	NA	NA	NA	NA	NA	NA	N	N	N	A	G	G	G	G	G	G	G	G	G	G	G	G	G	G	G	A	G	G	G	G	A	R	G	G	G	G	G	G	G	G	G	A	G	G	G
PZE-101033801	C/A	1	21700022	+	NA	NA	NA	NA	NA	NA	N	N	N	A	C	C	C	C	N	A	C	A	C	A	C	C	C	C	C	C	C	C	C	A	C	A	C	C	C	A	C	M	C	C	C	A	C	C	C
PZE-101033968	G/A	1	21711487	+	NA	NA	NA	NA	NA	NA	G	N	G	A	G	G	G	G	A	G	N	G	G	G	G	G	G	A	G	N	G	G	G	G	A	R	G	N	A	G	A	G	A	G	A	G	G	G	A
PZE-101034048	G/A	1	21747531	+	NA	NA	NA	NA	NA	NA	N	N	N	G	G	G	G	G	N	G	G	G	G	G	G	G	G	G	G	G	G	G	G	G	G	A	G	G	G	G	G	G	G	G	G	G	G	N	G
PZE-101034052	G/A	1	21749113	+	NA	NA	NA	NA	NA	NA	G	R	A	G	G	G	G	G	N	G	G	G	G	G	G	G	G	G	A	A	A	G	A	G	G	N	G	G	G	G	A	G	G	G	A	N	A	G	G
SYN428	G/A	1	21829169	+	NA	NA	NA	NA	NA	NA	G	R	A	N	R	R	R	N	N	G	G	G	R	G	G	G	A	R	R	G	G	R	G	G	G	N	G	G	G	N	G	G	N	N	G	G	G	R	G
SYN430	G/A	1	21972915	+	NA	NA	NA	NA	NA	NA	N	N	N	G	G	G	G	G	A	G	G	G	G	G	G	G	G	G	G	G	G	G	G	A	G	N	G	G	G	G	G	G	G	G	G	G	A	N	G
SYN429	A/G	1	21973003	+	NA	NA	NA	NA	NA	NA	N	N	A	A	A	A	A	A	R	A	A	A	A	A	A	A	A	A	A	A	A	A	A	G	A	A	A	A	A	A	A	A	A	A	A	A	G	G	A
PZE-101034085	G/A	1	21973327	+	NA	NA	NA	NA	NA	NA	G	G	G	G	G	G	G	G	N	G	G	G	G	G	G	G	G	G	G	G	G	G	G	G	G	R	G	G	G	G	G	G	A	G	G	G	A	N	G
PZE-101034091	A/G	1	21973962	+	NA	NA	NA	NA	NA	NA	N	N	N	G	A	A	A	A	A	A	G	G	A	G	A	A	G	G	A	G	A	A	A	A	G	N	A	G	A	A	A	R	G	G	A	G	A	N	G
SYN431	A/G	1	21974313	+	NA	NA	NA	NA	NA	NA	G	G	A	G	A	A	A	A	A	A	G	G	A	G	A	A	G	G	A	G	A	A	A	A	G	A	A	G	A	A	A	N	G	G	A	G	A	A	G
PZE-101034101	G/A	1	21980942	+	NA	NA	NA	NA	NA	NA	A	A	G	A	G	G	G	G	R	G	A	A	G	A	G	G	A	A	G	A	G	G	G	G	A	N	G	A	G	G	G	N	A	A	G	A	G	G	A
PZE-101034182	G/A	1	22187492	+	NA	NA	NA	NA	NA	NA	N	N	N	G	G	G	G	G	A	G	G	A	G	G	G	G	G	G	G	G	G	G	G	A	G	N	G	G	G	G	G	G	G	G	G	G	A	A	G
PHM13619.5	C/A	1	22281738	+	NA	NA	NA	NA	NA	NA	N	C	C	A	A	C	C	A	C	C	C	C	C	A	C	C	C	C	C	C	C	C	C	C	A	N	C	A	C	C	C	M	C	C	C	C	C	C	C
PZE-101034395	C/A	1	22401252	+	NA	NA	NA	NA	NA	NA	N	N	N	C	C	C	A	C	A	C	A	C	A	C	C	C	C	A	C	C	C	C	C	A	C	N	A	C	C	C	C	A	C	C	A	C	C	M	A
SYN18923	A/G	1	22405028	+	NA	NA	NA	NA	NA	NA	N	N	N	A	A	A	A	A	A	A	A	A	A	A	A	A	A	A	A	A	A	A	A	A	A	A	A	A	A	A	A	A	A	A	A	A	A	A	A
SYN18926	A/C	1	22405039	+	NA	NA	NA	NA	NA	NA	N	M	C	C	C	A	C	C	A	C	C	A	C	C	A	C	A	C	A	A	A	A	A	C	C	A	C	A	C	A	A	M	A	A	A	A	A	N	A
SYN18917	A/G	1	22406252	+	NA	NA	NA	NA	NA	NA	A	A	A	G	A	A	A	A	A	G	A	A	A	A	A	A	A	A	A	A	A	A	A	G	G	A	A	A	A	A	A	A	A	A	A	A	A	A	A
SYN18916	A/G	1	22408313	+	NA	NA	NA	NA	NA	NA	A	A	A	G	A	A	A	A	A	G	A	A	A	A	A	A	A	A	A	A	A	A	A	G	G	N	A	A	A	A	A	A	A	A	A	A	A	A	A
PZE-101034427	A/G	1	22408781	+	NA	NA	NA	NA	NA	NA	A	A	A	G	A	A	A	A	A	G	A	A	A	A	A	A	A	A	A	A	A	A	A	G	G	A	A	A	A	A	A	A	A	A	A	A	A	A	A
PZE-101034431	A/G	1	22409460	+	NA	NA	NA	NA	NA	NA	A	A	G	A	A	A	A	A	A	A	A	A	A	A	A	G	A	G	A	A	A	A	A	A	A	A	A	A	G	A	A	A	A	A	A	A	A	A	A
SYN18922	G/A	1	22463335	+	NA	NA	NA	NA	NA	NA	N	N	N	G	A	A	A	A	N	A	G	A	G	A	G	G	A	A	A	G	A	A	A	A	G	N	G	G	G	G	G	A	G	G	G	G	A	G	G
SYN18921	A/C	1	22463445	+	NA	NA	NA	NA	NA	NA	N	N	N	A	A	A	A	A	N	A	A	A	A	A	A	A	A	A	A	A	A	A	A	A	A	M	A	A	A	A	A	A	A	A	A	A	C	A	A
PZE-101034566	G/A	1	22469122	+	NA	NA	NA	NA	NA	NA	N	N	N	N	G	G	G	G	N	G	N	G	G	G	G	N	G	G	A	A	A	G	N	A	N	A	G	A	A	N	N	A	G	A	A	G	G	N	N
PZE-101034578	A/G	1	22489222	+	NA	NA	NA	NA	NA	NA	A	A	A	A	A	A	A	A	A	A	A	G	A	A	G	A	A	A	A	A	A	A	A	A	A	A	A	A	A	G	G	A	A	G	G	A	G	A	A
SYN18920	G/A	1	22532807	+	NA	NA	NA	NA	NA	NA	N	N	N	G	G	N	G	G	N	G	G	G	G	G	G	G	A	G	G	G	G	G	G	G	G	A	A	G	G	G	G	G	G	A	G	G	G	G	A
PHM3226.15	A/G	1	22601267	+	NA	NA	NA	NA	NA	NA	A	A	A	A	A	A	A	A	A	A	A	A	A	A	A	A	G	A	A	A	A	A	A	A	A	N	G	A	A	A	A	A	A	G	A	A	A	N	G
PZA02487.1	G/A	1	22601425	+	NA	NA	NA	NA	NA	NA	G	G	G	G	G	G	G	G	N	G	G	G	G	G	G	G	A	G	G	G	G	G	G	G	G	N	A	G	G	G	G	G	G	A	G	G	G	G	A
PUT-163a-60353197-2708	C/G	1	22658394	+	NA	NA	NA	NA	NA	NA	C	C	C	C	G	C	C	G	S	G	C	C	C	C	C	C	C	G	C	G	C	C	C	C	C	N	C	C	C	C	C	G	G	C	C	G	G	G	C
PUT-163a-60353197-2707	A/G	1	22658493	+	NA	NA	NA	NA	NA	NA	N	N	N	A	G	A	A	G	A	G	A	A	G	A	A	A	A	G	A	G	A	A	G	A	A	N	A	A	A	A	A	G	G	A	A	G	G	G	A
PZE-101035008	C/A	1	22671158	+	NA	NA	NA	NA	NA	NA	C	C	C	C	C	A	C	C	A	A	C	A	C	C	A	A	A	C	C	C	C	A	C	C	C	N	C	C	C	A	A	M	C	A	A	C	A	N	C
PZE-101035105	A/C	1	22799924	+	NA	NA	NA	NA	NA	NA	N	N	N	A	A	A	A	A	N	A	A	A	A	A	A	A	A	A	A	A	A	A	A	A	A	M	A	A	A	A	A	A	A	A	A	A	A	A	A
PZE-101035119	A/C	1	22899641	+	NA	NA	NA	NA	NA	NA	N	N	N	A	A	A	A	A	A	A	A	A	A	A	A	A	A	A	A	A	A	A	A	A	A	N	A	A	A	A	A	A	A	A	A	A	A	A	A
ZM013364-0434	C/A	1	22918394	+	NA	NA	NA	NA	NA	NA	C	C	C	C	A	C	A	A	N	C	C	C	C	C	C	C	A	C	C	C	C	C	C	C	C	A	C	C	C	C	C	C	A	C	C	C	C	C	C
PZE-101035341	A/T	1	23090405	+	NA	NA	NA	NA	NA	NA	N	N	N	T	A	A	A	A	A	T	A	A	A	N	A	T	A	A	A	A	A	A	A	A	T	A	A	A	N	A	A	W	N	A	T	N	T	N	A
PZE-101035605	G/A	1	23219421	+	NA	NA	NA	NA	NA	NA	G	G	G	G	G	A	G	G	N	A	G	G	A	G	G	A	G	G	G	G	G	A	G	R	G	A	G	G	G	A	G	N	A	G	G	G	A	G	G
PZE-101035640	G/A	1	23244167	+	NA	NA	NA	NA	NA	NA	G	N	G	A	G	A	G	G	N	G	G	G	G	G	A	A	G	G	G	A	G	A	A	A	A	A	G	G	G	A	G	R	A	G	G	G	A	A	A
SYN13194	A/G	1	23244540	+	NA	NA	NA	NA	NA	NA	N	R	A	G	A	G	A	A	N	A	A	A	A	A	A	G	A	A	A	A	A	G	G	G	G	A	A	A	A	G	A	R	G	A	A	A	G	G	G
SYN13192	G/A	1	23244716	+	NA	NA	NA	NA	NA	NA	G	G	G	G	G	A	G	G	R	G	G	G	G	G	G	A	G	G	G	G	G	A	G	A	G	N	G	G	G	A	G	R	A	G	G	G	A	R	G
SYN13193	G/A	1	23245383	+	NA	NA	NA	NA	NA	NA	N	N	N	N	N	A	G	N	R	A	G	G	A	N	N	A	N	G	G	N	G	A	N	A	N	A	G	G	G	A	G	R	A	A	G	G	A	G	N
PZE-101035691	A/G	1	23253555	+	NA	NA	NA	NA	NA	NA	N	N	N	A	A	A	A	A	A	A	A	A	A	A	A	G	A	A	A	A	A	A	N	G	A	N	N	A	A	A	A	A	A	G	G	A	N	A	A
PZE-101035737	G/A	1	23255272	+	NA	NA	NA	NA	NA	NA	G	G	G	G	G	G	G	G	R	G	G	G	G	G	G	A	G	G	G	G	G	G	G	A	G	A	G	G	G	G	G	R	A	G	G	G	A	N	G
PZD00096.1	G/A	1	23266657	+	NA	NA	NA	NA	NA	NA	N	N	N	G	G	G	G	G	N	G	G	G	G	G	G	G	G	G	G	G	G	G	G	G	G	A	G	G	G	G	G	G	G	G	G	G	G	G	G
PZD00098.3	G/A	1	23267686	+	NA	NA	NA	NA	NA	NA	N	N	N	G	G	G	G	G	R	G	G	G	G	G	G	G	G	G	G	G	G	G	G	G	G	R	G	G	G	G	G	G	G	G	G	G	G	G	G
PZD00098.2	C/A	1	23267834	+	NA	NA	NA	NA	NA	NA	N	C	C	C	C	C	C	C	M	C	C	C	C	C	C	C	C	C	C	C	C	C	C	C	C	A	C	C	C	C	C	C	C	C	C	C	C	C	C
SYN13196	A/G	1	23271553	+	NA	NA	NA	NA	NA	NA	G	A	A	A	A	A	A	A	A	A	A	A	A	A	A	A	A	A	A	A	A	A	A	A	A	A	A	A	A	A	A	A	A	A	A	A	A	A	A
SYN13195	A/C	1	23271570	+	NA	NA	NA	NA	NA	NA	C	A	A	A	A	A	A	A	A	A	A	A	A	A	A	A	A	A	A	A	A	A	A	A	A	A	A	A	A	A	A	A	A	A	A	A	A	A	A
SYN13191	A/G	1	23274760	+	NA	NA	NA	NA	NA	NA	N	N	A	A	A	A	A	A	A	A	A	A	A	A	A	A	A	A	A	A	A	A	G	A	A	A	A	A	A	A	A	A	A	A	A	A	A	A	A
PZE-101036181	T/A	1	23664721	+	NA	NA	NA	NA	NA	NA	A	W	A	A	T	A	T	T	T	T	T	A	A	A	A	T	T	T	A	A	A	T	T	A	A	W	T	A	A	A	T	T	T	T	T	A	T	T	T
PZE-101036205	G/A	1	23665551	+	NA	NA	NA	NA	NA	NA	G	G	A	A	A	G	G	A	A	G	G	G	G	G	G	A	A	G	G	G	G	A	G	G	A	A	G	G	G	G	G	G	G	G	A	G	G	N	G
PZE-101036305	A/G	1	23704862	+	NA	NA	NA	NA	NA	NA	G	G	A	G	G	G	G	G	A	G	A	A	G	A	G	G	G	A	A	A	A	A	G	G	G	A	G	A	G	G	A	R	A	A	A	G	G	A	A
SYN25850	G/A	1	23707667	+	NA	NA	NA	NA	NA	NA	N	A	G	A	A	A	A	A	R	A	G	G	A	G	A	A	A	G	G	G	G	G	A	A	A	R	A	G	A	A	G	R	G	G	G	A	A	G	G
PZE-101036310	A/G	1	23709490	+	NA	NA	NA	NA	NA	NA	N	N	N	G	G	A	G	G	A	G	A	A	A	A	G	G	G	A	A	A	A	A	G	G	G	N	A	A	G	G	A	R	A	A	A	A	A	A	A
PZE-101036318	A/G	1	23710198	+	NA	NA	NA	NA	NA	NA	N	G	A	G	G	G	G	G	A	G	A	A	G	A	G	G	G	A	A	A	A	A	G	G	G	N	A	A	G	G	A	R	A	A	A	G	G	A	A
PZE-101036338	G/A	1	23712551	+	NA	NA	NA	NA	NA	NA	G	G	R	G	G	G	G	G	A	G	A	A	G	A	G	G	G	A	A	A	A	A	G	G	G	A	G	A	G	G	G	R	A	G	A	G	G	A	A
PZE-101036345	G/A	1	23805809	+	NA	NA	NA	NA	NA	NA	N	N	N	A	N	N	N	N	N	G	A	N	N	G	A	N	N	G	G	G	G	N	N	G	A	A	A	G	G	G	G	G	A	G	N	N	N	A	N
PZE-101036423	G/A	1	23974306	+	NA	NA	NA	NA	NA	NA	N	N	N	G	G	G	G	G	N	G	G	G	G	G	G	G	G	G	G	G	G	G	G	G	G	R	G	G	G	A	G	G	G	G	G	G	G	G	G
PZE-101036444	G/A	1	23977750	+	NA	NA	NA	NA	NA	NA	G	G	G	A	G	G	G	G	A	G	G	G	G	G	G	G	G	G	G	G	G	G	G	G	A	A	G	G	G	G	G	G	G	G	G	G	G	N	G
PZE-101036609	A/G	1	24060201	+	NA	NA	NA	NA	NA	NA	A	R	R	G	A	A	A	A	A	A	G	A	A	A	A	A	A	A	A	A	A	A	G	A	G	A	A	A	A	A	A	A	G	A	A	A	G	A	A
PZE-101036683	A/G	1	24146356	+	NA	NA	NA	NA	NA	NA	N	N	N	G	G	A	G	G	A	G	A	G	G	A	G	A	G	G	A	A	A	A	G	A	G	N	G	A	G	A	A	R	A	A	G	G	G	G	G
PZE-101036799	C/A	1	24288478	+	NA	NA	NA	NA	NA	NA	A	M	N	C	A	C	A	A	N	A	C	C	C	C	A	C	A	A	C	C	C	C	C	C	C	A	C	C	A	C	A	M	C	C	A	C	C	N	C
[truncated: 54,111 more rows]
[truncated: 815 more columns]
