# Supplementary material for: Genome-Wide Association Study and QTL Mapping Reveal Genomic Loci Associated with Fusarium Ear Rot Resistance in Tropical Maize Germplasm
Source: G3 (Bethesda). 2016 Oct 13;6(12):3803–15. doi: 10.1534/g3.116.034561 (PMC5144952; doi:10.1534/g3.116.034561)
Supplement: Supplemental Material [file supp_g3.116.034561_FileS2.zip › BLUE-Pheno..txt]

<Trait>	PIA-TL11A	PIA-AF11A	PIA-AF10A	PIA-Combine
<Header name=env>	TL11A	AF11A	AF10A	Combine
CIM-144	0.033669944	0.125639335	0.007107937	0.048608331
CIM-349	0.101900992	0.166687946	0.05257557	0.122372774
CIM-57	0.554038759	0.23017523	0.031654557	0.310185637
CIMBL10	0.058028295	0.191406577	NA	0.088290172
CIMBL100	0.151341185	0.00998515	NA	0.06180523
CIMBL101	0.306534418	0.386769128	NA	0.341744101
CIMBL102	0.265737871	0.199895582	NA	0.220998138
CIMBL103	0.035924821	0.000609613	NA	-0.006677944
CIMBL104	0.036328318	0.037972679	NA	0.011681927
CIMBL105	0.08330681	0.026841503	NA	0.032670767
CIMBL112	0.35849697	0.01970895	NA	0.183630083
CIMBL113	0.070177625	-0.00448725	NA	-0.000476873
CIMBL114	0.415651955	0.559984174	0.662798242	0.573930021
CIMBL115	-0.004512382	0.362720634	0.036914145	0.122828707
CIMBL119	0.057957106	0.111205805	NA	0.064723193
CIMBL120	0.081391588	0.185504833	0.146279389	0.141834993
CIMBL121	0.050101468	0.057919166	NA	0.019442026
CIMBL122	0.01758698	0.031965122	NA	-0.00854865
CIMBL124	0.030398859	0.069345872	NA	0.007645957
CIMBL125	0.022475772	0.028870782	NA	-0.006864564
CIMBL126	0.010650858	0.041125005	NA	-0.001483342
CIMBL127	0.163036792	0.131506251	NA	0.141350769
CIMBL128	0.180429987	0.143374987	NA	0.147306344
CIMBL129	0.04099049	0.087422729	NA	0.030735494
CIMBL13	0.354133481	0.229560749	NA	0.29826209
CIMBL130	0.184058243	0.030608617	NA	0.085829268
CIMBL136	0.293128162	0.026914574	NA	0.147162874
CIMBL14	0.168564785	0.052727295	NA	0.088309425
CIMBL158	0.481897871	0.505179499	NA	0.499532474
CIMBL159	0.627642762	0.136386389	NA	0.382575714
CIMBL16	0.674745716	0.602991577	NA	0.649076907
CIMBL160	0.226177123	0.306783993	NA	0.270319503
CIMBL161	0.170515489	0.039283177	NA	0.097082735
CIMBL162	0.78269317	0.447083563	NA	0.640506433
CIMBL163	0.257624898	0.22020074	NA	0.237666501
CIMBL164	0.020668575	0.030017894	NA	-0.00288715
CIMBL166	0.61018748	0.427742886	NA	0.541540615
CIMBL167	0.31460123	0.154821185	NA	0.232570841
CIMBL168	0.279260392	0.128006251	NA	0.199598473
CIMBL169	0.504596745	0.199770189	NA	0.351212996
CIMBL17	0.211918927	0.249471185	NA	0.219066971
CIMBL171	0.179904923	0.061659385	NA	0.104185873
CIMBL173	0.043912014	0.155260722	NA	0.069920576
CIMBL174	0.142952596	0.223155813	NA	0.166197656
CIMBL175	0.460545096	0.339174471	NA	0.408781685
CIMBL176	0.173998992	0.293702515	NA	0.222020163
CIMBL177	0.837651887	0.236707116	NA	0.487323011
CIMBL178	0.306504392	0.299191747	NA	0.31247784
CIMBL180	0.061188474	0.027168273	NA	0.024207991
CIMBL183	0.20240984	0.058646123	NA	0.120821285
CIMBL184	0.266242418	0.212773058	NA	0.229218365
CIMBL185	0.201321391	0.335482997	0.161172145	0.245662219
CIMBL186	0.399103858	0.378659289	NA	0.391742012
CIMBL187	0.047056665	0.180217459	NA	0.086692632
CIMBL188	0.339284211	0.256418931	NA	0.289666649
CIMBL189	0.302805864	0.169178944	NA	0.232774165
CIMBL191	0.242025373	0.188961294	NA	0.203997123
CIMBL196	0.360992895	0.563915122	NA	0.454940167
CIMBL197	0.020343484	0.043743869	NA	0.001843136
CIMBL200	0.034594183	0.069698237	NA	0.02647565
CIMBL201	0.026703919	-0.001506195	NA	-0.01706666
CIMBL202	0.021227723	0.017838797	NA	-0.015931379
CIMBL203	0.011770856	0.106324982	NA	0.013850615
CIMBL204	0.105035953	0.047193323	NA	0.057651818
CIMBL206	0.547123536	0.685333197	NA	0.629393894
CIMBL207	0.108033412	0.21929009	NA	0.136619614
CIMBL208	0.000982387	-0.003476118	NA	-0.038248022
CIMBL209	0.003706569	0.059624982	NA	-0.013441885
CIMBL21	0.744330591	0.199739378	NA	0.49391425
CIMBL210	0.008705162	0.040771076	NA	-0.009612464
CIMBL211	0.105097735	0.204075203	NA	0.126200593
CIMBL212	0.185687596	0.102539043	NA	0.130598987
CIMBL213	0.084460043	0.369125426	NA	0.200615831
CIMBL214	0.061764074	0.155360147	0.096053002	0.102540612
CIMBL215	0.085754129	0.354337271	0.373216517	0.276218972
CIMBL216	0.24683065	0.377659555	0.25022541	0.309037255
CIMBL217	0.029385527	0.168270352	0.145680537	0.111339323
CIMBL218	0.033895152	0.323620144	0.090481497	0.152008302
CIMBL219	0.021758796	0.013591747	0.085300824	0.043855113
CIMBL221	0.338064642	0.364612095	0.221008069	0.329412199
CIMBL222	0.476524773	0.166442148	0.454161541	0.385377879
CIMBL223	0.120761304	0.305027476	0.103887217	0.179549048
CIMBL224	0.233804219	0.412046404	0.235338174	0.30439785
CIMBL225	0.438019405	0.363982185	0.202090442	0.355007425
CIMBL226	0.0824326	0.177689334	0.089897054	0.126076571
CIMBL227	0.617861847	0.40204641	0.390569496	0.506596331
CIMBL228	0.046729632	0.059989313	0.034345283	0.052811491
CIMBL229	0.079633603	0.091773261	0.022999666	0.065824806
CIMBL230	0.097655003	0.262475522	0.04294949	0.132804369
CIMBL231	0.096799621	0.049691678	0.094895575	0.081011708
CIMBL232	0.192654825	0.053591747	0.243585827	0.196990719
CIMBL233	0.486684912	0.847467005	0.169658051	0.518337888
CIMBL234	0.035927259	0.095946893	0.093101675	0.080191672
CIMBL235	0.094331279	0.255064895	0.170468342	0.179597986
CIMBL236	0.087585641	0.112898954	0.045435008	0.089477196
CIMBL237	0.245383388	0.42206168	0.205290823	0.30461772
CIMBL238	0.215757476	0.487930035	0.450915629	0.395573295
CIMBL239	0.080771078	0.139483606	0.104646056	0.105607705
CIMBL240	0.014757288	0.109193176	0.100312931	0.070716213
CIMBL241	0.562218105	0.707776851	0.410263636	0.59580064
CIMBL242	0.069205336	0.048926344	0.025097879	0.049582802
CIMBL243	0.017358879	0.157546652	0.046524585	0.075631488
CIMBL244	0.345457151	0.215033464	0.132346873	0.252487802
CIMBL245	0.103552721	0.49193009	0.146810594	0.248390061
CIMBL246	-0.000645938	0.118384346	0.138241418	0.06930643
CIMBL247	0.010039775	0.035314367	0.16667949	0.063192682
CIMBL248	0.142388743	0.233148297	0.137853674	0.175729795
CIMBL249	0.065034558	0.073553088	0.026998325	0.062084476
CIMBL250	0.018469635	0.130201421	0.099390348	0.075512125
CIMBL251	0.186693841	0.744044465	0.410274364	0.455165311
CIMBL252	0.074939465	0.015691747	0.026621935	0.050932416
CIMBL253	0.57839184	0.131234113	0.106402841	0.314560812
CIMBL254	0.364032334	0.304095203	0.145770414	0.29038456
CIMBL255	0.057959689	0.072429325	0.062290617	0.064407546
CIMBL256	0.363753215	0.670085086	0.018138552	0.32086719
CIMBL257	0.497134034	0.149621438	0.0156811	0.247366439
CIMBL258	0.226811164	0.360194177	0.07454892	0.231619555
CIMBL259	0.056268072	0.137450385	0.332894211	0.180484154
CIMBL260	0.039564543	0.088346982	0.087180704	0.065578094
CIMBL261	0.262312207	0.166990761	0.092194522	0.193960895
CIMBL262	0.175684623	0.060774249	0.08438917	0.121091612
CIMBL263	-0.004399735	0.085461547	0.144789394	0.068484626
CIMBL264	0.225581937	0.46148544	0.042894947	0.255219873
CIMBL265	0.46433909	0.759175017	0.448782166	0.581955685
CIMBL266	0.050358375	0.175270375	0.061548133	0.100085072
CIMBL267	0.009341207	0.224495202	0.043897346	0.089353612
CIMBL268	0.013769872	0.054875154	0.045032177	0.030835308
CIMBL269	0.002850345	0.071295403	0.038026453	0.032705341
CIMBL270	0.610273108	0.603388066	0.144580231	0.484413993
CIMBL271	0.276280374	0.155332343	0.145400859	0.203720881
CIMBL272	0.040007647	0.10625403	0.071064012	0.072847941
CIMBL273	0.360842617	0.702801085	0.524027357	0.550808585
CIMBL274	0.145687939	0.314602775	0.142931659	0.211178032
CIMBL275	0.114118266	0.280868598	0.187617472	0.194976703
CIMBL276	0.206803136	0.367693746	0.18986372	0.263713964
CIMBL277	0.471974128	0.599795409	0.3061148	0.490484677
CIMBL278	0.132574127	0.103300905	0.207647103	0.155554016
CIMBL279	0.505061213	0.094966402	0.121731707	0.272362667
CIMBL280	0.53622738	0.403251616	0.402559164	0.475015523
CIMBL281	0.754264878	0.16532597	0.269398902	0.428728267
CIMBL282	0.155126973	0.118241209	0.194789369	0.168686114
CIMBL283	0.035858165	0.152466057	0.073072984	0.083117798
CIMBL284	0.038904099	0.297063477	0.183087007	0.168751003
CIMBL285	0.335718792	0.331404157	0.14637912	0.293503949
CIMBL286	0.005934558	0.092021185	0.053939982	0.042699529
CIMBL287	0.016145739	0.116427308	0.149057108	0.086562102
CIMBL288	0.068205884	0.247823299	0.078482627	0.130879934
CIMBL289	0.187790502	0.24532124	0.1185452	0.194374847
CIMBL290	0.144635675	0.188467004	0.269265041	0.211205408
CIMBL291	0.021217854	0.360709513	0.097724203	0.156499828
CIMBL292	0.074430469	0.149240139	0.037509747	0.08697581
CIMBL293	0.268332947	0.15760174	0.016530948	0.160185053
CIMBL294	0.354004412	0.546692034	0.205301675	0.394293575
CIMBL295	0.110633291	0.415566372	0.024138811	0.190712866
CIMBL296	0.015850904	0.143103893	0.186254627	0.108533958
CIMBL297	0.128271459	0.112765551	0.070288465	0.116057626
CIMBL298	0.079922031	0.124396301	0.096601675	0.113089313
CIMBL300	0.218803768	0.183581538	0.011740249	0.148914959
CIMBL301	0.028686152	0.129464187	0.007705011	0.050153148
CIMBL302	0.018044833	0.236091747	0.158954684	0.129184757
CIMBL303	0.064316628	0.109406071	0.128906757	0.097373699
CIMBL304	0.08260703	0.107909983	0.055521643	0.086663851
CIMBL305	0.459602914	0.153708697	0.086306425	0.241599219
CIMBL306	0.06475917	0.038907941	0.01380182	0.042490941
CIMBL307	0.056374417	0.039351486	0.007182924	0.028960105
CIMBL308	0.065621669	0.067786268	0.026482254	0.056776086
CIMBL309	-0.021414638	0.372917082	0.115681036	0.134431273
CIMBL310	0.112652865	0.16012474	0.122445645	0.135895825
CIMBL312	0.224767884	0.443757596	0.196752385	0.298756153
CIMBL313	0.024294819	0.068055578	0.062580241	0.047934815
CIMBL314	0.014376709	0.041438582	0.039401675	0.027523362
CIMBL315	0.08653183	0.054081065	0.00584308	0.056403264
CIMBL316	0.32381059	0.206394032	0.09164892	0.227490825
CIMBL317	0.227573633	0.06717055	0.02742781	0.126046006
CIMBL318	0.280049007	0.270502207	0.149955136	0.245669886
CIMBL319	0.031121433	0.131127899	0.10942395	0.087092714
CIMBL320	0.553050257	0.272008564	0.191291889	0.368251195
CIMBL321	0.015324774	0.037191747	0.075902844	0.041594379
CIMBL323	0.003570013	0.004065002	0.008074603	0.004245973
CIMBL324	0.080457027	0.087366628	0.236935153	0.132532109
CIMBL325	0.059013161	0.070034494	0.187394937	0.107000644
CIMBL327	0.035171326	0.055446544	0.046517326	0.043451103
CIMBL328	0.012754862	0.078907995	0.022509747	0.035844696
CIMBL329	0.145642768	0.303567081	0.27389222	0.247852278
CIMBL330	0.208059351	0.183616368	0.144027248	0.189835299
CIMBL331	0.185764428	0.269744628	0.346481256	0.276423219
CIMBL332	0.029894857	-0.008578272	0.035764492	0.007988334
CIMBL333	0.063448533	0.027278885	0.052645563	0.059756322
CIMBL334	0.028628242	-0.005039785	0.075276872	0.03871227
CIMBL335	0.128203459	0.19718588	0.072650806	0.135008487
CIMBL336	-0.036596095	0.14812789	0.040673424	0.060111374
CIMBL337	0.133123278	0.275931613	-0.007197504	0.147703535
CIMBL338	0.12911969	0.069429218	0.069082254	0.09262219
CIMBL339	0.139704734	0.358624332	0.236713574	0.246726086
CIMBL340	0.113173238	0.198887104	0.132354627	0.148720092
CIMBL341	0.353153177	0.294333463	0.173422135	0.285476738
CIMBL342	0.274476557	0.391784686	0.327612823	0.345347339
CIMBL343	-0.009749523	0.126499353	0.118876419	0.068677783
CIMBL344	0.406252926	0.151837618	0.119956073	0.252112653
CIMBL345	0.11832469	0.032873795	0.009617746	0.059232735
CIMBL346	0.363994717	0.658532856	0.261189062	0.449383514
CIMBL347	0.119550792	0.085502104	0.355586201	0.182508402
CIMBL348	0.311743918	0.452415026	0.038031091	0.282726326
CIMBL349	0.096200814	0.14916079	0.097338811	0.118818615
CIMBL350	0.008027678	0.453578961	0.205714776	0.207901443
CIMBL351	0.111425993	0.261839189	0.097910974	0.168664478
CIMBL352	0.02643986	0.257163652	0.05029212	0.114781223
CIMBL353	0.059615426	0.167596234	0.051721478	0.093155669
CIMBL354	0.168604122	0.299386867	0.285550805	0.26216955
CIMBL355	0.24171843	0.16932228	0.111681467	0.188445882
CIMBL356	0.119641388	0.155748749	0.039970305	0.113458157
CIMBL357	0.015497464	0.053895839	0.056824764	0.043869045
CIMBL358	0.104015926	0.254905312	0.033005478	0.139023016
CIMBL359	0.057170063	0.313652045	0.264687229	0.215060176
CIMBL360	0.346949747	0.261929797	0.080081144	0.244579488
CIMBL361	0.037332177	0.177645403	0.036117746	0.085836243
CIMBL362	0.121314118	0.226959759	0.00800886	0.126222855
CIMBL363	0.03938401	0.178123418	0.154747371	0.115887064
CIMBL364	0.089834087	0.036730382	0.084156073	0.079398286
CIMBL365	0.075584732	0.066635048	0.005527856	0.053856621
CIMBL366	0.063958895	0.179642647	0.072561189	0.113899491
CIMBL367	0.090794495	0.09480999	0.133874632	0.114637333
CIMBL368	0.055770152	0.033063561	0.018789406	0.04100376
CIMBL369	0.208623093	0.048468634	0.166594522	0.159394155
CIMBL370	0.194620877	0.154257975	0.067319748	0.149748478
CIMBL371	0.485668991	0.255579738	0.106601675	0.309821115
CIMBL375	0.024541421	0.198701657	-0.004085631	0.067702877
CIMBL376	0.185545014	0.090515649	0.078296421	0.129119336
CIMBL377	-0.007513874	0.324486898	0.015843877	0.104993743
CIMBL378	0.138411793	0.05912598	0.026850902	0.095842475
CIMBL379	0.046187526	0.09289626	0.006998325	0.052327609
CIMBL380	0.08965099	0.141005815	0.057610594	0.106226671
CIMBL382	0.491826947	0.153988788	0.111427151	0.278070456
CIMBL383	0.387177731	0.353904716	0.086242822	0.297232592
CIMBL384	0.092207407	0.293459264	0.256887961	0.214361465
CIMBL385	0.141978855	0.26499235	0.112349294	0.176872212
CIMBL386	0.375652805	0.129808983	0.096298851	0.222069088
CIMBL389	0.810721928	0.932527654	0.723389406	0.863998733
CIMBL390	0.091152913	0.060194177	0.052594166	0.071451919
CIMBL391	0.160752977	0.296245763	0.053254989	0.181911978
CIMBL392	0.012780073	0.318408274	0.067584746	0.132088156
CIMBL393	0.0204309	0.513629093	0.258035086	0.260328179
CIMBL394	0.464372296	0.695437104	0.194264556	0.481443626
CIMBL395	0.040566569	0.004968761	0.113143877	0.049195174
CIMBL396	0.052468561	0.270637936	0.047093716	0.128923281
CIMBL397	0.119264204	0.14006215	0.190939955	0.149257753
CIMBL398	0.543481094	0.605412906	0.125030286	0.457529669
CIMBL399	0.050394725	0.233049405	0.203815357	0.167844082
CIMBL400	0.043268844	0.028190801	0.112169482	0.068343082
CIMBL401	0.043525854	0.070753076	0.095030847	0.075573854
CIMBL402	0.008593026	0.130971776	0.104477103	0.071480789
CIMBL403	0.187018013	0.148907513	0.024114281	0.129822221
CIMBL404	0.409397549	0.516578033	-0.000048633	0.318470053
CIMBL405	0.008066993	0.121701468	0.244484702	0.120734704
CIMBL406	0.049045301	0.070645403	0.053142822	0.062513025
CIMBL407	0.094370687	0.028591747	0.068291073	0.083503988
CIMBL408	0.074970482	0.466280236	0.128665372	0.220737073
CIMBL409	0.022789145	0.154749704	0.116015357	0.098395162
CIMBL410	0.045488601	0.405176807	0.102567007	0.188027421
CIMBL411	0.165301735	0.300255062	0.056822331	0.18070451
CIMBL412	0.022069094	0.247046557	0.428950806	0.226127374
CIMBL413	0.146431448	0.029023807	0.184090544	0.127148554
CIMBL414	0.223987418	0.377852412	0.186091993	0.277450161
CIMBL415	0.114572896	0.480722636	0.185646264	0.268112522
CIMBL416	0.269469352	0.559951912	0.301704262	0.380761119
CIMBL417	0.143520578	0.27082124	0.119088801	0.180073136
CIMBL418	0.132571751	0.171281065	0.045104891	0.128871234
CIMBL419	0.019076724	0.173677408	0.195119004	0.125991782
CIMBL42	0.626932438	0.130584907	NA	0.389048675
CIMBL421	0.166988525	0.400792086	0.090404723	0.230955684
CIMBL422	0.052832464	0.054991747	0.165336102	0.10118517
CIMBL424	0.147231255	0.783677031	0.322860978	0.412174803
CIMBL425	0.050151426	0.059023103	0.099965391	0.074460118
CIMBL426	0.082558671	0.384030371	0.192712776	0.222703024
CIMBL427	0.098624473	0.191231	0.010302841	0.110858642
CIMBL428	0.206567881	0.314209789	0.395007697	0.312979735
CIMBL429	0.071674014	0.18620405	0.182777867	0.147143658
CIMBL43	0.05232718	0.07450074	NA	0.036555005
CIMBL430	0.085226418	0.244806214	0.089430286	0.144816911
CIMBL432	0.832039084	0.252542559	0.19565108	0.464167607
CIMBL435	0.628366207	0.40240205	0.306531659	0.482092903
CIMBL65	0.102251469	0.059646313	NA	0.055645377
CIMBL67	0.056896174	-0.000390891	NA	-0.000593484
CIMBL68	0.266746228	0.209456418	NA	0.232432947
CIMBL70	0.667065668	0.305357258	NA	0.511324647
CIMBL72	0.035043113	0.051255612	NA	0.010143659
CIMBL73	0.222267754	0.110257204	NA	0.155613972
CIMBL8	0.307866319	0.083073347	NA	0.19015956
CIMBL80	0.041063831	0.167284616	NA	0.07763982
CIMBL81	0.096741268	-0.004934879	NA	0.025905776
CIMBL82	0.080116099	0.056358817	NA	0.048083849
CIMBL83	0.253360527	0.163271104	NA	0.200642645
CIMBL86	0.292885988	0.225729499	NA	0.256695676
CIMBL88	0.088758782	0.141625298	NA	0.085994555
CIMBL9	0.435683007	0.017487514	NA	0.22780165
CIMBL90	0.325781378	0.06324889	NA	0.194840576
CIMBL92	0.064334378	0.093387824	NA	0.053319889
CIMBL93	0.344877365	0.236802308	NA	0.300644486
CIMBL99	0.043116539	0.06580571	NA	0.026924602
CM10	0.695683809	0.72933529	0.175431494	0.556136221
CML101	0.108640412	0.057668199	0.106300412	0.105334617
CML103	0.118593629	0.169276374	0.103509287	0.139827662
CML107	0.235758548	0.04269425	-0.014803536	0.106744278
CML11	0.543408508	0.633780938	0.498235208	0.583920529
CML112	0.511243088	0.173516167	0.092479081	0.289303703
CML114	0.785856641	0.368724607	0.202123577	0.493464973
CML115	0.418004691	0.456442337	0.096550585	0.367739269
CML116	0.604538536	0.44620469	0.230079279	0.464463616
CML118	0.405459472	0.244353104	0.267730346	0.334268605
CML12	0.118898471	0.018365211	0.074203827	0.077916192
CML121	0.264822953	0.419892731	0.35695403	0.364125047
CML122	0.187293434	0.29572271	0.252113289	0.267229961
CML127	0.099174442	0.113218199	0.004662732	0.0867384
CML13	0.128236475	0.094372856	0.016589161	0.094032445
CML130	0.26453491	0.049063295	0.008229548	0.136082248
CML132	0.051634359	0.036418877	0.047939565	0.057061503
CML133	0.154906862	0.510672515	0.236479081	0.304354578
CML134	0.393801128	0.51038029	0.177972488	0.393267129
CML135	0.091502202	0.126355729	0.188041372	0.145842405
CML138	0.174280738	0.25104895	0.091321146	0.186186907
CML139	0.168207006	0.337858664	0.191408583	0.253029225
CML140	-0.003071344	0.111535327	0.27618533	0.126011627
CML141	0.054003672	0.055641524	0.126721466	0.085424781
CML142	0.035064001	0.143875862	0.160473056	0.115479211
CML144	0.006347754	0.031291747	0.027814566	0.018802007
CML147	0.039792041	0.033619101	0.112034518	0.068732369
CML15	0.081600767	0.060363311	0.051079252	0.076124843
CML150	0.033703905	0.055187711	0.30292583	0.158777919
CML153	0.092618424	0.074637339	0.085979686	0.094170308
CML154	0.243245449	0.030171365	0.081578631	0.131059149
CML157	0.264461361	0.095604379	0.056915156	0.163954225
CML159	0.204173622	0.202768859	0.108846889	0.189629678
CML16	0.126019363	0.045015077	0.13499328	0.118513041
CML161	0.212101157	0.133591747	0.053516121	0.159625194
CML162	0.188818254	0.047891747	0.017241804	0.119681352
CML163	0.200419944	0.390746053	0.24798226	0.285439257
CML165	0.174968062	0.152700073	0.231232235	0.196846946
CML166	0.386863315	NA	0.299379533	0.375464539
CML169	0.414777246	0.241939049	0.049329546	0.257288156
CML17	0.226377177	0.177760143	0.005662862	0.154745345
CML170	0.038911967	0.090589232	0.008022143	0.050794215
CML171	-0.000446407	0.010292019	0.039692989	0.021859955
CML172	0.004584169	0.008591747	0.031337913	0.012684574
CML173	0.4728325	0.313292638	0.103260663	0.325537735
CML174	0.128204137	0.153556046	NA	0.125294592
CML175	0.356135896	0.485212934	0.107988969	0.333435307
CML180	0.054104099	0.09693931	0.112355821	0.095501868
CML182	0.299536487	0.065818682	0.026184659	0.147708696
CML185	0.665150789	0.596782682	0.007240317	0.453776098
CML187	0.326400993	0.215813576	0.064738736	0.229245598
CML19	0.029604211	0.032458793	0.063735065	0.045622765
CML191	0.219279953	0.477721293	0.040687539	0.268773664
CML192	0.136957028	0.367689232	0.067271892	0.201629063
CML196	0.289981222	0.091033543	0.068505634	0.17629974
CML20	0.15770935	0.322403369	0.06301923	0.195034159
CML201	-0.02532803	0.028960436	0.1087723	0.038958289
CML202	0.411214689	0.533408053	0.248380399	0.431207552
CML204	0.109846032	0.100695914	0.033627769	0.091698566
CML206	0.421548441	0.213617161	0.244988986	0.31634428
CML208	0.048620972	0.06760361	0.167739058	0.09634446
CML216	0.399145191	0.334108169	0.40338271	0.399692238
CML218	0.141679214	0.26450074	0.265095597	0.237205467
CML22	0.039218329	0.075055417	0.06149176	0.063412248
CML220	0.199949192	0.089135816	0.038995105	0.128980594
CML221	0.018582461	0.059265085	0.00477557	0.03587779
CML222	0.305199757	0.254545602	0.058099911	0.224821253
CML223	0.591430582	0.110639485	0.167528866	0.320938398
CML225	0.133943089	0.200228382	0.251978039	0.211664818
CML226	0.528872413	0.212426352	0.070002957	0.305236359
CML228	0.578243405	0.329439439	0.210485523	0.411276378
CML229	0.241523505	0.167415616	0.328473926	0.270679879
CML23	0.439493488	0.209493704	0.062930279	0.261553216
CML230	0.600189549	0.512724097	0.248311747	0.481908239
CML231	0.287330713	0.492321133	0.049924422	0.302819554
CML232	0.010883993	0.103282881	0.078630216	0.072198888
CML238	0.269634307	0.250006614	0.214574073	0.265948757
CML24	0.088902647	0.096523883	0.094947701	0.106682371
CML248	-0.0264459	-0.003875217	0.286109287	0.100181649
CML249	0.052191454	0.051006822	0.056907911	0.057637414
CML251	NA	0.246877694	0.063315961	0.158397498
CML252	0.601870885	0.22063681	0.01609396	0.312115468
CML253	0.041229553	0.182681369	0.135888323	0.125108207
CML254	0.463317343	0.143591747	0.159708193	0.299706026
CML257	0.281083374	0.421662094	0.117977518	0.29849112
CML258	0.67589047	0.526262927	0.158805905	0.50018753
CML259	0.042026282	0.058871581	0.246464223	0.116777204
CML26	0.826632142	0.158277004	0.147874465	0.369534214
CML260	0.076473625	0.241420672	0.246178631	0.195384342
CML261	0.075848373	0.102234173	0.016362124	0.07711593
CML265	0.041649347	0.292073261	0.129820448	0.145687344
CML268	0.05078353	0.111770397	0.096722752	0.091056355
CML27	0.162842954	0.009053352	0.09869176	0.102796046
CML270	0.332743267	0.085616947	0.114921123	0.202354944
CML271	0.26914776	0.337402615	0.091065538	0.247298016
CML274	0.017632675	0.025235447	0.061072751	0.036641246
CML279	0.593995449	0.143371308	0.177380399	0.330761724
CML28	0.684482486	0.28969394	0.0195362	0.369749461
CML280	0.063963938	0.932432076	0.127832746	0.358908857
CML281	0.161920615	0.10973145	0.177818894	0.163641801
CML282	0.072826251	0.063566732	0.139326323	0.101940375
CML283	-0.019434773	0.058280433	0.023484579	0.017224818
CML285	0.253110782	0.288756442	0.361590239	0.318391606
CML286	0.202348253	0.030099375	0.094445383	0.134857362
CML287	0.114880273	0.008591747	0.076097436	0.100643437
CML289	0.084226892	0.071539379	0.046556086	0.0756297
CML29	0.001109446	0.029033181	0.044010901	0.025420182
CML290	0.104319603	0.163058576	0.18333134	0.15755937
CML292	0.168261371	0.349004282	0.177767108	0.239512693
CML295	0.011791174	-0.023157794	0.133770141	0.03719669
CML297	0.24752541	0.083565551	0.447264282	0.289587813
CML298	0.215706415	0.225470602	0.137193026	0.214565235
CML3	0.021674049	0.037707943	0.108685271	0.061112687
CML300	0.287072231	0.125315732	0.333790939	0.267129206
CML305	0.131634185	0.131595296	0.366684139	0.223086133
CML306	-0.005382007	0.095216947	0.158460789	0.084850412
CML307	0.095457908	0.134692604	0.098774578	0.116681326
CML31	0.028715029	0.080196078	0.071517921	0.058042433
CML310	0.046774557	0.086685747	0.138155173	0.094653872
CML316	0.106678577	0.238614165	0.213905634	0.194972321
CML317	0.48972571	0.037878256	0.134082625	0.260160805
CML319	0.219073983	0.205882907	0.037597496	0.17340055
CML32	0.448456972	0.689752231	0.252991422	0.489490773
CML320	0.668739997	0.222077224	0.022267851	0.342033633
CML321	0.050748647	0.091891747	0.077192977	0.088740421
CML324	0.137350311	0.077896939	0.034593996	0.103158893
CML327	0.452483421	0.332719876	0.034766083	0.300458879
CML331	0.241875523	0.305214993	0.535471552	0.372165161
CML333	0.049047153	0.024667751	0.089856626	0.063501204
CML334	0.198850254	0.046509565	0.189106396	0.162170905
CML338	0.568655259	0.138999254	0.059751671	0.295683544
CML340	0.080666497	0.108591747	0.108685827	0.109105761
CML341	0.122750136	0.027278885	-0.000233977	0.061793684
CML341	0.05399956	0.021091747	0.015582234	0.036874069
CML343	0.139761109	0.323591747	0.178185546	0.210115703
CML344	0.493857407	0.021091747	0.02141037	0.25034842
CML360	0.050447447	0.066182763	0.033724237	0.05480757
CML361	0.017833912	0.020891577	0.063036524	0.04230784
CML364	0.126785668	0.013140513	-0.007495532	0.049288214
CML366	0.19384127	-0.00596755	0.030431325	0.092036615
CML367	0.573639916	0.163559091	NA	0.392553213
CML37	-0.000157183	0.08765411	0.304092509	0.132827502
CML371	0.226285703	0.1916947	0.063641696	0.181472588
CML372	0.246676417	0.318428261	NA	0.280098342
CML374	0.690351223	0.234447524	0.195908363	0.417659632
CML377	0.523116124	0.262909583	0.157164163	0.348063774
CML378	0.061719425	0.031185146	0.001012465	0.035832756
CML379	0.143899717	0.111915755	0.108445533	0.138380228
CML38	0.08685952	0.097292942	0.092868302	0.097177617
CML381	-0.02137339	0.160377923	0.0725825	0.069440513
CML382	0.023379109	0.17051159	0.17297459	0.126892544
CML384	0.423889916	0.29237892	0.190774286	0.34260936
CML386	0.539795841	0.500460826	0.288638217	0.473229231
CML387	0.214707657	0.093854518	0.04323134	0.127950946
CML39	0.00323435	0.069063229	0.119712366	0.069197725
CML395	0.612934794	0.555491747	0.209889049	0.487337408
CML397	0.017215783	0.065308121	0.024669554	0.03607037
CML4	0.158482011	0.188540153	0.034222752	0.145547908
CML400	0.026955904	0.236507229	0.102337161	0.122710975
CML401	0.14717752	0.150896443	0.072701416	0.132252902
CML402	0.237133201	0.463227093	0.22792746	0.325112008
CML403	0.168415584	0.017324702	0.035244538	0.08958443
CML404	0.096417876	0.238873164	0.183038967	0.177762643
CML405	0.421001749	0.191099664	0.144055476	0.282845025
CML406	0.053064595	0.047006482	0.053912415	0.053308419
CML407	0.042760245	0.040951086	0.12093038	0.071142012
CML408	0.261823028	0.086295568	0.021910901	0.13851586
CML410	0.064921637	NA	0.129105634	0.126320919
CML411	0.153431276	0.332060826	0.152130216	0.227044397
CML412	0.248698771	0.077455875	0.101158089	0.159698419
CML413	0.063279225	0.12152813	0.298478206	0.166269819
CML415	0.013603777	0.058890532	0.040000412	0.043479823
CML416	0.094180548	0.104180465	0.107748975	0.114199983
CML418	0.042462523	-0.000452466	-0.011315856	0.01204003
CML419	0.016607473	0.129167605	-0.000049877	0.054530541
CML420	0.133206637	0.120560064	0.280361968	0.195027192
CML422	0.211345678	0.161313319	0.037577884	0.160486062
CML424	0.299447636	-0.017871314	0.010251671	0.127955473
CML425	0.074467217	NA	-0.003554063	0.058350218
CML426	0.099482387	0.116185297	0.095393382	0.116791335
CML427	0.517720406	0.666353733	0.039715907	0.442897091
CML428	0.380650164	0.369201933	0.028749509	0.287091439
CML429	0.455801532	0.29003025	0.028718337	0.294995389
CML43	0.026741297	-0.013902466	0.007701635	0.014200884
CML430	0.148644897	0.202586769	0.169159656	0.188864189
CML431	0.522111406	0.557686038	0.147838585	0.446435596
CML432	0.090424572	0.015165024	0.026906846	0.053858933
CML433	NA	0.0691217	0.022367851	0.08354385
CML435	0.28043386	0.187919885	0.074312732	0.208472836
CML438	0.053900751	0.056417653	0.029739916	0.055517881
CML441	0.19966185	0.033591747	0.078582305	0.138629017
CML442	0.799644132	0.008591747	0.084295119	0.396831348
CML446	0.224777983	0.744793431	0.376345748	0.449461621
CML448	0.082382163	0.008591747	0.028914208	0.05251216
CML449	0.12902209	0.008591747	0.007702334	0.071588731
CML450	0.054802025	0.388643882	0.212524144	0.224213019
CML451	0.072210803	0.014891747	0.03049368	0.060795777
CML451Q	0.043578593	0.116962119	0.225189502	0.126916739
CML454	0.29615067	0.031778885	NA	0.195594954
CML465	0.126101952	0.072616167	0.033489419	0.088238232
CML465	0.189639605	0.117286798	NA	0.140522987
CML466	0.445433102	0.535160506	0.321122319	0.455168708
CML467	0.244734077	0.242451711	0.012948237	0.187886532
CML468	0.391373312	0.071023682	0.039311942	0.192627076
CML469	0.155379101	0.201874342	0.090636168	0.16125009
CML47	0.074659967	0.096429043	0.073515593	0.086803436
CML470	0.079129745	0.09597463	0.169260049	0.131674255
CML471	0.227563117	0.099571242	0.078949509	0.157267356
CML472	0.048033424	0.065281877	0.063288969	0.060151626
CML473	0.056079231	0.061144197	0.103160701	0.08131109
CML474	0.273490144	0.308280737	0.114287891	0.257103662
CML475	0.293387825	0.202892357	0.067177884	0.215046059
CML476	0.213224492	0.228480996	0.12526599	0.204294723
CML478	0.465015973	0.358473325	0.164570044	0.349914684
CML48	0.130748867	0.113934076	0.125348926	0.131514362
CML480	0.221861372	0.464191747	0.50728004	0.416639656
CML481	0.306978196	0.342198578	0.151064012	0.291191118
CML482	0.020389781	-0.017531076	0.061395105	0.033307995
CML485	0.060699016	0.115002272	0.038939628	0.074504963
CML487	0.121409348	0.224006395	0.034608903	0.13797811
CML488	0.81729423	0.400332061	0.222570981	0.523382826
CML49	0.306494883	0.221081915	0.150284833	0.254876194
CML490	0.059239472	0.008591747	0.030679182	0.045374763
CML490	0.130919524	0.106668199	0.097479957	0.125237697
CML491	0.066876032	0.018591747	0.114332016	0.083986786
CML491	0.018095183	0.023591747	-0.004586797	0.015181179
CML492	0.062061804	0.008591747	-0.001713171	0.038132813
CML493	0.071900133	0.030791747	0.033549592	0.052021284
CML493	0.075998833	0.060578885	NA	0.0471345
CML494	0.04861571	0.008591747	0.003586543	0.032854091
CML495	0.045417117	0.036091747	0.006492806	0.031235595
CML496	0.131523421	0.338402822	0.433167251	0.309867285
CML5	0.115653706	0.478847534	0.221755635	0.275026791
CML50	0.019600975	0.021575609	0.079517328	0.043022053
CML51	-0.000270461	0.088445686	0.024980357	0.042900532
CML68	0.668050746	0.179118742	0.063390239	0.340443772
CML69	0.06609111	0.176569133	0.041058707	0.100553335
CML80	0.002382233	0.121606981	-0.015856034	0.034305314
CML84	0.262094767	0.127520605	0.164130216	0.212430728
CML85	0.419857127	0.333052426	0.24189204	0.362867264
CML87	0.650680802	0.217766993	0.271714615	0.42775463
CML88	0.040655462	0.082536997	0.037504688	0.059720411
CML89	0.566601126	0.096052681	0.051721494	0.32343835
CML9	-0.013050733	0.053156289	0.006874618	0.016581277
CML92	0.74501757	0.451687522	0.360463549	0.563806505
CML94	0.244326453	0.17446567	0.045167263	0.172102801
CML95	0.257177515	0.073571014	0.002440317	0.137343419
CML96	0.671739769	0.525448343	0.606557168	0.637503976
CML97	0.322119621	0.631874884	0.118264887	0.369298915
CML98	0.41363536	0.272943717	-0.007709781	0.254272554
CML99	0.554679164	0.197013262	0.034615959	0.301059377
DTMA-1	0.602601093	0.553448404	0.574776131	0.614506052
DTMA-10	0.846160479	0.348318155	0.210042994	0.50953613
DTMA-100	0.166663934	0.123832889	0.112084453	0.14147299
DTMA-101	0.058252267	0.015613764	0.213743734	0.091635666
DTMA-102	0.077561392	0.012936675	0.07435564	0.06044341
DTMA-103	0.179974134	0.039126377	0.060305046	0.100770932
DTMA-104	0.025862245	0.019877359	0.105930854	0.05104479
DTMA-105	0.202674744	0.178106514	0.053953736	0.1613904
DTMA-106	0.586553454	0.401371106	0.106952824	0.400637685
DTMA-107	0.013318274	0.046203092	0.081219677	0.052360368
DTMA-108	0.413566241	0.041754234	0.103753736	0.210367652
DTMA-109	0.007758059	0.021065824	0.031645199	0.021928303
DTMA-11	0.460461676	0.194255636	0.165945683	0.300851746
DTMA-110	0.310291984	0.046742881	0.146656726	0.190585659
DTMA-111	0.658758059	0.388577777	0.093086158	0.417521431
DTMA-112	0.537758059	0.355387314	0.327852824	0.439633081
DTMA-113	0.439495116	0.158734097	0.081720403	0.266546565
DTMA-114	0.07397836	0.007303264	0.035455682	0.04819422
DTMA-115	0.028272898	0.020303092	0.07881168	0.049874906
DTMA-116	0.210239564	0.16535398	0.075045013	0.169087846
DTMA-117	0.304599721	0.086803092	0.03725301	0.166827128
DTMA-118	0.296239036	0.120650488	0.109884259	0.203739038
DTMA-119	0.384329953	0.13466743	0.063410954	0.232810732
DTMA-12	0.840086644	0.352874969	0.152402638	0.491951546
DTMA-120	0.293920093	0.093506514	0.084311866	0.181103534
DTMA-121	0.494811764	0.071188556	0.092378533	0.256766853
DTMA-122	0.089820093	0.118420901	0.03435301	0.088812195
DTMA-123	0.092231235	0.004169505	0.221319677	0.120021575
DTMA-124	0.054539564	0.001206514	0.289486158	0.124285716
DTMA-125	0.159579982	0.266239698	0.180720403	0.217935144
DTMA-126	0.122859936	-0.00675972	0.296952098	0.159183968
DTMA-127	0.194165081	0.21761273	0.021812491	0.152916935
DTMA-128	0.59023373	0.117382027	0.135475178	0.310234529
DTMA-129	0.200667203	0.025309403	0.17273073	0.150457381
DTMA-13	0.74932376	0.226286773	0.264910297	0.454763431
DTMA-130	0.13337841	0.012962	0.24822913	0.146839502
DTMA-131	0.019412254	0.011027558	0.089870184	0.044918322
DTMA-132	0.172830601	0.0686153	0.223150505	0.172770749
DTMA-133	0.251426978	0.252319694	0.10740064	0.229739998
DTMA-134	0.136323073	0.068548623	0.207070168	0.151575028
DTMA-135	0.086839655	0.070902767	0.051312905	0.080247788
DTMA-136	0.212436864	0.017991747	0.056110085	0.127997043
DTMA-136	0.125727852	0.04049956	0.095150757	0.098331752
DTMA-137	0.063404203	0.117021412	0.077738921	0.090562426
DTMA-138	0.106727852	0.08920207	0.144620063	0.124516513
DTMA-139	0.310371222	0.07129943	0.076503619	0.176573132
DTMA-14	0.805232075	0.174433711	0.168787988	0.428890594
DTMA-140	0.598210733	0.275697378	0.083810839	0.358021127
DTMA-141	0.036342847	0.012811226	0.067342814	0.043884749
DTMA-142	0.375360311	0.24212932	0.044581076	0.25134743
DTMA-143	0.085007048	0.188087134	0.133302461	0.144516988
DTMA-146	0.731388416	0.475550274	0.049954655	0.459239262
DTMA-147	0.267588747	0.1093133	0.12524551	0.190060615
DTMA-148	0.018399459	0.057566339	0.062304682	0.04614558
DTMA-149	0.086234762	0.082722055	0.121742361	0.104633505
DTMA-152	0.073941736	0.093949126	0.084926235	0.07615284
DTMA-153	0.23574626	0.314854038	0.404681791	0.34538023
DTMA-154	0.200364285	0.020279967	0.232931481	0.167206993
DTMA-155	0.045609662	0.197453349	0.098175543	0.118542751
DTMA-156	0.074470286	0.13792985	0.178012905	0.134673188
DTMA-158	0.056297902	0.010992059	0.007877621	0.035605472
DTMA-159	0.232022849	0.026833737	0.112027148	0.146993776
DTMA-160	0.482253386	0.157855389	0.287264837	0.341123763
DTMA-161	0.495044205	0.150026057	0.100642015	0.283450358
DTMA-164	0.229605283	0.151059711	0.022194208	0.15098207
DTMA-165	0.075196477	0.123833358	0.031804334	0.092576191
DTMA-166	0.288886129	0.364532764	0.147128344	0.289999967
DTMA-167	0.212659936	0.137732491	0.03608761	0.159054315
DTMA-168	0.095699721	0.023062402	0.050885432	0.06497739
DTMA-169	0.249269055	0.401099556	0.050523393	0.247749467
DTMA-17	0.531067631	0.012788659	0.088495147	0.250227598
DTMA-170	0.222337914	NA	-0.013364694	0.129934388
DTMA-171	0.85257237	0.543599705	0.093390371	0.534963433
DTMA-172	0.30905632	0.384444025	0.295936126	0.353809854
DTMA-174	0.009544686	0.145548581	0.055374897	0.069436747
DTMA-175	0.073036931	0.025829951	0.083076327	0.06789081
DTMA-176	0.035164255	0.029056143	0.101123069	0.054014543
DTMA-177	0.086991606	0.021364786	0.010187545	0.054888478
DTMA-178	0.040182508	0.032660351	0.008937852	0.029815261
DTMA-179	0.119836953	0.150821407	0.198713269	0.168043964
DTMA-18	0.620942296	0.123591747	0.114085994	0.354668151
DTMA-18	0.428326661	0.205993684	0.153063978	0.297501639
DTMA-180	0.048090273	0.03165908	0.091381517	0.060216971
DTMA-181	0.123778754	0.143298996	0.101935326	0.135887242
DTMA-182	0.043724671	0.262345537	0.065619068	0.128523497
DTMA-183	0.47105311	0.417465917	0.155184407	0.385258194
DTMA-184	0.304410503	0.129477892	0.233646031	0.245723843
DTMA-185	0.105940381	0.063428459	0.082262909	0.093275153
DTMA-186	0.88171313	0.415753801	NA	0.676557412
DTMA-187	0.107399603	0.085751956	0.052432042	0.093326274
DTMA-188	0.046866342	0.052432894	0.017784407	0.04235828
DTMA-189	0.400956521	0.224793684	0.654204661	0.459043954
DTMA-19	0.785773396	0.595109548	0.292863389	0.603554273
DTMA-190	0.036140381	0.034815672	0.139604041	0.072484608
DTMA-191	-0.000388457	0.029086173	0.015020879	0.012446618
DTMA-192	0.221632937	0.172442968	0.097038943	0.186373831
DTMA-193	0.14232257	0.146115071	0.345038921	0.22395104
DTMA-194	0.0866976	0.164905717	0.183744433	0.149059673
DTMA-195	0.0241002	-0.005234917	0.037916724	0.020013464
DTMA-196	0.010674112	-0.00169818	0.067702615	0.025824696
DTMA-197	0.016664054	0.033119694	0.027431467	0.026014035
DTMA-199	0.399499129	0.014341184	0.419329576	0.306368133
DTMA-2	0.226108295	0.352930455	0.295493745	0.308909416
DTMA-20	0.071097588	0.014594244	0.059483258	0.05565942
DTMA-200	0.088046678	0.315604032	0.130071186	0.182382501
DTMA-201	0.059085172	0.107080097	0.025502793	0.071229294
DTMA-202	0.050222358	0.08325324	0.071328936	0.073081012
DTMA-203	0.204881248	0.116252653	0.157575536	0.175070527
DTMA-204	0.125328137	0.075643593	0.082085486	0.105557946
DTMA-205	-0.000051889	0.030969535	0.014606322	0.014219545
DTMA-206	0.072476707	0.117895125	0.074738921	0.095592143
DTMA-207	0.02138561	0.074880523	0.073522307	0.055339043
DTMA-208	0.025826661	0.110821412	0.034795006	0.059181033
DTMA-209	0.612484733	0.487196622	0.164636593	0.457293493
DTMA-21	0.671550322	0.448359711	0.146151602	0.462561885
DTMA-210	0.235250962	0.105103342	0.083508657	0.162317606
DTMA-211	0.264655976	0.124659633	0.285702461	0.250365789
DTMA-212	-0.011060964	-0.020588012	0.137337625	0.033001608
DTMA-213	0.326214008	0.464694244	0.253693293	0.370252906
DTMA-214	0.0627531	0.07740444	0.024078347	0.064427
DTMA-215	0.094618274	0.036019815	0.169245925	0.114609045
DTMA-216	0.085144686	0.143887645	0.035430845	0.095104917
DTMA-217	0.304407446	0.065908997	0.068684935	0.165012246
DTMA-219	0.257200005	0.044787994	0.025395022	0.135838229
DTMA-22	0.554915685	0.095573738	0.152970708	0.297474288
DTMA-220	0.191331682	0.100787212	0.17306749	0.168764221
DTMA-221	0.878057366	0.292097139	0.104408959	0.470504203
DTMA-222	0.407183469	0.008591747	0.06630021	0.216419964
DTMA-223	0.226336235	0.171913365	0.287784453	0.253593857
DTMA-224	0.13129327	0.033757656	0.013645925	0.077918021
DTMA-225	0.124861293	0.055840784	0.069374827	0.094632164
DTMA-226	0.083837427	0.011091747	NA	0.033792167
DTMA-227	0.151408741	0.191091747	NA	0.144946854
DTMA-228	0.071716544	0.170755778	0.057123478	0.108877719
DTMA-229	0.284361185	0.322895125	0.140439186	0.27240095
DTMA-230	0.092096703	0.141114551	0.106062233	0.117557545
DTMA-231	0.875139564	0.511757656	0.249611866	0.5900164
DTMA-232	0.243978754	0.130032528	0.101342025	0.180976366
DTMA-233	0.039254308	0.015396231	0.162102247	0.078693535
DTMA-234	0.631636771	0.125291747	NA	0.465132267
DTMA-235	0.215863326	0.011374628	0.053435794	0.111021889
DTMA-237	0.432505949	0.155086173	0.250040991	0.313996394
DTMA-238	0.069227159	0.019691747	NA	0.0448565
DTMA-239	0.123424726	0.122704291	0.101219491	0.128691027
DTMA-24	0.207299459	0.107112204	0.128130845	0.160772027
DTMA-240	0.414223825	0.170463718	0.134726999	0.261355268
DTMA-242	0.108782301	0.116919506	0.052753396	0.101658957
DTMA-243	0.393482693	0.073350407	0.123370908	0.22311216
DTMA-244	0.510212095	0.157262669	0.103479287	0.288681063
DTMA-245	0.670871041	0.234529605	0.091536593	0.372567065
DTMA-246	0.265489065	0.008265254	0.068197303	0.140208499
DTMA-247	0.426729962	0.063357828	0.020461689	0.205833631
DTMA-248	0.869735164	0.276181773	0.165136662	0.481513486
DTMA-249	0.138508295	0.461943399	0.452838921	0.367156836
DTMA-25	0.825654856	0.5737391	0.270960482	0.599647701
DTMA-250	0.333212822	0.008591747	NA	0.237459167
DTMA-251	0.104212088	0.18811244	0.059853468	0.124922971
DTMA-252	0.047154308	0.040268731	0.011277975	0.040949298
DTMA-253	0.081848111	0.065966552	0.037666751	0.069126991
DTMA-254	0.13687618	0.048680032	0.089938008	0.101219273
DTMA-255	0.608748761	0.0419702	0.064719323	0.271280377
DTMA-256	0.457834218	0.198591747	NA	0.377304393
DTMA-257	0.194506832	0.027391747	NA	0.110151191
DTMA-258	0.387985693	0.108612498	0.044881129	0.2163832
DTMA-259	0.251968114	0.474290368	0.043605734	0.268830965
DTMA-26	0.031276707	0.060466227	0.158129576	0.08627745
DTMA-260	0.329885172	0.033995986	0.013616521	0.150832178
DTMA-261	0.637680273	0.046091747	NA	0.44056003
DTMA-262	0.50829766	0.164468052	0.050954009	0.262425239
DTMA-263	0.075491153	0.239391331	0.05780854	0.131328816
DTMA-264	0.270931207	0.13540816	0.078342797	0.183428593
DTMA-265	0.344089977	0.118797051	0.002681083	0.182506204
DTMA-266	0.247570286	0.075402868	0.126177128	0.169188393
DTMA-267	0.365547341	0.096368657	NA	0.232545153
DTMA-268	0.116093812	0.094749111	0.25657601	0.160959572
DTMA-269	0.223251168	0.321825629	0.354065453	0.321300004
DTMA-27	0.753819777	0.447807072	0.308873825	0.54481434
DTMA-270	0.275939941	0.11063332	-0.013209341	0.144887478
DTMA-271	0.253386719	0.031646698	0.073704602	0.144041918
DTMA-272	0.111620768	0.018333639	0.149909028	0.104959202
DTMA-274	0.857768632	0.484685863	0.218087545	0.565737945
DTMA-275	0.132470693	0.02195398	0.080246603	0.090808309
DTMA-276	0.123028912	0.167681394	0.167570073	0.158383652
DTMA-277	0.179876707	0.170027018	0.44856158	0.28911924
DTMA-28	0.34148821	0.312510535	0.06440511	0.262202938
DTMA-280	0.339582352	0.179074665	0.096676963	0.230645334
DTMA-281	0.044012369	0.016296231	0.075609028	0.050668878
DTMA-282	0.756805949	0.489432894	0.289159033	0.5513104
DTMA-283	0.675861372	0.162191747	NA	0.526107941
DTMA-284	0.789542362	0.101322789	0.086767484	0.368138885
DTMA-285	0.87028902	0.464746764	0.218306878	0.557311021
DTMA-286	0.866374134	0.846697283	0.33688974	0.7220545
DTMA-287	0.447196628	0.052872628	0.040004292	0.216289575
DTMA-289	0.237040902	0.020654936	0.030516724	0.109105391
DTMA-29	0.588927443	0.262337082	0.146231252	0.370482324
DTMA-291	0.505234568	0.181830616	0.196066434	0.319779216
DTMA-292	0.086784975	0.176014058	0.049497792	0.114199242
DTMA-293	0.18507271	0.078165032	0.080127541	0.136203149
DTMA-294	0.489904375	0.324645831	0.055330614	0.317530065
DTMA-296	0.372422398	0.03702281	0.135271036	0.211360806
DTMA-3	0.097651642	0.16969662	0.03850217	0.10986683
DTMA-30	0.098133055	0.066206514	0.098120403	0.098157673
DTMA-31	0.437099721	0.088379125	0.068279259	0.228045403
DTMA-32	0.417906231	0.041097083	0.118510954	0.228438811
DTMA-33	0.094338514	0.104663286	0.105356216	0.109784687
DTMA-34	0.160503909	0.018910278	0.09501825	0.102750749
DTMA-35	0.054208127	0.04108631	0.206942814	0.109977687
DTMA-36	0.08071627	0.109544232	0.018942361	0.07241523
DTMA-37	0.155679867	0.135279793	0.122543726	0.149553623
DTMA-38	0.489186161	0.069705376	0.089356473	0.25034919
DTMA-39	0.209531207	0.062672258	0.047259033	0.118734088
DTMA-40	0.091070623	0.143890714	0.118889549	0.125564736
DTMA-41	0.763816775	0.064287645	0.152244349	0.369955034
DTMA-42	0.091497364	0.150249111	0.210999767	0.158551742
DTMA-43	0.087061676	0.15873722	0.117698134	0.124964724
DTMA-44	NA	NA	NA	NA
DTMA-44	NA	NA	0.293697312	0.353954546
DTMA-45	0.375184153	0.121003686	0.174193103	0.25305123
DTMA-47	0.332568748	0.217497582	0.157727732	0.2620527
DTMA-48	0.040898349	0.114241933	0.176881076	0.113898448
DTMA-49	0.03577919	0.096631453	0.031705588	0.054749241
DTMA-5	0.340497267	0.045175216	NA	0.196935435
DTMA-50	0.397200834	0.318133107	0.157458556	0.305556418
DTMA-51	0.087127852	0.160453587	0.226836048	0.147501728
DTMA-52	0.246872184	0.2389083	0.175748548	0.236107205
DTMA-53	0.551829461	0.189810213	0.077692367	0.304927474
DTMA-54	0.224970623	0.047015247	0.018716521	0.116248638
DTMA-55	0.107344043	-0.00386318	0.011562985	0.048429308
DTMA-56	0.150523884	0.00166993	0.100869646	0.100715339
DTMA-57	0.080809868	0.057996003	0.035220244	0.068982141
DTMA-58	0.238464541	0.221881738	0.319937375	0.280056081
DTMA-59	0.061112369	0.021707061	0.083026627	0.063548611
DTMA-60	0.272872671	0.129131955	0.204287594	0.23135034
DTMA-61	0.068330335	0.018698119	0.115428677	0.075232869
DTMA-62	0.629111764	0.055997083	0.100945925	0.305744016
DTMA-63	0.387111764	0.172881199	0.036110954	0.23406156
DTMA-64	0.074754636	-0.015605728	0.02096162	0.034955287
DTMA-65	0.106619777	0.013368737	0.025737375	0.056614355
DTMA-66	0.378298326	0.004555778	0.083493815	0.189630129
DTMA-67	0.226115685	0.095613412	0.152963978	0.173889752
DTMA-68	0.091164541	0.095390298	0.323372255	0.178571744
DTMA-69	-0.014889815	-0.003175371	0.057616918	0.010320573
DTMA-7	0.818766553	0.228302349	0.107516521	0.420929533
DTMA-70	0.170684941	0.03549099	0.088252098	0.114766134
DTMA-71	0.429353427	0.079066083	0.180177621	0.266644435
DTMA-72	0.558145077	0.170404025	0.145931129	0.333397392
DTMA-73	0.090984941	0.041195481	0.046377621	0.073431751
DTMA-74	0.179987641	0.000103487	0.073990144	0.106029803
DTMA-75	0.617767344	0.026442526	0.114014542	0.296288181
DTMA-77	0.262144473	0.242878174	0.291154212	0.287041878
DTMA-78	0.224982936	0.100572005	0.051448397	0.149300434
DTMA-79	0.091131207	0.194240405	0.438492367	0.249515248
DTMA-8	0.797132252	0.278787978	0.182568659	0.456991155
DTMA-80	0.101963945	0.164766227	0.277284407	0.196514509
DTMA-81	0.819819026	0.5298153	0.555112941	0.676121332
DTMA-82	0.116760421	0.097280032	NA	0.097682621
DTMA-84	0.160766243	0.069977892	0.098160821	0.12712086
DTMA-85	0.122154101	0.041304217	0.074801278	0.089468536
DTMA-86	0.012711679	0.162581394	0.182254291	0.120313673
DTMA-87	0.139051642	0.073213764	0.137600459	0.127163549
DTMA-88	0.178066326	0.028687212	0.044843617	0.100901819
DTMA-89	0.152063728	0.066761076	0.085559633	0.114234863
DTMA-9	0.793898919	0.518189729	0.18653149	0.539831629
DTMA-90	0.218476707	0.109149005	0.108792367	0.170693812
DTMA-91	0.37673373	0.187465861	0.094277683	0.245033537
DTMA-92	0.120830601	0.0547019	0.080669346	0.100101276
DTMA-93	0.19628676	0.076688556	0.077252098	0.130765765
DTMA-94	0.472272184	0.145888509	0.122975543	0.280955582
DTMA-95	0.037872898	0.121485239	0.024845013	0.07001305
DTMA-96	0.297087412	0.11976652	0.06824551	0.184231747
DTMA-97	0.360750679	0.295478041	0.120841873	0.290777596
DTMA-98	0.175875486	0.165644232	0.101612667	0.162577587
DTMA-99	-0.000911584	0.023860263	0.28307706	0.102460056
IMAS_1--16	0.541731614	0.161095291	-0.006138811	0.263504305
IMAS_1--17	0.464328305	0.368501386	0.072795467	0.324944116
IMAS_1--2	0.35900032	0.547062685	0.019849259	0.330656681
IMAS_1--38	0.267287341	0.144296158	0.073464658	0.181924582
IMAS_1--57	0.102613857	0.039778885	0.106164102	0.10420253
IMAS_1--60	0.063500885	0.033591747	0.149369265	0.091746851
IMAS_1--63	0.333523823	0.258591747	0.077453984	0.254061486
IMAS_1--65	0.292722803	0.152278885	0.312502674	0.28147277
IMAS_1--71	0.25016908	0.033591747	0.013726977	0.123670357
IMAS_1--76	0.146709095	0.110491747	0.030478615	0.109420859
IMAS_1--79	0.134807405	0.038591747	0.036777037	0.095325363
IMAS_1--87	0.700333419	0.203898873	0.027517521	0.352561774
IMAS_1--88	0.333066497	0.016891747	0.201383095	0.249387532
IMAS_1--88	0.400331945	0.410810413	0.13727412	0.340353313
IMAS_1--89	0.632662175	0.19469127	0.061299324	0.326512787
IMAS_1--90	0.088769991	0.055906837	0.005110685	0.064834838
IMAS_1--91	0.40919678	0.498553347	0.104232582	0.360367668
IMAS_2--35	0.064955967	0.066087371	0.074847875	0.075886834
IMAS_2--37	0.508780468	0.008571768	0.05612228	0.226250527
IMAS_2--65	0.613982191	0.541891747	0.082895668	0.44072304
IMAS_2--66	0.257200359	0.008591747	0.000389049	0.118128665
IMAS_2--78	0.304102294	0.121091747	NA	0.234619864
IMAS_2--84	0.464409217	0.146091747	0.000436058	0.255599638
No	0.038307412	0.050291747	0.011936057	0.030280054
No	0.053955718	0.019691747	0.071710093	0.061636627
No	0.290856129	0.008591747	0.035467491	0.152529383
No	0.253813719	0.008591747	0.150535703	0.189438378
No	0.382650108	0.075291747	0.034436057	0.211992123
No	0.339234801	0.105791747	0.118109369	0.22703821
No	0.556523073	0.129578885	0.025830769	0.295518697
No	0.038953965	0.008591747	0.020328452	0.028862404
No	0.418802024	0.028591747	0.047844582	0.23118631
No	0.052064403	0.110891747	0.330108759	0.178226115
No	0.191933759	0.389891747	0.110526529	0.234354312
No	0.020204076	0.010891747	0.042177728	0.035410585
No	0.150350108	0.094991747	0.103874302	0.141295427
No	0.194539049	0.008591747	0.139688772	0.155071298
No	0.417074399	0.108591747	0.306670057	0.330173456
No	0.121549568	0.008591747	0.051536731	0.082984917
No	0.783011516	0.278591747	0.072243696	0.490768882
No	0.150668134	0.027278885	0.032611231	0.090036475
No	0.244614994	0.008591747	0.022880589	0.130189333
No	-0.010575604	0.008591747	0.002503541	-0.004007663
No	0.060543168	0.008591747	0.001147256	0.052661101
No	0.046258115	0.008591747	0.102913203	0.067191104
No	0.415383084	0.008591747	0.088124692	0.229173512
No	0.105656632	0.008591747	0.032210093	0.060300759
No	0.151594483	0.012191747	0.099991359	0.118651983
No	0.104110799	0.022491747	0.080304416	0.09306495
No	0.06264282	0.046091747	0.016419209	0.047509565
No	0.041477466	0.018591747	0.001142092	0.035787652
No	0.120624139	0.088591747	0.005258655	0.081257218
No	0.027539453	0.008591747	0.028604866	0.02800834
No	0.586213157	0.164778885	0.128515004	0.355064827
No	0.140462695	0.014191747	0.080139385	0.107448789
No	0.086571415	0.052391747	0.231496029	0.138798491
No	0.042287458	0.008591747	0.006316121	0.028363039
No	0.048498701	0.025291747	0.146972718	0.092453802
No	0.003076146	0.064891747	0.02185774	0.028505202
No	0.20308241	0.067991747	0.022689049	0.123810656
No	0.779947034	0.498591747	0.14560413	0.529652172
No	0.064175145	0.021091747	0.013777898	0.046845464
No	0.104068074	0.016891747	0.434015454	0.219552181
No	0.292755882	0.093978885	0.081516121	0.202912961
No	0.383373776	0.176491747	NA	0.313582476
No	0.105575099	0.008591747	0.01169368	0.071463163
No	0.442575086	NA	0.015560066	0.289410283
No	0.211275145	0.098591747	0.046111511	0.13928949
No	0.883063736	0.183591747	0.372048901	0.585014163
No	0.829565596	0.393236172	0.097200262	0.488074899
No	0.052237898	0.069254645	0.098330845	0.077204382
No	0.187896788	0.104409757	0.151853988	0.16027467
No	0.114165106	0.087739848	0.066010954	0.107474239
No	0.338014177	0.061605961	0.08446162	0.192310902
No	0.656724726	0.277902838	0.116658126	0.388836317
No	0.102551127	0.045132648	0.097008843	0.093329145
No	0.156251168	0.013333186	0.001451906	0.069252973
No	0.078656777	0.040918468	0.007604211	0.05882913
No	0.053739942	0.480301888	0.128445423	0.220185469
No	0.090441172	0.448899724	0.100495575	0.221312428
No	0.664310691	0.753921172	0.308323775	0.606838021
No	0.292658718	0.17212261	0.080643086	0.191769245
No	0.242084601	0.277971111	0.06667726	0.210446333
No	0.050299266	0.082442139	0.048372145	0.070821719
No	0.462671758	0.363352418	0.581349968	0.502384309
No	0.149361275	0.128936662	0.092096421	0.125901269
No	0.150014623	0.133237442	0.024617746	0.114626254
No	0.242665665	0.282979217	0.023252229	0.196761018
No	0.150004296	0.408840092	0.087698325	0.229495286
No	0.25189601	0.10761215	0.038031659	0.146451866
No	0.347055538	0.213450574	0.076811493	0.239411616
No	0.22809746	0.250899522	0.110315156	0.213346361
No	0.09830024	0.142547829	0.050561453	0.105221373
No	0.791509944	0.423621885	0.174514485	0.505191065
No	0.013553776	0.139175713	0.052815156	0.069075522
No	0.063066932	0.04304255	0.05623671	0.057184236
No	0.59328234	0.468709631	0.061585278	0.40690266
No	0.335008385	0.346223884	0.025553768	0.255844753
No	0.540481877	0.371368373	0.13880223	0.383731596
No	0.532848303	0.219147081	0.014999127	0.299686661
PROT-121	0.091377325	0.056109176	0.122860457	0.097596255
PROT-123	0.003260855	0.008591747	0.01675497	0.009064717
PROT-130	0.023214178	0.05915182	0.039362732	0.047422563
PROT-158	0.023459954	0.032731876	0.049837161	0.042557457
PROT-179	0.055641572	0.037745246	0.028306722	0.04564544
PROT-182	0.028056066	0.321456707	0.002321393	0.121443221
PROT-184	0.005515569	0.067438443	0.109467263	0.058218216
PROT-187	0.270016877	0.268616728	0.083560663	0.226856552
PROT-193	0.687588092	0.311708537	0.203176682	0.446605777
PROT-199	0.094226834	0.254209512	0.061760663	0.144337184
PROT-203	0.552502043	0.332160215	0.038347927	0.348801761
PROT-209	0.307597239	0.29636542	0.084747146	0.261726605
PROT-215	0.212943107	0.335465697	0.08409379	0.220325199
PROT-221	0.644777364	0.527873966	0.067237161	0.447459836
PROT-227	0.717898429	0.560008137	0.027723946	0.523928602
PROT-239	0.205389475	0.359212573	0.122488263	0.241422713
PROT-77	0.193110713	0.047491747	0.112046706	0.155619089
