# Supplementary material for: Genome-Wide Association Study and QTL Mapping Reveal Genomic Loci Associated with Fusarium Ear Rot Resistance in Tropical Maize Germplasm
Source: G3 (Bethesda). 2016 Oct 13;6(12):3803–15. doi: 10.1534/g3.116.034561 (PMC5144952; doi:10.1534/g3.116.034561)
Supplement: Supplemental Material [file supp_g3.116.034561_FileS3.zip › File S3.bip]

!**********************Note: lines staring with "!" are remarks and will be ignored in the program********************
!****************************************** General Information ******************************************************
!Assuming F1 = P1 x P2, populations available in QTL IciMapping are: 
!  1, P1BC1F1 = P1 x F1, the first backcrossing where P1 is used as the recurrent parent;
!  2, P2BC1F1 = P2 x F1, the first backcrossing where P2 is used as the recurrent parent;
!  3, F1DH, F1-derived doubled haploids; 
!  4, RIL or F1RIL, recombination inbred lines through the repeated selfing of F1; 
!  5, P1BC1RIL, recombination inbred lines through the repeated selfing of P1BC1F1; 
!  6, P2BC1RIL, recombination inbred lines through the repeated selfing of P2BC1F1; 
!  7, F2, the selfing generation of F1;
!  8, F3, the selfing generation of F2;
!  9, P1BC2F1, the second backcrossing where P1 is used as the recurrent parent; 
! 10, P2BC2F1, the second backcrossing where P2 is used as the recurrent parent; 
! 11, P1BC2RIL, recombination inbred lines through the repeated selfing of P1BC2F1; 
! 12, P2BC2RIL, recombination inbred lines through the repeated selfing of P2BC2F1; 
! 13, P1BC1F2, the selfing generation of P1BC1F1; 
! 14, P2BC1F2, the selfing generation of P2BC1F1; 
! 15, P1BC2F2, the selfing generation of P1BC2F1; 
! 16, P2BC2F2, the selfing generation of P2BC2F1; 
! 17, P1BC1DH, P1BC1F1-derived doubled haploids; 
! 18, P2BC1DH, P2BC1F1-derived doubled haploids; 
! 19, P1BC2DH, P1BC2F1-derived doubled haploids; 
! 20, P2BC2DH, P2BC2F1-derived doubled haploids;
 1             !Indicator: 1 for mapping; 2 for simulation
 3             !Mapping Population Type (see remarks above)
 1             !Mapping Function (1 for Kosambi; 2 for Haldane; 3 for Morgan)
 2             !Marker Space Type (1 for intervals; 2 for positions)
 1             !Marker Space Unit(1 for centiMorgan; 2 for Morgan)
 10            !Number of Chromosomes (or Linkage Group)
 201           !Population size of the mapping population
 1             !Number of traits

!*********************************** Information for Chromosomes and Markers *****************************************
!Chromosome;        NumMarkers on each chromosome
 Chromosome1         31
 Chromosome2         21
 Chromosome3         21
 Chromosome4         15
 Chromosome5         19
 Chromosome6         13
 Chromosome7         8
 Chromosome8         18
 Chromosome9         10
 Chromosome10        10
!MarkerName; Chromosome; position or interval as indicated by General Information
 PZA02129_1          1           0
 PHM4997_11          1        8.95
 PZA00181_2          1       13.26
 PHM13094_8          1       13.26
 PZA02393_2          1       34.19
 PZB00648_5          1        35.8
 PZA02195_1          1        57.9
 PHM4359_21          1       59.05
 PZA03168_5          1       70.08
 PZA01267_3          1       95.98
 PZA00944_1          1       97.04
 PZA01254_2          1      100.34
 PHM1932_51          1      100.34
 csu1138_3           1      100.34
 PHM1725_34          1      100.34
 PHM4053_15          1      127.46
 PZA00455_14         1      150.32
 PZA02191_1          1      151.92
 PHM5480_17          1      165.96
 PHM14614_22         1      168.07
 PHM12706_14         1      174.99
 PZA02014_3          1      174.99
 PZA03404_1          1      200.26
 kip1_3              1      202.91
 PZA01921_19         1      205.66
 PZA01978_23         1      209.95
 PHM595_30           1      216.69
 PZA01246_1          1      221.02
 PHM18705_23         1      221.57
 PZA03037_2          1      224.15
 PZA02359_10         1      235.01
 PHM4951_8           2           0
 PHM5817_15          2        1.05
 PZA02681_8          2        5.41
 PHM5535_8           2        7.54
 PZA00172_12         2        9.15
 PHM3309_8           2       14.88
 PZA03747_1          2       24.37
 PHM482_27           2       36.29
 zfl2_9              2       41.69
 PZA00590_1          2       55.39
 PZA02378_7          2       63.44
 PHM4880_179         2       74.42
 PHM4620_24          2        75.5
 PZA00029_17         2       76.62
 PZA01280_2          2       76.62
 PZA01232_1          2       78.19
 PZA03659_1          2       80.85
 PZA02077_1          2      116.86
 PZA02453_1          2      134.39
 PZB01013_1          2      139.24
 PZD00022_5          2      159.33
 PZB01944_1          3           0
 PHM4145_18          3       12.37
 PZA03054_5          3       17.59
 zb21_1              3       18.14
 PZA01114_2          3       18.14
 PZA03070_9          3       18.14
 PZA00279_2          3       19.21
 PZA00265_6          3       19.21
 PHM1745_16          3       22.34
 PZA00920_1          3       22.87
 PHM9914_11          3       30.88
 PZD00027_2          3       40.17
 PZA02212_1          3       48.81
 PHM17210_5          3        58.3
 PHM1675_29          3       63.64
 PZA03647_1          3       69.46
 PHM13673_53         3       72.18
 PZB01109_1          3       72.71
 PZA02122_9          3       74.82
 PZA00892_5          3       77.51
 PZA03154_4          3       79.07
 PHM3112_5           4           0
 PHM5572_19          4        1.05
 PZA00311_5          4        2.59
 PZA03597_1          4        2.59
 PZA03231_1          4        2.59
 PZA00057_2          4        6.77
 PZA01477_3          4       25.71
 PZA02421_1          4       72.28
 PZA02779_1          4       72.28
 PZB01021_1          4       74.38
 PZA00636_7          4       76.42
 PZA00399_11         4       76.42
 PZA00936_1          4       88.17
 PZA01905_12         4       98.77
 PHM4310_112         4       98.77
 PZA02367_1          5           0
 PHM662_27           5        2.08
 PHM3762_18          5       22.54
 PZA00865_1          5       31.88
 PZA03578_1          5       45.47
 PHM12992_5          5       51.69
 PHM2524_4           5       57.94
 PZA02164_16         5       63.91
 PZA01608_1          5        69.1
 PZA00148_3          5       71.29
 PZA02040_2          5       82.65
 PHM1899_157         5       104.6
 PZA02633_4          5      118.19
 PHM6386_11          5      125.41
 PHM7908_25          5      125.41
 PZA01142_4          5      128.01
 PZA02068_1          5      134.71
 PZA01680_3          5      151.84
 PZA03339_2          5      158.06
 PZA03120_1          6           0
 PHM2551_31          6        3.15
 lac1_3              6       39.28
 PZA00571_1          6       39.28
 PHM13020_10         6       39.81
 PZA00473_5          6       39.81
 PHM4870_7           6       40.33
 PZB00414_2          6       43.91
 PZA02148_1          6       51.66
 PHM7922_8           6       89.54
 PZA00910_1          6      102.65
 PHM5529_4           6      104.22
 PHM4468_13          6      104.75
 PZA01909_2          7           0
 PHM4080_15          7        9.69
 PZA01933_3          7       12.87
 PZA03583_1          7       45.25
 PZA02854_13         7       50.97
 PHM1912_20          7       65.34
 PZA01533_2          7        85.8
 PZA01044_1          7      112.06
 PZA02388_1          8           0
 PHM5218_14          8        5.25
 PZA02955_3          8       34.19
 PZA01209_1          8       43.28
 PHM11114_7          8       44.87
 PZA03135_1          8       49.99
 PZA02748_3          8       57.74
 PHM10525_9          8       60.82
 PHM15964_16         8       69.58
 PZB01454_1          8       74.81
 PZA03651_1          8       75.33
 PZA03182_5          8       81.49
 PHM15278_6          8       82.56
 PZA03698_1          8       82.56
 PZA00838_2          8       85.23
 PZA00904_1          8      101.58
 PZA01964_29         8      104.69
 PZA01290_1          8      128.95
 sh1_11              9           0
 PHM5181_10          9        6.85
 PZA03416_7          9        8.45
 PHM9374_5           9        8.45
 ZHD1_1              9       13.27
 PZB01110_6          9       14.84
 PZA03671_1          9       35.77
 PZA02252_2          9       44.14
 PHM1911_173         9       88.27
 PZA03573_1          9       96.59
 PZA02221_20         10           0
 PHM2828_83          10       20.69
 PHM5740_9           10       23.34
 PHM3922_32          10       31.43
 PZA00814_1          10       41.95
 PZA01089_1          10       49.25
 PZA01456_2          10       64.84
 PHM18513_156        10       66.39
 PZA00007_1          10       85.28
 PZA02167_2          10       87.41

!*********************************** Marker Types ********************************************************************
!Marker type: 2 for P1; 1 for F1; 0 for P2; -1 for missing markers
 PZA02129_1          	-1	2	2	0	2	2	0	2	2	2	0	2	2	2	2	2	0	2	0	0	0	2	0	0	0	2	1	0	0	0	2	2	1	2	2	2	2	0	0	-1	-1	2	2	-1	2	2	2	0	2	2	2	0	2	0	0	2	0	0	2	0	2	2	0	2	2	2	2	2	2	2	0	0	0	2	2	2	1	2	2	2	0	2	0	0	2	2	2	0	0	2	2	2	-1	2	2	2	2	2	2	0	2	0	2	2	0	0	2	2	2	2	2	2	2	2	0	2	0	2	2	2	2	2	0	0	2	0	0	2	0	2	2	2	2	2	0	2	0	0	0	2	2	2	2	0	2	2	2	0	2	0	0	2	0	-1	2	0	0	0	0	0	0	0	1	2	2	0	2	0	2	2	2	2	2	0	2	2	2	2	0	2	0	2	2	2	0	2	0	0	-1	2	0	0	2	0	0	0	0	0	2	2	2
 PHM4997_11          	1	2	2	0	2	2	0	2	0	2	0	0	2	0	2	0	0	2	0	0	0	2	0	0	2	2	0	0	0	0	2	2	1	0	2	2	2	0	0	-1	-1	2	2	1	2	2	2	0	2	2	2	0	1	2	0	2	0	0	2	0	0	2	0	2	2	2	2	2	2	2	0	0	0	2	2	2	1	0	2	2	0	2	2	0	2	2	2	0	0	2	2	2	-1	2	2	2	2	2	0	0	2	0	2	2	0	2	2	-1	2	2	2	2	2	2	0	2	0	-1	2	2	2	2	0	0	2	0	0	0	0	0	2	2	2	0	0	2	0	0	0	2	2	2	2	0	2	2	2	0	2	0	0	2	0	0	2	0	0	0	0	0	0	0	1	0	2	0	0	0	2	2	2	2	2	0	2	2	2	2	0	2	0	2	2	2	0	2	0	0	0	2	0	0	2	0	0	0	0	0	2	2	2
 PZA00181_2          	1	2	2	0	-1	2	0	2	0	0	0	0	-1	0	2	0	0	2	0	0	0	2	0	0	2	0	0	0	0	2	2	2	1	0	2	2	2	0	0	-1	-1	2	2	-1	2	2	2	0	2	2	2	0	2	2	-1	2	0	0	2	0	-1	2	0	2	2	2	2	2	-1	2	0	0	0	2	2	2	1	0	2	2	0	2	2	0	2	2	2	0	0	2	2	2	-1	2	2	2	2	1	0	-1	2	0	2	2	2	2	2	2	2	2	2	2	2	2	0	2	0	2	2	2	2	2	0	0	2	0	0	0	0	0	2	2	0	0	0	2	0	0	0	2	2	2	2	0	2	2	2	0	2	0	0	2	0	0	2	0	0	0	0	0	0	0	2	-1	2	2	0	-1	2	2	2	2	2	2	2	2	2	2	0	2	0	2	2	2	0	2	0	0	0	2	2	0	2	0	-1	0	0	0	-1	2	2
 PHM13094_8          	1	2	2	0	-1	2	0	2	0	0	0	0	0	0	2	0	0	2	0	0	0	2	0	0	2	0	0	0	0	2	2	2	1	0	2	2	2	0	0	-1	-1	2	2	-1	2	2	2	0	2	2	2	-1	1	2	0	2	0	0	2	0	-1	2	0	2	2	2	-1	2	2	2	0	0	0	2	2	2	0	0	2	2	0	2	2	0	2	2	2	0	0	2	2	2	-1	2	2	2	2	1	0	-1	2	0	2	2	2	2	2	2	2	2	2	2	2	2	0	2	0	2	2	2	2	2	0	0	2	0	0	0	0	0	2	2	0	0	0	2	0	0	0	2	2	-1	2	0	2	2	2	0	2	0	0	2	0	0	2	0	0	0	0	0	0	0	2	0	2	2	0	0	2	2	2	2	2	-1	2	2	2	2	0	2	0	2	2	2	-1	2	0	0	0	2	2	0	2	0	0	0	0	0	2	2	2
 PZA02393_2          	0	2	2	0	-1	0	0	0	0	0	0	0	0	0	2	0	0	0	0	0	0	2	0	0	2	0	0	0	2	2	0	2	2	0	2	2	1	0	0	-1	2	2	2	1	2	2	2	0	2	2	-1	0	0	2	2	2	0	0	2	2	0	2	2	2	0	2	2	2	2	2	0	0	0	0	1	2	0	0	2	2	0	2	2	2	2	2	0	0	0	2	2	2	2	2	2	2	2	1	0	0	2	0	2	0	2	2	2	2	2	0	2	0	2	2	0	0	0	2	0	0	0	2	0	0	2	0	0	-1	0	0	2	0	0	2	0	2	2	2	0	2	2	2	2	0	0	2	2	0	0	0	2	2	2	0	0	2	2	2	2	2	0	0	2	0	2	2	0	0	2	2	2	2	0	2	2	2	2	2	2	2	0	2	2	2	0	2	0	2	0	2	2	0	2	0	0	0	0	0	2	2	0
 PZB00648_5          	0	2	2	0	-1	0	0	0	0	0	0	0	-1	0	2	0	0	0	0	0	0	2	0	0	2	0	0	0	2	2	0	2	2	0	2	2	0	0	0	-1	-1	2	2	-1	2	2	2	0	2	2	0	0	2	2	2	2	0	-1	2	2	-1	2	2	2	0	-1	2	2	-1	2	0	0	0	0	2	2	-1	0	2	2	0	2	2	2	2	2	0	0	0	2	2	2	-1	2	2	2	2	0	-1	0	2	0	2	0	2	2	2	2	2	0	2	0	2	2	0	0	0	2	0	0	0	2	0	0	2	0	0	0	0	0	2	2	0	0	0	2	2	2	0	2	2	2	2	0	0	2	2	0	0	0	2	2	2	0	0	2	2	2	2	2	0	0	2	0	2	2	0	-1	2	2	2	2	0	2	2	2	2	2	2	-1	0	2	2	2	0	2	0	2	0	2	2	0	2	0	0	0	0	0	2	2	0
 PZA02195_1          	1	0	2	0	0	0	0	0	0	0	2	0	-1	0	0	0	0	0	0	0	0	0	-1	0	2	0	2	2	2	2	0	0	2	0	2	2	0	2	2	0	2	2	2	1	2	2	2	0	2	0	0	2	-1	2	2	2	0	0	2	2	-1	2	2	2	0	0	0	0	-1	0	0	2	0	0	2	2	0	0	2	2	0	0	0	2	2	2	0	2	0	2	0	0	-1	2	0	2	0	1	0	0	2	0	2	0	2	2	2	0	2	0	0	0	2	2	0	0	0	2	0	-1	0	2	2	2	2	0	0	0	0	0	2	2	0	0	2	2	2	2	0	2	0	2	0	0	2	2	0	0	0	2	2	2	2	2	0	2	2	2	0	2	2	0	1	0	2	0	0	-1	2	2	2	2	0	2	2	2	2	2	2	0	0	2	2	0	0	2	0	2	0	2	2	2	2	0	0	0	0	0	-1	2	0
 PHM4359_21          	-1	0	2	0	0	0	0	0	0	0	2	0	0	0	0	0	0	0	0	0	0	0	0	0	2	0	2	2	2	2	0	0	2	0	-1	-1	0	2	2	0	2	2	-1	1	2	-1	2	0	2	0	0	-1	-1	-1	2	2	0	0	2	2	0	2	2	2	0	0	0	0	2	0	0	2	0	0	-1	2	0	0	2	2	0	0	0	2	2	2	0	-1	0	2	0	0	0	2	0	2	0	0	0	0	2	0	2	0	2	2	2	0	2	0	0	0	2	2	0	0	0	2	0	0	2	2	2	2	2	0	0	0	0	0	2	2	0	0	2	2	-1	-1	0	2	0	-1	0	0	2	2	0	0	0	2	2	0	2	2	0	2	2	-1	0	2	2	0	1	0	2	0	0	0	2	2	2	-1	0	2	2	2	2	2	-1	0	0	2	-1	0	0	2	0	-1	0	2	2	2	2	0	0	0	0	0	0	-1	0
 PZA03168_5          	2	0	0	0	2	0	0	0	2	0	2	0	0	0	0	0	0	0	0	0	0	0	2	0	2	0	-1	2	2	2	2	0	2	2	2	2	0	2	2	0	2	2	2	-1	2	2	2	0	2	0	0	0	2	2	2	2	0	0	2	2	0	2	2	2	0	0	0	0	2	0	0	2	0	0	2	2	0	-1	2	2	2	0	0	2	2	2	0	0	0	2	0	0	-1	2	2	2	0	-1	0	0	2	0	2	0	0	2	2	0	2	0	0	0	2	2	0	0	2	2	0	2	2	2	2	2	2	2	0	2	0	0	2	0	0	0	2	2	2	2	0	2	0	2	0	0	2	0	0	0	0	2	2	0	2	0	0	2	2	2	0	2	2	0	0	0	2	0	0	0	2	2	2	2	0	2	0	0	2	2	2	0	0	2	2	0	0	2	0	2	-1	2	2	2	2	0	-1	2	0	0	-1	2	0
 PZA01267_3          	1	0	0	0	1	0	2	0	2	2	2	2	0	0	0	0	0	0	0	0	0	0	2	2	2	0	1	0	0	2	2	0	1	2	2	2	0	2	2	0	-1	2	0	0	2	2	2	0	2	0	2	0	0	0	0	2	0	0	2	2	-1	2	2	2	2	0	0	0	2	0	0	2	2	0	0	2	0	0	2	2	2	0	0	2	0	2	2	-1	0	2	2	0	-1	2	2	2	0	-1	0	0	0	2	2	0	0	2	2	2	2	0	-1	0	2	2	0	2	2	0	0	2	2	2	2	2	0	2	2	2	2	0	2	0	0	0	2	0	2	2	2	2	2	0	2	0	2	0	2	0	2	2	2	2	2	0	0	2	2	2	0	2	2	0	1	2	0	2	0	0	2	2	2	2	2	2	0	0	0	2	0	0	2	0	2	0	0	2	0	0	0	0	2	2	2	2	0	2	2	0	0	2	0
 PZA00944_1          	-1	0	0	0	1	0	2	0	2	2	2	2	0	0	0	2	0	0	0	0	0	0	2	2	2	0	1	0	0	2	2	0	-1	2	2	2	0	2	2	0	1	2	0	0	2	2	2	0	2	0	-1	0	0	0	0	2	0	0	2	2	0	2	2	2	2	0	0	0	2	0	0	-1	2	0	0	2	0	0	2	2	2	0	0	2	0	2	2	0	0	2	2	2	-1	2	2	2	0	-1	0	0	0	2	2	0	0	2	2	2	2	0	2	0	2	2	0	2	2	0	0	2	2	2	2	2	0	2	2	2	2	0	2	0	0	0	2	0	2	-1	2	2	2	0	2	0	2	0	2	0	2	2	2	2	2	0	0	2	2	2	0	2	2	0	-1	-1	0	2	0	0	2	2	2	2	2	-1	0	0	0	2	0	0	2	0	2	0	0	2	0	0	0	0	-1	2	2	2	0	2	2	0	0	2	0
 PZA01254_2          	1	2	0	0	2	0	-1	0	2	2	2	2	0	0	0	2	0	0	0	0	0	0	2	2	2	0	-1	0	0	2	2	0	-1	2	2	2	0	2	2	-1	2	2	0	-1	2	2	2	0	2	-1	2	0	-1	0	0	2	0	0	2	2	0	2	2	2	2	0	-1	0	2	0	0	2	0	0	0	2	1	0	2	2	2	0	0	2	0	2	2	0	0	2	2	2	1	2	2	2	0	1	0	0	0	2	2	0	0	2	2	2	2	0	0	0	2	2	0	2	2	0	0	2	2	2	2	2	0	2	2	2	2	0	2	0	0	0	2	0	2	2	2	2	2	0	2	2	2	0	2	0	2	2	0	2	2	0	0	2	2	2	0	2	2	0	1	2	0	2	0	0	2	2	2	2	2	2	0	0	0	2	0	0	2	0	2	0	0	2	0	0	-1	0	2	2	2	2	0	2	2	2	-1	2	0
 PHM1932_51          	1	2	0	0	2	0	2	0	2	2	2	2	0	0	0	2	0	0	0	0	0	0	2	2	2	0	-1	0	0	2	2	0	1	2	2	2	0	2	2	0	-1	2	0	-1	2	2	2	0	2	0	2	0	1	0	0	2	0	0	2	2	0	2	2	2	2	0	0	0	2	0	0	2	0	0	0	2	0	0	2	2	2	0	0	2	0	2	2	0	0	2	2	2	-1	2	2	2	0	1	0	0	0	2	2	0	0	2	2	2	2	0	0	0	2	2	0	2	2	0	0	2	2	2	2	2	0	2	2	2	2	0	2	0	0	0	2	0	2	2	2	2	2	0	2	2	2	0	2	0	2	2	0	2	2	-1	0	2	2	2	0	2	2	-1	1	2	0	2	0	0	2	2	2	2	2	2	0	0	0	2	0	0	2	-1	2	0	0	2	0	0	0	0	2	2	2	2	0	2	2	2	0	2	0
 csu1138_3           	1	2	0	0	-1	0	2	0	2	2	2	2	0	0	0	2	0	0	0	0	0	0	2	2	2	-1	-1	0	0	2	2	0	1	2	2	2	0	2	2	-1	-1	2	0	1	2	2	2	0	2	0	2	0	-1	0	0	2	0	0	2	2	0	2	2	2	2	0	0	0	2	0	0	2	0	0	0	2	1	0	2	2	2	0	0	2	0	2	2	0	0	2	2	2	-1	2	2	2	0	1	0	0	0	2	2	0	0	2	-1	2	2	0	0	0	2	2	0	2	2	0	0	2	2	2	2	2	0	2	2	2	2	0	2	0	0	0	2	0	2	2	2	2	2	-1	2	2	2	0	2	0	2	2	0	2	2	0	0	2	2	2	0	2	2	0	1	2	0	2	0	0	2	2	2	2	2	2	0	0	0	2	0	0	2	0	2	0	-1	2	0	0	0	0	2	2	2	2	0	2	2	2	0	2	0
 PHM1725_34          	1	2	0	0	2	0	2	0	2	2	2	2	0	0	0	2	0	0	0	0	0	0	2	2	2	0	-1	-1	0	2	2	0	-1	2	2	2	0	2	2	0	2	2	0	-1	2	2	2	0	-1	0	2	0	0	0	0	2	0	0	2	2	0	2	2	2	2	0	0	0	2	0	0	2	0	0	0	2	0	0	2	2	2	0	0	2	0	2	2	0	0	2	2	2	-1	2	2	2	0	1	0	0	0	2	2	0	0	2	2	2	2	0	0	0	2	2	0	2	2	0	0	2	2	2	2	2	0	2	2	2	2	0	2	0	0	0	2	0	2	2	2	2	2	0	2	2	2	0	2	0	2	2	0	2	2	-1	0	2	2	2	0	2	2	0	1	2	0	2	0	0	2	2	2	2	2	2	0	0	0	2	0	0	2	0	2	0	0	2	0	0	0	0	2	2	2	2	0	2	2	2	0	2	0
 PHM4053_15          	0	2	0	0	-1	0	0	0	0	2	2	2	0	0	0	2	2	0	0	0	0	0	2	2	0	0	-1	0	0	2	2	0	1	0	0	0	0	2	2	0	-1	2	0	-1	2	2	2	0	-1	0	2	0	-1	0	0	2	0	0	2	2	2	2	0	0	2	0	0	0	0	0	0	2	0	0	0	2	1	0	0	2	0	0	0	2	0	2	2	0	0	2	2	2	0	2	2	2	0	1	0	0	0	0	2	0	0	2	2	0	2	0	0	0	0	0	0	0	0	0	0	0	0	0	0	2	0	0	2	0	2	2	0	0	0	0	2	0	2	0	0	2	2	0	0	2	0	0	0	0	0	0	0	2	2	0	0	2	-1	0	0	0	0	0	1	0	0	2	0	0	2	0	2	2	0	2	0	0	0	0	0	0	2	0	0	0	0	0	0	0	0	0	2	2	0	2	0	0	0	2	0	0	0
 PZA00455_14         	1	2	0	0	-1	0	2	0	2	2	2	2	-1	0	0	2	2	0	2	0	0	0	2	2	2	0	2	0	0	2	2	0	1	2	0	0	0	2	2	2	2	2	0	1	2	2	2	0	0	2	2	0	0	0	0	2	0	-1	2	2	2	2	2	2	2	0	0	0	-1	2	0	2	0	0	0	2	0	0	2	2	0	0	0	2	0	2	2	0	0	2	2	2	-1	2	2	2	0	1	0	0	0	2	2	0	0	2	2	2	2	0	0	0	2	2	0	2	2	0	0	2	2	2	2	2	0	2	2	2	2	2	2	0	0	0	2	0	2	2	2	2	2	0	2	2	2	0	0	-1	2	2	0	2	2	-1	0	2	2	0	0	-1	2	0	1	2	0	2	0	0	2	2	2	2	2	2	0	0	0	2	0	0	2	0	2	0	0	0	0	0	0	0	2	2	2	2	0	2	2	2	0	2	0
 PZA02191_1          	1	2	0	0	-1	0	2	0	2	2	2	2	-1	0	0	2	2	0	2	2	0	0	2	2	2	0	-1	2	0	2	2	0	1	2	0	0	0	2	2	2	-1	2	0	1	2	2	2	0	-1	2	-1	0	0	0	0	2	0	0	2	2	-1	2	2	2	2	0	0	0	2	2	0	2	0	0	0	2	0	0	2	0	0	0	0	2	0	2	2	0	0	2	2	2	1	2	2	2	0	1	0	0	0	2	2	0	0	2	2	2	2	0	0	0	2	2	0	2	2	0	0	2	2	2	2	2	0	2	2	2	2	2	2	0	0	0	2	0	2	2	2	2	2	0	2	2	2	0	0	0	2	2	0	2	2	0	0	2	2	0	0	0	2	0	1	-1	0	2	0	0	2	2	2	2	2	2	0	0	0	2	0	0	2	0	2	0	0	0	0	0	0	0	2	2	2	2	0	2	2	2	0	2	0
 PHM5480_17          	2	2	0	0	0	0	2	0	0	2	2	2	0	0	0	2	2	0	2	2	0	0	2	2	2	0	1	2	2	2	2	0	1	2	0	0	2	2	2	2	-1	2	0	1	2	0	2	0	0	2	0	0	0	0	0	2	0	0	0	2	-1	2	0	2	2	0	2	0	2	2	2	2	0	0	2	2	1	0	0	0	0	0	2	0	0	2	2	0	0	2	2	2	0	2	-1	2	0	0	0	-1	0	0	2	0	0	2	2	2	2	0	0	0	2	2	0	2	2	0	0	2	0	2	2	2	2	2	0	2	2	2	2	0	0	0	2	0	-1	2	2	2	2	0	2	2	2	0	0	0	2	2	0	2	2	0	2	2	2	0	0	0	2	0	2	2	0	2	2	0	2	2	2	2	2	2	0	0	0	2	2	0	2	0	2	0	0	0	0	0	0	2	0	2	0	0	2	2	0	2	0	0	0
 PHM14614_22         	2	2	0	0	-1	0	2	0	0	2	2	2	2	0	0	2	2	0	2	2	0	0	2	2	2	0	1	2	2	2	2	0	1	2	0	0	2	2	2	2	-1	2	0	-1	2	0	2	0	0	2	0	0	1	0	0	2	0	0	0	2	-1	2	0	2	2	0	2	0	2	2	2	2	-1	0	2	2	2	0	0	0	0	0	2	0	0	2	2	0	0	2	2	2	1	2	0	2	0	0	0	2	0	0	2	0	0	2	2	2	2	0	0	0	2	2	0	2	2	0	2	2	-1	2	2	2	2	2	0	2	2	2	2	-1	0	0	2	0	2	2	2	2	2	0	2	2	2	0	0	0	0	2	-1	0	2	0	2	2	2	0	0	0	2	-1	2	2	0	2	2	0	2	2	2	2	2	2	0	0	0	2	2	0	2	0	2	0	0	0	0	0	0	2	0	2	0	0	2	2	0	2	0	0	0
 PHM12706_14         	2	2	0	0	-1	2	2	0	0	0	2	2	2	0	0	2	2	0	2	2	0	0	2	2	2	0	1	2	2	2	2	0	0	2	0	0	2	2	2	2	-1	0	0	-1	0	0	0	0	0	2	0	0	0	0	0	2	0	0	0	0	2	2	0	2	2	0	2	0	2	2	2	2	0	0	2	2	1	0	0	0	0	0	2	0	-1	2	2	0	0	2	2	2	-1	2	0	2	0	0	0	-1	2	0	2	0	0	0	2	2	2	0	0	0	2	2	0	2	0	0	2	2	0	0	2	2	2	2	0	2	2	2	2	1	0	0	2	0	2	2	2	0	2	0	2	2	2	0	0	2	0	2	2	0	2	0	2	2	2	0	0	0	2	2	2	2	0	2	2	0	2	2	2	2	2	2	0	0	0	2	2	2	2	0	2	0	0	0	0	0	0	2	0	2	0	0	2	2	0	2	-1	0	0
 PZA02014_3          	2	2	0	0	0	2	2	0	0	0	2	2	2	0	0	2	2	0	2	2	0	0	2	2	2	0	-1	2	2	2	2	0	0	2	0	0	2	2	2	2	-1	0	0	-1	0	0	0	0	0	2	0	0	-1	0	0	2	0	0	0	0	2	2	0	2	2	0	2	0	2	2	2	2	0	0	2	2	2	0	0	0	0	0	2	0	0	2	2	0	0	2	2	2	0	2	0	2	0	0	0	-1	2	0	2	0	0	0	2	2	2	0	0	0	2	2	0	2	0	0	2	2	0	0	2	2	2	2	0	2	2	2	2	2	0	0	2	0	2	2	2	0	2	0	2	2	2	0	0	2	0	2	2	0	2	-1	2	2	2	0	0	0	2	2	2	2	0	2	2	0	2	2	2	2	2	2	0	0	0	2	2	2	2	0	2	0	0	0	0	0	0	2	0	2	0	0	2	2	0	2	0	0	0
 PZA03404_1          	1	0	0	0	0	2	2	2	0	0	2	2	2	0	2	2	0	0	2	0	0	0	2	2	2	0	1	2	2	0	2	0	0	2	0	0	0	2	0	2	-1	0	0	1	0	0	0	0	0	2	0	0	-1	0	2	0	0	0	0	2	-1	2	0	2	2	0	2	0	0	2	2	0	0	0	2	2	1	0	2	0	0	0	2	0	0	2	0	2	0	0	2	0	-1	2	0	2	0	1	0	0	2	0	0	2	0	0	0	2	2	2	0	0	2	0	0	2	2	0	2	0	0	0	0	2	2	2	0	0	2	2	2	2	2	0	2	0	0	2	2	0	2	0	0	2	2	2	0	2	0	2	2	0	0	0	0	2	0	0	0	0	2	2	1	0	2	2	2	0	0	2	2	2	2	0	2	0	0	2	0	2	2	0	0	0	2	0	0	0	0	2	2	2	0	0	2	2	0	0	2	0	0
 kip1_3              	1	0	0	0	-1	2	2	2	0	0	2	2	2	0	-1	2	0	0	2	0	0	0	2	2	2	0	1	2	2	0	2	0	0	2	0	0	0	2	0	2	-1	0	0	-1	0	0	0	0	0	2	0	0	1	0	2	0	0	0	0	2	0	2	0	2	-1	0	2	0	0	2	2	0	0	0	2	2	2	0	2	0	0	0	2	0	0	2	0	2	0	0	2	0	-1	2	0	-1	0	1	0	0	2	0	0	2	0	0	0	2	2	2	0	0	0	0	0	0	2	0	2	0	0	0	0	2	2	2	-1	0	2	2	2	2	2	0	2	0	0	2	2	0	2	0	0	2	0	2	0	2	0	2	2	0	0	0	0	2	0	0	0	0	2	2	1	0	2	-1	2	0	0	2	2	2	0	0	2	0	-1	2	0	2	2	0	0	0	2	2	0	0	0	2	2	2	0	0	2	2	0	0	-1	0	0
 PZA01921_19         	1	0	0	0	-1	2	0	2	0	0	2	2	-1	0	2	2	0	0	2	0	0	0	0	2	2	0	1	2	2	0	2	0	0	2	2	0	0	2	0	2	-1	0	0	-1	0	0	0	0	0	2	0	0	0	0	2	0	0	0	0	2	-1	2	0	2	2	0	2	0	0	2	2	0	0	0	2	2	-1	0	2	0	0	0	2	0	0	2	0	2	0	0	2	0	1	2	0	2	0	1	0	0	2	0	0	2	0	0	0	2	-1	2	0	0	0	0	0	0	2	0	2	0	0	0	0	2	2	0	0	0	2	2	2	1	2	0	2	0	0	2	2	0	2	0	0	2	0	2	0	2	0	2	2	0	0	-1	0	2	-1	0	0	0	2	2	1	-1	2	2	2	0	0	2	2	2	0	0	2	0	-1	2	0	-1	2	2	0	0	2	2	0	0	0	2	2	2	0	0	2	2	0	0	2	0	0
 PZA01978_23         	-1	0	0	0	-1	2	0	2	0	0	2	2	0	0	2	2	0	0	2	0	0	0	0	2	2	0	1	2	2	0	2	0	-1	2	2	0	0	2	0	2	2	0	0	1	0	0	0	0	0	2	0	0	-1	0	2	2	0	0	0	2	2	2	0	2	2	0	2	0	0	2	2	0	0	0	2	2	2	0	2	0	2	0	2	0	0	2	0	2	2	0	2	0	-1	2	0	2	0	-1	0	0	2	0	0	2	0	0	0	2	2	2	0	0	0	0	0	0	2	0	2	0	0	0	0	2	2	0	0	0	2	2	2	2	2	0	2	0	0	2	2	2	0	0	0	2	0	2	2	2	0	2	2	0	0	0	0	2	0	0	0	0	2	2	1	0	0	2	2	0	0	2	2	2	0	0	2	0	0	2	0	2	2	2	0	2	2	2	0	0	0	2	2	2	0	0	2	2	0	0	2	0	0
 PHM595_30           	-1	0	0	0	-1	2	0	2	0	0	2	2	0	0	2	2	0	0	2	2	0	0	0	2	2	2	-1	2	2	0	2	0	1	2	2	0	0	2	0	2	2	2	0	1	0	0	0	0	0	2	0	0	1	0	2	2	0	2	0	2	2	2	0	2	2	0	2	0	0	2	2	0	0	0	2	2	2	0	2	0	2	0	2	0	0	2	0	2	2	0	2	0	1	2	0	2	0	1	0	0	2	0	0	2	0	0	0	2	2	2	2	0	0	0	0	0	2	0	2	0	2	0	0	2	2	0	0	0	2	2	2	2	2	0	2	2	0	0	2	2	0	0	0	0	0	2	2	2	0	2	2	0	0	0	0	2	-1	0	0	2	2	2	1	0	0	2	2	0	0	2	2	0	0	0	2	2	0	2	0	2	2	2	0	2	2	2	0	0	0	2	0	2	0	0	2	2	0	0	2	0	0
 PZA01246_1          	1	0	0	0	-1	2	0	2	0	0	2	2	-1	0	2	2	0	0	2	2	0	0	-1	2	2	2	1	2	2	-1	2	0	1	2	2	0	0	2	2	2	2	2	0	-1	0	0	0	0	0	2	0	0	0	0	2	2	2	2	0	2	-1	2	0	2	2	0	2	0	-1	2	2	0	0	0	2	2	1	0	2	0	2	0	2	0	0	2	0	2	2	0	2	0	1	2	2	2	0	2	0	-1	2	0	0	2	0	2	0	2	2	2	2	0	0	-1	0	-1	2	0	2	-1	2	0	0	2	2	0	0	0	2	0	2	1	0	0	2	2	0	0	2	2	0	0	0	0	0	2	2	2	0	2	2	0	0	0	2	2	-1	0	0	2	0	2	1	-1	0	2	2	-1	0	2	2	0	0	0	2	2	0	2	0	2	2	2	0	2	2	2	0	0	0	2	-1	2	0	0	2	2	0	0	2	0	0
 PHM18705_23         	1	0	0	0	0	2	0	2	0	0	2	2	0	0	2	2	0	0	2	2	-1	0	0	2	2	2	1	2	2	2	2	0	1	2	2	0	0	2	2	2	-1	2	0	1	0	0	0	0	0	2	0	0	1	0	2	2	2	2	0	2	0	2	0	2	2	0	2	0	0	2	2	0	0	0	2	2	2	0	2	0	2	0	2	0	0	2	0	2	2	0	2	0	-1	2	2	2	0	1	0	0	2	0	0	2	0	2	0	2	2	2	2	0	0	0	0	0	2	0	2	0	2	0	0	2	2	0	0	0	2	0	2	2	0	0	2	2	0	0	2	2	0	0	0	0	0	2	2	2	0	2	2	0	0	0	2	2	0	0	0	2	0	2	1	-1	0	2	2	0	0	2	2	0	0	0	2	2	0	2	0	2	2	2	0	2	2	2	0	0	2	2	0	2	0	0	2	2	0	0	-1	0	0
 PZA03037_2          	-1	0	0	0	0	2	0	2	0	0	2	2	0	0	2	2	0	0	2	2	0	0	0	2	2	2	1	2	2	2	2	0	1	2	2	0	0	2	2	2	-1	2	0	1	0	0	0	0	0	2	0	0	1	0	2	2	2	2	0	2	0	2	0	2	2	0	2	2	0	2	2	0	0	2	0	2	1	0	2	0	2	0	2	0	0	2	0	2	2	0	2	0	-1	2	2	2	0	1	0	0	0	0	-1	2	0	2	0	2	2	2	2	0	0	0	0	0	2	0	2	0	2	0	0	2	2	2	0	0	2	0	2	2	0	0	2	-1	0	0	2	2	0	0	0	0	0	2	2	2	0	2	2	0	0	0	2	2	0	0	0	2	0	2	1	0	0	2	2	0	0	2	2	0	0	0	2	2	0	2	0	2	2	2	0	2	2	2	0	0	2	2	0	2	0	0	2	2	0	0	2	0	0
 PZA02359_10         	0	0	0	2	-1	2	0	2	2	0	2	2	0	0	2	2	0	0	0	2	2	2	0	0	0	2	-1	0	2	2	2	0	1	2	-1	0	0	0	2	2	2	2	0	1	0	0	0	0	0	2	2	-1	2	0	2	2	2	2	0	2	-1	2	2	2	2	0	2	2	0	2	2	0	2	2	0	2	1	0	2	0	2	0	2	0	0	2	2	2	2	0	2	0	1	2	2	2	0	2	0	2	0	0	2	2	2	2	0	2	2	2	2	0	0	-1	0	0	2	0	2	0	2	0	0	2	2	2	0	0	2	0	2	1	0	0	-1	2	-1	0	2	2	0	0	0	0	2	2	2	2	0	2	2	0	2	0	2	2	-1	0	0	2	0	2	1	0	0	2	0	0	0	2	2	0	0	0	2	2	0	2	0	2	2	2	0	2	2	2	0	0	2	2	-1	2	0	0	2	0	0	2	2	0	0
 PHM4951_8           	1	2	0	0	-1	2	0	0	0	0	2	0	2	2	2	0	2	2	0	2	0	2	0	2	0	2	2	2	2	0	0	2	2	0	2	2	2	0	2	2	-1	0	0	-1	0	2	0	2	0	2	0	0	2	0	0	0	2	0	2	0	0	0	0	0	0	2	2	2	2	0	0	2	0	2	0	0	1	0	2	0	2	2	0	2	0	0	0	2	2	2	0	0	2	0	0	0	2	2	2	0	0	2	2	0	2	0	0	2	0	2	2	0	0	0	0	2	2	0	2	0	2	2	2	0	0	0	0	2	2	2	0	2	2	2	0	2	0	0	0	2	2	2	0	2	2	2	2	0	0	0	2	2	0	0	0	2	0	0	0	0	2	0	1	2	0	2	0	0	0	0	0	0	2	2	0	2	0	0	0	2	2	2	2	-1	2	2	2	0	0	2	0	2	0	2	2	2	2	0	0	2	2
 PHM5817_15          	-1	2	0	0	-1	2	0	0	0	0	2	0	2	2	2	0	-1	2	0	2	0	2	0	2	0	2	2	2	2	0	0	2	2	0	2	2	2	0	2	2	2	0	0	2	0	2	0	2	0	2	-1	0	-1	0	0	0	2	0	2	0	-1	0	0	0	0	2	2	2	2	0	0	2	0	2	-1	0	0	0	2	0	2	2	0	2	0	0	0	2	2	2	0	0	2	0	0	0	2	2	2	0	0	2	2	0	2	0	0	2	0	2	2	0	0	-1	0	2	2	0	2	0	2	2	2	0	0	0	0	2	2	2	0	0	2	2	0	2	0	0	0	2	2	2	0	2	2	2	2	0	0	0	2	2	0	0	0	2	-1	0	0	0	2	0	-1	2	0	2	0	0	0	0	0	0	2	2	0	2	0	0	0	2	2	2	2	2	2	2	2	0	0	2	0	2	0	0	2	2	2	0	0	2	2
 PZA02681_8          	1	2	0	0	0	2	0	0	0	0	2	0	2	2	2	0	2	2	0	2	0	2	0	2	0	2	2	2	2	0	-1	2	-1	0	2	2	2	0	0	2	-1	0	0	1	0	2	0	2	0	2	0	0	2	-1	0	0	2	0	0	0	0	0	0	0	0	2	2	2	2	0	0	2	0	2	0	0	1	0	2	0	2	2	0	-1	0	0	0	0	2	2	0	0	2	0	0	0	2	2	2	0	0	2	2	0	2	0	0	2	0	2	2	0	0	0	0	2	2	0	2	0	2	2	2	0	0	0	0	2	2	0	0	2	2	2	0	2	0	0	0	2	2	2	0	2	2	2	2	2	0	0	2	2	0	-1	0	2	0	0	0	2	2	2	1	2	0	2	0	0	0	0	0	0	2	2	0	-1	0	0	0	2	2	2	2	2	2	2	2	0	0	2	0	2	0	0	2	2	2	0	0	2	2
 PHM5535_8           	1	2	0	0	0	2	0	0	0	0	2	0	-1	2	2	0	2	2	0	2	0	2	-1	2	0	2	2	2	2	0	0	2	-1	0	2	2	0	0	0	2	-1	0	0	-1	0	2	0	2	0	2	0	0	2	0	0	0	2	0	0	0	-1	0	0	0	0	2	2	2	-1	0	0	2	0	2	0	0	-1	0	2	0	0	2	0	2	0	0	0	0	2	2	0	0	2	0	0	0	2	2	2	0	0	2	0	0	2	0	0	2	0	2	2	0	0	0	0	2	2	0	2	-1	2	2	2	0	0	0	0	2	2	0	0	2	2	2	0	2	0	0	0	2	2	2	0	2	2	2	2	2	0	0	2	2	0	-1	0	2	0	0	2	2	2	2	1	2	0	2	0	-1	0	0	0	0	2	2	0	2	0	0	0	2	2	2	2	2	2	2	2	0	0	2	0	2	0	0	2	2	2	0	0	2	2
 PZA00172_12         	1	2	0	0	-1	-1	0	0	0	0	2	0	2	2	2	0	2	2	0	2	0	2	0	2	0	2	2	2	2	0	0	2	2	0	2	2	0	0	0	2	2	0	2	1	0	2	0	2	0	2	0	0	2	0	0	0	2	0	0	0	0	0	0	0	0	2	2	2	2	0	0	2	0	2	0	0	0	0	2	0	0	2	0	2	2	0	0	0	2	2	0	0	2	0	0	0	2	1	2	2	0	2	0	0	2	0	0	2	0	2	2	0	0	0	0	2	2	0	2	0	2	2	2	0	0	0	0	2	2	0	0	1	2	2	0	2	0	0	0	2	2	2	0	2	2	2	2	2	0	0	2	2	0	0	0	2	-1	0	2	2	2	2	1	2	0	2	0	0	0	0	0	0	2	2	0	2	0	0	0	2	2	2	2	2	2	2	2	0	0	2	0	2	0	0	-1	2	2	0	0	2	2
 PHM3309_8           	1	2	0	0	-1	2	0	0	0	0	2	0	0	2	2	0	2	2	0	2	0	2	0	2	0	2	2	2	2	0	0	2	-1	0	2	2	0	0	0	2	-1	2	2	1	0	2	0	2	0	2	0	0	0	0	0	2	2	0	0	0	0	0	0	0	0	2	0	2	0	0	0	2	0	2	0	0	0	0	2	0	0	2	0	2	2	0	0	0	2	2	0	0	-1	0	0	0	2	1	2	2	0	2	0	0	2	0	0	2	0	2	2	0	0	0	0	2	0	0	2	0	2	2	2	0	0	0	0	2	2	0	0	1	2	2	0	2	2	0	0	2	2	2	0	2	2	0	2	2	0	0	2	2	0	0	0	2	0	0	2	2	2	2	-1	2	0	2	0	2	0	0	0	0	2	2	0	2	0	0	0	2	2	2	2	2	2	2	2	0	0	2	-1	2	0	2	2	2	2	0	0	2	2
 PZA03747_1          	1	2	0	0	0	2	0	0	0	0	2	0	0	2	2	0	2	0	0	2	0	2	0	2	0	2	2	2	0	0	0	2	2	0	2	2	0	2	0	2	2	2	2	1	0	2	0	2	0	2	0	0	1	0	0	2	0	0	0	0	0	0	0	0	0	2	0	2	0	0	0	2	0	2	0	2	0	2	2	0	0	2	0	2	2	0	0	0	2	2	2	0	-1	0	0	0	2	1	2	2	2	2	0	0	2	0	0	2	0	2	2	0	0	0	0	2	0	0	2	2	2	2	2	2	-1	0	0	-1	2	0	0	1	2	2	0	2	2	0	2	0	2	2	0	2	2	0	0	2	0	0	2	0	0	-1	0	2	0	0	2	2	2	2	1	2	0	2	0	2	2	0	0	0	2	2	0	2	0	0	0	2	0	2	2	0	2	2	2	0	0	2	0	2	0	2	2	2	2	0	0	0	2
 PHM482_27           	-1	2	0	0	-1	2	0	2	0	0	2	2	-1	2	0	0	0	0	0	2	0	2	0	2	0	2	2	2	0	0	2	2	-1	0	2	2	0	2	0	2	2	2	2	1	0	2	0	2	0	2	0	0	1	0	2	2	0	2	0	0	-1	0	0	0	0	2	0	2	-1	0	0	2	0	2	2	2	2	2	2	-1	0	2	0	2	2	0	0	0	2	2	2	0	-1	0	0	0	2	1	2	2	2	2	0	0	2	0	0	0	0	2	0	0	0	0	0	2	0	2	2	-1	2	2	2	2	0	0	0	-1	2	0	2	2	2	2	0	2	2	2	2	0	0	2	0	2	2	0	0	2	0	0	2	0	0	-1	0	2	0	2	2	2	2	2	1	-1	0	2	0	-1	2	0	0	0	2	0	2	2	0	0	0	2	0	2	2	0	2	0	2	0	0	2	0	2	2	2	2	0	2	0	0	2	2
 zfl2_9              	-1	2	2	0	-1	2	0	2	0	0	2	2	0	2	0	0	0	0	0	2	0	2	0	2	0	2	2	2	0	0	2	0	-1	0	0	2	0	2	0	2	-1	2	2	-1	0	2	0	2	0	2	0	0	0	0	2	2	0	2	0	0	0	2	0	0	0	2	0	2	2	0	0	2	0	2	2	2	1	2	2	0	0	2	0	2	2	0	0	0	2	2	2	2	-1	2	0	2	2	-1	0	2	-1	2	0	0	2	0	2	0	0	2	0	0	0	0	0	2	0	2	2	2	2	2	2	2	0	0	0	-1	2	0	2	1	2	2	0	2	2	2	2	0	0	2	0	2	2	0	0	2	0	0	2	0	0	0	0	0	0	2	2	2	2	2	1	2	0	2	0	2	2	0	0	0	2	0	2	2	0	0	0	2	0	2	2	0	2	0	2	0	0	2	0	2	2	2	2	0	2	0	0	2	2
 PZA00590_1          	1	2	2	2	2	2	0	2	0	2	2	2	0	2	0	0	0	0	0	2	0	2	0	2	0	2	1	2	0	2	2	0	1	0	0	2	0	2	0	2	-1	2	2	1	0	2	0	2	0	2	0	0	-1	0	2	2	0	2	0	0	2	2	0	0	0	2	2	2	2	0	0	2	0	2	2	2	1	2	2	0	2	2	0	2	2	0	0	0	2	2	2	2	1	2	0	2	0	0	0	-1	2	2	0	0	0	2	2	0	2	2	0	2	2	2	2	2	2	2	2	2	2	2	2	2	0	0	0	2	2	0	2	0	2	2	0	2	2	2	2	0	0	2	2	2	0	0	0	0	2	0	2	0	2	-1	0	0	-1	2	2	2	0	2	1	2	2	2	0	2	2	2	0	0	2	0	2	0	0	0	0	2	0	2	2	0	2	0	2	0	0	2	-1	2	2	2	2	0	0	0	0	2	2
 PZA02378_7          	1	2	2	2	2	2	2	2	0	2	2	2	0	2	0	2	0	0	0	2	0	2	0	2	0	2	1	2	-1	2	2	0	1	0	-1	2	0	2	2	2	2	2	2	0	0	-1	0	2	0	2	0	0	0	0	2	2	0	2	0	2	2	2	0	0	2	2	2	2	2	0	2	0	0	2	2	2	2	2	2	0	2	2	0	-1	2	0	0	0	2	2	2	2	-1	2	0	2	0	0	0	2	2	2	0	0	0	2	2	0	2	2	0	2	2	2	2	0	2	2	2	2	0	2	2	2	0	0	0	2	2	0	2	0	2	-1	2	2	2	2	2	0	2	2	2	2	0	0	0	0	2	0	2	0	2	-1	0	0	2	2	2	2	0	2	1	2	2	2	0	2	2	-1	0	2	0	0	2	0	0	0	0	2	0	0	2	0	2	0	2	0	2	2	2	2	2	2	2	0	0	0	-1	2	2
 PHM4880_179         	1	0	2	2	-1	2	2	2	0	2	2	2	0	2	0	2	2	0	0	2	0	0	0	0	0	2	1	2	0	2	2	0	1	0	-1	2	0	2	2	2	-1	2	2	0	-1	2	0	2	0	2	0	0	0	0	2	2	0	2	0	2	-1	2	0	0	2	-1	2	2	2	2	2	0	0	2	2	2	0	0	2	0	2	2	0	2	2	0	2	0	2	2	2	2	0	2	0	2	0	0	0	-1	0	2	0	0	0	2	2	0	2	2	2	2	2	2	2	0	0	2	2	2	0	2	0	2	0	2	0	2	2	0	2	0	2	2	2	2	2	2	2	0	2	2	2	0	0	0	0	0	2	2	2	0	2	0	0	0	-1	2	2	2	0	2	1	2	2	2	0	2	2	2	0	0	0	0	2	0	2	0	0	0	0	0	2	2	2	0	2	0	2	2	2	2	2	2	0	0	0	0	0	2	2
 PHM4620_24          	-1	0	2	2	2	2	2	2	0	2	2	2	0	2	0	2	2	0	0	2	0	0	0	-1	0	-1	2	2	0	2	-1	0	-1	0	0	2	0	2	2	2	2	2	2	0	0	2	0	2	0	2	0	2	0	0	2	2	0	2	2	2	2	2	0	0	2	-1	2	2	2	2	2	0	0	2	2	2	0	0	2	0	2	2	0	2	2	0	2	0	2	2	2	2	-1	2	0	2	0	-1	0	2	0	2	0	0	0	-1	2	0	2	2	2	2	2	2	2	0	0	2	2	2	0	2	0	2	0	2	0	2	2	0	2	0	2	2	2	2	2	2	2	0	2	2	2	0	0	0	0	0	2	2	2	0	2	-1	0	0	2	2	2	2	0	2	2	2	2	2	0	2	2	2	0	0	0	0	2	0	2	0	0	0	0	0	2	2	2	0	2	0	2	2	2	2	2	2	0	0	0	0	-1	2	2
 PZA00029_17         	1	0	2	2	-1	2	2	2	0	2	2	2	-1	2	0	2	2	0	0	2	0	0	-1	2	0	2	1	2	0	2	2	0	1	0	0	2	0	2	2	2	-1	2	2	0	0	2	0	2	0	2	0	2	-1	0	2	2	0	2	2	2	-1	2	0	0	2	-1	2	2	-1	2	2	0	0	2	2	2	1	0	2	0	2	2	0	2	2	0	2	0	2	2	2	2	-1	2	0	2	0	1	0	-1	0	2	0	0	0	2	2	0	2	2	2	2	2	2	2	0	0	2	2	-1	0	2	0	2	0	2	0	2	2	0	2	0	2	2	2	2	2	2	2	0	2	2	2	2	0	0	0	0	2	2	2	0	2	0	0	0	-1	2	2	2	0	2	2	0	2	2	0	-1	2	2	0	0	0	0	2	0	2	0	0	0	0	0	2	2	2	0	2	0	2	2	2	2	2	2	0	0	0	0	0	2	2
 PZA01280_2          	1	0	2	2	2	2	2	2	0	2	2	2	0	2	0	2	2	0	0	2	0	0	0	2	0	2	1	2	0	2	2	0	1	0	0	2	0	2	2	2	2	2	2	0	0	2	0	2	0	2	0	2	0	0	2	2	0	2	2	2	2	2	0	0	2	0	2	2	2	2	2	0	0	2	2	2	-1	0	2	0	2	2	0	2	2	0	2	0	2	2	2	2	-1	2	0	2	0	1	0	2	0	2	0	0	0	2	2	0	2	2	2	2	2	2	2	0	0	2	2	2	0	2	0	2	0	2	0	2	2	0	2	0	2	2	2	2	2	2	2	0	2	2	2	2	0	0	0	0	2	2	2	0	2	0	0	0	2	2	2	2	0	2	2	0	2	2	0	2	2	2	0	0	0	0	2	0	2	0	0	0	0	0	2	2	2	0	2	0	2	2	2	2	2	2	0	0	0	0	-1	2	2
 PZA01232_1          	1	0	2	0	-1	2	2	2	0	2	2	2	0	2	0	2	2	0	0	2	0	0	0	2	0	2	1	2	0	2	2	0	1	0	0	2	0	2	2	2	-1	2	2	0	0	2	0	2	0	2	0	2	0	0	2	-1	0	2	2	2	2	2	0	0	2	-1	2	2	2	2	2	0	0	2	2	2	0	0	2	0	2	2	0	2	2	0	2	0	2	2	0	2	-1	2	0	2	0	1	0	-1	0	2	0	0	0	2	2	0	2	2	2	2	2	2	2	0	0	2	2	2	0	2	0	2	0	2	0	2	2	0	2	0	2	2	2	2	2	2	2	0	2	2	2	2	0	0	0	2	2	2	2	0	2	0	0	0	-1	2	2	2	0	2	2	0	2	2	0	2	2	2	0	0	0	-1	2	0	2	0	0	0	0	0	2	2	2	0	2	0	2	2	2	2	2	2	0	0	0	0	-1	2	2
 PZA03659_1          	1	0	2	0	-1	2	2	2	0	2	2	2	0	2	0	2	2	0	0	2	0	0	0	2	-1	2	-1	2	0	2	2	0	1	0	0	2	0	2	2	2	-1	2	2	0	0	2	0	2	0	2	0	2	0	0	2	2	0	2	2	2	2	0	0	0	2	-1	2	2	2	2	2	0	0	2	2	2	0	0	2	0	2	2	0	2	2	0	2	0	2	2	0	2	0	2	-1	2	0	0	0	-1	0	2	0	0	0	2	2	0	2	2	2	2	2	-1	2	0	0	2	0	2	0	2	0	2	0	2	0	2	2	0	2	0	2	2	2	2	2	2	2	0	2	2	2	2	2	0	0	2	2	2	2	0	2	0	0	0	-1	2	2	-1	2	2	2	0	2	2	0	2	2	2	0	0	0	0	2	0	2	0	2	0	0	0	2	2	2	0	2	0	2	2	2	2	2	2	0	0	0	0	0	2	2
 PZA02077_1          	0	2	0	0	2	2	2	2	2	2	2	2	0	2	2	2	2	0	0	2	0	2	0	2	0	0	-1	0	0	2	2	2	2	0	0	0	0	2	2	2	-1	2	2	0	2	0	2	2	-1	-1	0	2	0	2	0	2	0	2	2	2	2	0	0	0	2	0	2	2	0	0	2	0	2	0	2	2	0	0	2	2	0	2	2	2	2	0	2	2	0	0	0	2	0	2	0	2	2	0	0	0	0	0	0	0	0	2	0	0	0	2	0	2	2	0	2	0	0	2	0	2	2	0	2	0	0	2	0	2	0	2	0	0	2	2	2	2	2	0	0	2	0	2	0	0	2	0	2	2	2	0	0	0	0	-1	0	0	-1	2	0	0	2	2	2	0	0	2	0	2	0	0	0	2	0	0	2	0	2	2	2	0	2	0	2	2	2	0	0	0	2	2	0	2	2	0	0	2	0	0	0	0	2
 PZA02453_1          	1	2	0	2	-1	2	2	2	2	2	2	2	0	2	2	2	2	0	0	0	0	2	0	2	0	0	-1	0	0	2	2	2	-1	2	0	0	0	2	2	2	-1	2	0	0	2	0	0	2	0	2	0	2	1	2	0	2	0	2	0	2	2	0	0	0	2	-1	2	2	0	0	2	2	2	0	0	2	0	0	2	2	0	2	2	2	0	0	0	2	0	0	0	2	-1	2	2	2	2	2	0	0	0	0	2	2	0	2	2	0	2	0	0	0	0	0	2	0	0	2	0	2	2	0	2	2	0	2	0	2	0	2	2	1	2	2	2	0	2	0	0	2	0	2	0	0	2	2	2	2	2	0	2	0	0	0	2	0	-1	2	0	2	0	2	2	0	0	2	0	2	0	0	0	2	0	0	2	2	2	2	2	0	2	0	2	2	2	0	0	0	0	2	2	2	2	0	2	2	0	0	2	0	-1
 PZB01013_1          	-1	2	0	2	-1	2	2	2	2	2	2	2	0	2	2	2	2	0	0	0	0	0	0	2	0	0	-1	0	0	2	2	2	-1	2	0	0	0	2	2	2	2	2	0	0	2	0	0	2	0	2	0	2	0	0	0	2	0	2	0	2	2	0	-1	0	2	-1	2	-1	0	0	2	2	2	0	0	0	0	0	2	2	0	2	0	2	0	2	0	2	0	0	0	2	-1	2	2	2	-1	-1	0	0	0	0	2	2	0	2	2	0	2	0	0	0	0	0	2	0	0	2	0	2	2	0	2	2	0	2	0	2	0	2	2	-1	2	2	2	0	2	0	0	2	2	2	0	0	2	2	2	2	2	0	2	0	0	0	2	0	-1	2	0	2	0	2	-1	0	0	2	0	2	0	0	0	2	0	0	2	2	2	2	2	-1	2	-1	2	2	2	0	2	0	0	2	2	0	2	0	2	0	0	0	2	0	2
 PZD00022_5          	1	2	2	2	-1	2	0	0	2	2	0	2	-1	2	2	2	2	2	0	0	0	0	0	2	0	0	1	0	0	2	0	2	1	2	-1	0	0	2	0	2	0	2	0	-1	2	0	0	2	-1	2	-1	2	-1	0	0	2	0	2	0	2	-1	0	0	0	0	-1	0	2	0	0	2	2	2	0	0	0	0	0	2	0	2	2	0	2	0	2	0	2	0	0	0	2	-1	2	2	2	2	-1	0	2	-1	0	2	2	2	2	2	0	2	0	2	0	0	0	2	0	0	2	2	0	2	0	0	2	0	2	2	-1	0	0	0	1	2	-1	2	0	2	0	2	2	2	2	0	0	2	2	2	2	0	0	2	0	0	-1	2	2	-1	2	2	2	0	2	1	2	0	2	0	2	0	0	0	2	0	2	2	2	2	0	-1	-1	2	0	2	0	2	0	2	2	0	0	-1	0	2	0	2	0	2	2	2	0	2
 PZB01944_1          	-1	2	2	0	-1	0	0	0	2	0	2	2	0	0	2	0	0	0	0	0	0	0	-1	2	2	0	1	0	0	0	0	0	1	2	-1	0	0	2	0	-1	-1	0	0	1	0	2	0	2	-1	-1	-1	0	-1	0	0	0	2	-1	2	0	-1	2	2	0	2	0	2	2	0	0	2	0	2	0	2	2	-1	-1	2	0	2	0	0	0	-1	-1	0	2	2	2	0	0	-1	2	2	2	2	1	0	0	-1	2	-1	2	2	0	0	-1	2	0	0	0	2	-1	0	0	0	0	2	2	2	0	2	2	2	2	2	-1	2	0	0	-1	0	0	0	2	-1	2	-1	0	2	2	0	-1	2	0	0	0	2	2	0	0	2	0	0	0	-1	-1	0	0	2	0	1	-1	0	2	2	0	2	2	0	-1	0	0	0	-1	2	0	0	-1	0	2	2	2	0	0	0	2	-1	2	-1	0	0	0	0	2	0	0	-1	2	0
 PHM4145_18          	2	2	0	0	-1	0	0	0	2	0	2	2	2	0	0	0	0	0	0	0	0	0	0	2	2	0	1	0	0	0	2	0	0	2	2	0	0	2	0	2	2	2	0	-1	0	2	0	2	2	2	2	0	2	0	0	0	2	2	2	2	2	0	2	0	2	0	2	2	0	0	2	0	2	0	2	2	0	0	2	0	2	0	0	0	0	2	0	2	2	2	2	0	2	2	2	2	2	-1	0	0	0	2	2	2	2	0	0	0	2	0	0	2	2	0	0	0	0	0	2	2	2	0	2	2	0	2	2	2	2	0	0	1	0	0	2	2	0	2	0	0	2	2	0	2	0	0	0	0	2	2	2	0	2	-1	0	0	2	0	0	0	2	2	0	0	0	0	0	0	0	0	0	2	0	0	0	2	2	0	0	2	0	2	2	2	2	0	0	2	0	2	0	0	2	0	0	2	0	0	0	2	0
 PZA03054_5          	2	2	0	0	-1	0	0	2	2	0	0	0	2	0	0	0	0	0	0	0	0	0	0	2	2	0	1	0	0	0	2	0	-1	0	2	0	0	2	0	-1	2	2	0	-1	0	2	0	2	2	0	2	0	2	0	0	0	2	2	2	2	2	0	2	0	2	0	2	0	0	0	2	0	2	0	2	2	-1	0	2	0	2	0	0	0	0	2	0	2	2	2	2	0	-1	2	2	2	2	-1	0	0	0	2	2	2	0	0	0	0	2	0	0	2	2	0	0	0	0	0	2	2	2	0	2	2	0	2	2	2	2	0	0	2	0	0	2	2	0	2	2	0	2	2	0	2	0	0	0	0	2	2	2	0	2	-1	0	0	-1	0	0	0	2	2	0	0	2	0	0	0	0	0	0	2	0	0	0	2	2	0	0	2	0	2	2	2	2	0	0	2	0	2	0	0	2	0	0	2	0	0	2	2	0
 zb21_1              	2	2	0	0	-1	0	0	-1	2	0	0	0	2	0	0	0	0	0	0	0	0	0	0	2	2	-1	1	0	0	0	2	0	-1	0	-1	0	0	2	0	-1	2	2	0	-1	0	2	0	2	2	0	-1	0	-1	0	0	0	2	2	2	2	-1	0	2	0	2	0	2	0	0	0	2	0	2	0	2	2	0	0	2	0	2	0	0	0	0	2	0	2	2	2	2	0	-1	2	2	2	2	-1	0	-1	0	2	2	2	0	0	0	0	2	0	0	2	2	0	0	0	0	0	2	2	2	0	2	2	0	2	2	2	2	0	0	1	0	0	2	2	0	2	2	0	2	2	0	2	0	0	0	0	2	2	2	0	2	0	0	0	-1	0	2	0	2	2	0	0	-1	0	0	0	0	0	0	2	0	-1	0	2	2	0	0	2	0	2	2	2	2	0	0	2	0	2	0	0	2	0	0	2	0	0	2	2	0
 PZA01114_2          	2	2	0	0	-1	0	0	2	2	0	0	0	2	0	0	0	0	0	0	0	0	0	0	2	2	0	1	0	0	0	2	0	0	0	2	0	0	2	0	-1	2	2	0	-1	0	2	0	2	2	0	2	0	-1	0	0	0	2	2	2	2	2	0	2	0	2	0	2	0	0	0	2	0	2	0	2	2	0	0	2	0	2	0	0	0	-1	2	0	2	2	2	2	0	-1	2	2	2	2	-1	0	0	0	2	2	2	0	0	0	0	2	0	0	2	2	0	0	0	0	0	2	2	2	0	2	2	0	2	2	2	2	0	0	1	0	0	2	2	0	2	2	0	2	2	0	2	0	0	0	0	2	2	2	0	2	0	0	0	2	0	2	0	2	2	0	0	2	0	0	0	0	0	0	2	0	2	0	2	2	0	0	2	0	2	2	2	2	0	0	2	0	2	0	0	2	0	0	2	0	0	2	2	0
 PZA03070_9          	2	2	0	0	1	0	0	2	2	0	0	0	2	0	0	0	0	0	0	0	0	0	0	2	2	0	1	0	0	0	2	0	-1	0	2	0	0	2	0	-1	2	2	0	1	0	2	0	2	2	0	2	0	-1	0	0	0	2	2	2	2	2	0	2	0	2	0	2	0	0	0	2	0	2	0	2	2	0	0	2	0	2	0	0	0	0	2	0	2	2	2	2	0	-1	2	2	2	2	-1	0	-1	0	2	2	2	0	0	0	0	2	0	0	2	2	0	0	0	0	0	2	2	2	0	2	2	0	2	2	2	2	0	0	1	0	0	2	2	0	2	2	0	2	2	-1	2	0	0	0	0	2	2	2	0	2	-1	0	0	-1	-1	2	0	2	2	0	0	2	0	0	0	0	0	0	2	0	-1	0	2	2	0	0	2	0	2	2	2	2	0	0	2	0	2	-1	0	2	0	0	2	0	0	2	2	0
 PZA00279_2          	2	2	0	0	-1	0	0	2	2	0	0	0	2	0	0	0	0	0	0	0	0	0	0	2	2	0	1	0	0	0	2	0	-1	0	2	0	0	2	0	2	-1	2	0	0	0	2	0	2	2	0	2	0	-1	0	0	0	2	2	2	2	-1	0	2	0	2	0	2	0	0	0	2	0	2	0	2	2	0	0	2	0	2	0	0	0	0	2	2	2	2	2	2	0	-1	2	2	2	2	1	0	-1	0	2	2	2	0	0	0	0	2	0	0	2	2	0	0	0	0	0	2	2	2	0	2	2	0	2	2	2	2	0	0	1	0	2	2	2	0	2	2	0	2	2	0	2	0	0	0	0	2	2	2	0	2	0	0	0	2	0	2	0	2	2	0	0	2	0	0	0	0	0	0	2	0	2	0	2	2	0	0	2	0	2	2	2	2	0	0	2	0	2	0	0	2	0	0	2	0	0	2	2	0
 PZA00265_6          	2	2	0	0	1	0	0	2	2	0	0	0	2	0	0	0	0	0	0	0	0	0	0	2	2	0	1	0	0	0	2	0	1	0	2	0	0	2	0	-1	-1	2	0	0	0	-1	0	2	2	0	2	0	1	0	0	0	2	-1	2	2	-1	0	2	0	2	0	2	0	0	0	2	0	2	0	2	2	0	0	2	0	2	0	0	0	0	2	2	2	2	2	2	0	-1	2	2	2	2	1	0	-1	0	2	2	2	0	0	0	0	2	0	0	2	2	0	0	0	0	0	2	2	2	0	2	2	0	2	2	2	2	0	0	1	0	2	2	2	0	2	2	0	2	2	0	2	0	0	0	0	2	2	2	0	2	0	0	0	2	0	2	0	2	2	0	0	2	0	0	0	0	0	0	2	0	2	0	2	2	0	0	2	0	2	2	2	2	0	0	2	0	2	0	0	2	0	0	2	0	0	2	2	0
 PHM1745_16          	2	2	0	0	-1	0	0	2	2	0	0	0	2	0	0	0	0	0	0	0	0	0	0	2	2	0	1	0	0	0	2	0	0	0	2	0	0	2	0	2	2	2	-1	-1	0	0	0	2	2	0	2	0	-1	0	0	0	0	2	2	0	-1	0	2	0	2	0	2	0	0	0	2	0	2	0	2	2	0	0	2	0	2	0	0	0	0	2	2	2	2	2	2	0	-1	2	2	2	2	-1	0	-1	0	2	2	2	0	0	0	0	2	0	0	2	2	0	0	0	0	0	2	2	2	0	2	0	0	0	2	2	2	0	0	1	0	2	2	2	0	2	2	0	2	2	0	2	0	0	0	0	2	2	2	0	2	0	2	0	2	0	2	0	2	2	0	0	2	0	0	0	0	0	0	2	0	2	0	2	2	2	0	2	0	2	2	2	2	0	0	2	0	2	0	0	2	0	0	2	0	0	2	2	0
 PZA00920_1          	2	2	0	0	-1	0	0	2	2	0	0	0	2	0	0	0	0	0	0	0	0	0	0	2	2	0	1	0	0	0	2	0	-1	2	2	0	0	2	0	-1	-1	2	0	0	0	0	0	2	2	0	2	0	1	0	0	0	0	2	2	0	-1	0	2	0	2	0	2	0	0	0	2	0	2	0	2	2	0	0	2	0	2	0	0	0	0	2	2	2	2	2	2	0	1	2	2	2	2	1	0	-1	0	2	2	2	0	0	0	0	2	0	0	2	2	0	0	0	0	0	2	2	2	0	2	0	0	0	2	2	2	0	0	1	0	2	2	2	0	2	2	0	2	2	0	2	0	0	0	0	2	2	2	0	2	0	2	0	-1	0	2	0	2	2	0	0	2	0	0	0	0	0	0	2	0	-1	0	2	2	2	0	2	0	2	2	2	2	0	0	2	0	2	0	0	2	0	0	2	0	0	-1	2	0
 PHM9914_11          	2	2	0	0	-1	2	0	2	0	0	0	0	2	0	0	0	0	0	0	0	0	0	0	2	2	0	1	0	0	0	2	0	-1	2	2	0	0	2	0	2	2	2	0	-1	0	0	0	2	2	0	2	0	2	0	0	0	0	2	2	0	2	0	2	0	2	2	2	0	0	0	2	0	2	0	2	2	1	0	2	2	2	0	0	0	0	2	2	2	2	2	2	0	-1	2	2	2	2	-1	0	-1	0	2	2	0	2	0	0	0	2	2	2	2	2	0	0	0	0	0	2	2	2	0	2	0	0	-1	0	2	2	0	0	2	0	-1	0	0	0	2	2	0	2	2	0	2	0	0	0	0	2	2	2	0	2	0	2	0	2	2	0	0	2	2	0	0	2	0	0	0	0	2	0	2	0	2	0	2	2	2	0	2	0	2	2	2	2	0	0	2	0	2	2	0	2	0	0	2	0	0	2	2	0
 PZD00027_2          	2	-1	-1	0	0	2	0	2	-1	0	0	0	-1	0	0	0	0	0	0	0	0	0	0	2	2	0	2	-1	0	0	2	0	0	2	2	2	0	0	0	2	2	2	0	0	0	0	0	2	2	0	2	0	2	0	2	0	0	2	2	0	2	0	0	0	0	2	2	0	0	0	2	0	2	2	0	2	2	0	2	2	2	0	0	0	0	2	2	2	2	2	2	0	0	2	2	2	0	2	0	0	0	0	2	0	2	0	0	0	2	2	2	0	2	0	0	0	0	0	2	2	2	0	2	0	0	0	0	2	2	0	0	2	0	2	0	0	0	2	2	0	0	2	0	2	-1	0	0	-1	2	2	2	0	2	-1	2	0	0	2	0	0	0	2	0	0	2	0	0	0	0	2	0	0	0	2	0	2	2	2	0	2	0	2	2	2	0	0	0	2	2	2	2	0	2	0	2	2	0	0	2	2	0
 PZA02212_1          	2	2	0	0	-1	2	0	2	0	2	0	0	2	0	0	0	2	0	2	0	0	0	0	2	2	0	2	0	0	0	2	2	-1	2	2	2	0	0	0	2	2	0	0	0	0	0	0	2	2	0	2	0	-1	0	2	2	0	0	2	0	0	0	0	0	0	-1	2	0	0	0	2	0	2	2	0	2	1	0	2	2	2	0	0	0	0	2	2	2	2	2	2	0	-1	2	2	2	0	-1	0	2	0	0	2	0	2	0	0	0	2	2	2	0	2	0	0	0	2	0	0	2	2	0	2	0	0	0	0	0	2	0	0	0	0	2	0	0	0	2	2	0	0	2	0	2	0	0	0	2	2	2	0	0	2	0	0	0	0	2	0	0	0	0	0	0	2	0	0	0	0	2	0	0	0	2	0	2	2	2	0	2	0	2	2	2	0	0	0	2	2	2	2	0	2	0	2	2	0	0	2	2	0
 PHM17210_5          	2	2	0	0	-1	2	0	2	0	2	0	0	2	0	0	0	2	2	2	0	2	0	0	2	2	0	2	0	0	2	0	2	-1	2	2	2	0	0	0	0	2	0	0	0	0	0	2	2	2	0	2	2	-1	0	2	2	0	0	2	0	-1	0	0	0	0	2	2	0	0	0	2	0	2	0	0	2	-1	0	2	2	2	0	0	0	0	2	0	2	2	2	2	0	-1	0	2	0	0	-1	0	2	2	0	2	0	2	0	0	0	2	2	2	0	2	0	0	0	2	0	0	2	0	0	2	0	0	0	0	0	2	0	0	0	0	2	0	0	0	2	2	0	0	2	0	2	0	0	0	2	2	2	0	0	2	-1	0	0	0	2	0	2	0	0	0	-1	2	0	0	0	0	2	0	0	0	2	0	2	2	2	0	0	0	0	0	2	0	2	0	2	2	2	2	0	2	0	2	2	0	0	2	2	0
 PHM1675_29          	2	2	0	0	-1	2	0	2	0	2	0	0	2	0	2	0	2	2	2	0	2	2	0	2	2	0	2	0	0	2	0	2	1	2	2	2	0	0	0	-1	-1	0	0	0	0	0	2	2	2	0	2	2	2	0	2	2	0	0	2	0	-1	0	0	0	0	-1	2	0	0	0	2	0	2	0	0	2	2	0	2	2	2	2	0	0	0	-1	0	2	2	2	2	0	-1	0	2	0	0	2	0	2	2	0	0	0	2	2	0	0	2	2	2	0	2	0	0	0	2	0	0	2	0	0	2	0	0	0	0	0	2	0	2	2	0	2	0	0	0	2	0	0	0	2	0	2	0	0	0	2	2	0	0	0	2	0	0	0	0	2	0	2	0	0	0	0	2	0	0	0	0	2	0	0	0	2	0	2	2	2	0	0	0	0	0	2	0	2	0	2	2	2	2	2	2	0	2	2	0	0	2	2	0
 PZA03647_1          	2	2	0	0	-1	0	0	0	0	2	2	0	2	0	2	0	2	2	2	0	2	2	0	2	2	0	2	0	0	2	0	2	1	2	2	2	0	0	0	-1	2	0	0	0	0	0	2	2	2	0	2	2	-1	0	2	2	0	0	2	0	-1	0	-1	0	0	-1	2	0	0	0	2	0	0	0	0	2	-1	0	2	-1	2	2	0	0	0	2	0	2	2	2	2	0	-1	0	2	0	0	2	0	2	2	0	0	0	2	2	0	0	2	2	2	0	2	0	0	0	2	0	0	2	0	0	2	0	0	2	0	0	2	0	2	0	0	2	0	0	0	2	0	0	2	2	0	2	0	0	2	2	2	0	0	0	2	0	0	0	0	2	0	2	0	0	0	0	2	0	0	0	0	2	0	0	0	2	2	2	2	2	0	0	0	0	0	2	0	2	2	2	2	2	2	2	0	0	2	2	0	0	2	2	0
 PHM13673_53         	2	2	0	0	-1	0	0	0	0	2	2	0	2	0	2	0	2	2	2	0	2	2	0	2	2	0	2	0	0	2	0	2	1	2	2	2	0	0	0	-1	-1	0	0	0	0	-1	2	2	2	0	-1	2	-1	0	2	2	0	0	2	0	2	0	0	0	0	-1	2	0	0	0	2	0	0	0	0	2	-1	0	2	2	2	2	2	0	0	2	0	2	2	2	2	0	-1	0	2	0	0	0	0	-1	2	0	0	0	2	2	0	0	2	2	2	0	2	0	0	0	2	0	0	2	0	0	2	0	0	2	0	0	2	2	-1	-1	0	2	0	0	0	2	0	0	2	0	0	2	0	0	2	2	2	0	0	0	2	0	0	0	0	2	0	2	0	0	0	0	0	0	0	0	0	2	0	0	0	-1	2	2	2	2	0	0	0	0	0	2	0	2	2	2	2	2	2	2	0	0	2	2	0	0	-1	2	0
 PZB01109_1          	2	2	0	0	-1	0	0	0	0	2	2	0	2	0	2	0	2	2	2	0	2	2	0	2	2	0	2	0	0	2	0	2	1	2	2	2	0	0	0	2	2	0	0	0	0	0	2	2	2	0	2	2	2	0	2	2	0	0	2	0	2	0	0	0	0	2	2	0	0	0	2	0	0	0	0	2	2	0	2	2	2	2	2	0	0	2	0	2	2	2	2	0	-1	0	2	0	0	-1	0	2	2	0	2	0	2	2	0	0	2	2	2	0	2	0	0	0	2	0	0	2	0	0	2	0	0	2	0	0	2	2	2	2	0	2	0	0	0	2	0	0	2	0	0	2	0	0	2	2	2	0	0	0	2	0	0	0	0	2	0	2	0	0	0	0	0	0	0	0	0	2	0	0	0	2	2	2	2	2	0	0	0	0	0	2	0	2	2	2	2	2	2	2	0	0	2	2	0	0	2	2	0
 PZA02122_9          	2	2	0	0	-1	0	0	0	0	0	2	0	2	0	2	0	2	2	0	0	2	2	0	2	2	0	2	0	0	2	0	2	1	2	2	2	0	0	0	-1	-1	0	0	1	0	0	2	2	2	0	-1	-1	1	0	2	0	0	0	2	0	2	0	0	0	0	0	2	0	0	0	2	0	0	0	0	2	1	0	2	2	2	2	2	0	0	2	0	2	2	2	2	0	-1	0	2	0	0	1	0	-1	2	0	2	0	2	2	0	0	2	2	2	0	2	0	0	0	2	0	0	2	0	0	2	0	0	2	0	0	2	2	2	-1	0	2	0	0	0	2	0	0	2	0	0	2	0	0	2	-1	2	0	0	0	2	0	0	0	0	2	0	2	0	0	0	0	0	0	0	0	0	2	0	0	0	2	2	2	2	2	0	0	0	0	0	2	0	2	2	2	-1	2	2	2	0	0	2	2	0	0	2	2	0
 PZA00892_5          	1	2	0	0	0	0	0	0	0	0	2	0	2	0	2	0	2	2	0	0	2	2	0	2	2	0	2	0	0	2	0	2	1	2	2	2	0	0	2	2	2	0	0	1	2	0	2	2	0	0	2	2	2	0	2	0	0	0	2	0	2	0	0	0	0	0	2	0	0	0	2	0	0	0	0	2	2	0	2	2	2	2	2	0	0	2	-1	2	2	2	2	0	-1	0	2	0	0	1	0	2	2	0	2	0	2	2	2	0	2	2	2	0	2	0	0	0	2	0	0	2	0	0	2	0	0	2	0	0	2	2	2	2	0	2	0	0	0	2	0	0	2	0	0	2	-1	0	2	2	2	0	0	0	-1	0	0	0	0	0	-1	2	0	0	0	0	0	0	0	0	0	2	0	0	0	2	2	2	2	2	0	0	0	0	0	2	-1	2	2	2	2	2	2	2	0	0	2	2	0	0	2	2	0
 PZA03154_4          	1	2	0	0	-1	0	0	0	0	0	2	0	2	0	2	0	2	2	0	0	2	2	0	0	2	0	2	0	0	2	0	2	1	2	2	2	0	0	2	2	2	0	0	-1	2	0	2	2	0	0	2	2	2	0	2	0	0	0	2	0	2	0	0	0	0	0	2	0	0	0	2	0	0	0	0	2	2	0	2	2	0	2	2	0	0	2	0	2	2	2	2	0	-1	0	2	0	0	-1	0	0	2	0	2	0	2	2	2	0	2	2	2	0	2	0	0	0	2	0	0	2	0	0	2	0	0	2	0	0	2	2	2	2	0	2	0	0	0	2	0	0	2	0	0	2	0	0	2	2	2	0	0	0	2	0	0	0	0	0	0	2	0	0	0	0	0	0	0	0	0	2	0	0	0	2	2	-1	2	2	0	0	0	0	0	2	0	2	2	2	2	2	2	2	0	0	2	2	0	0	2	2	0
 PHM3112_5           	2	0	2	0	-1	0	2	0	2	0	2	2	0	2	0	2	2	0	2	2	2	2	0	0	2	2	1	0	0	2	2	2	2	2	2	2	2	0	0	2	-1	0	2	0	0	2	2	0	2	0	0	2	-1	0	0	2	2	2	-1	0	2	2	0	2	0	2	2	2	0	2	2	0	2	0	2	2	1	2	2	0	2	0	0	2	2	0	2	0	2	0	0	0	-1	2	2	2	0	0	2	0	0	2	2	2	0	0	2	0	0	2	0	0	2	2	2	0	0	0	0	2	2	0	2	2	2	2	0	2	0	0	2	2	2	2	0	0	2	2	2	2	0	0	2	2	2	2	2	2	0	0	2	2	0	0	2	0	2	2	2	0	2	0	2	0	2	2	2	0	0	0	0	0	0	2	2	0	0	2	2	2	0	0	0	2	0	2	0	2	-1	2	0	2	0	2	2	2	2	2	2	0	2
 PHM5572_19          	2	0	2	0	-1	0	2	-1	2	0	2	2	0	2	0	2	2	0	2	2	2	2	0	0	2	2	1	0	0	2	2	2	2	2	2	2	2	0	0	2	2	0	-1	0	0	2	2	0	2	0	0	2	0	0	0	2	2	2	2	0	2	2	0	2	0	2	2	2	0	2	2	0	2	0	2	2	0	2	2	0	2	0	0	2	2	0	2	0	2	0	0	0	0	2	2	2	0	-1	2	0	0	2	2	2	0	0	2	0	0	2	0	0	2	2	2	0	0	0	0	2	2	0	2	2	2	2	0	2	0	0	2	0	2	2	0	0	2	2	2	2	0	0	2	2	2	2	2	2	0	0	2	2	0	0	2	0	0	2	2	0	2	0	2	0	2	2	2	0	0	0	0	0	0	2	2	0	0	2	2	2	0	0	0	2	0	2	0	2	2	-1	0	2	0	2	2	2	2	2	2	0	2
 PZA00311_5          	2	0	2	0	1	0	2	0	0	0	2	2	0	2	0	2	2	0	2	2	2	2	0	0	2	0	1	0	0	2	2	2	2	2	2	2	2	0	0	2	2	0	2	0	0	2	2	0	2	0	0	2	1	0	0	2	2	2	2	0	2	2	0	2	0	2	2	2	0	2	2	0	2	0	2	2	1	2	2	0	2	0	0	2	2	0	2	0	-1	0	0	0	0	2	2	2	0	-1	2	0	0	2	2	2	0	0	2	0	0	2	0	0	2	2	2	0	0	0	0	2	2	0	2	2	2	2	0	2	0	0	2	2	2	2	0	0	2	2	2	2	0	0	2	2	2	2	2	2	0	0	2	2	0	0	2	0	0	2	2	0	2	0	2	0	2	2	2	0	0	0	0	0	0	2	2	0	0	2	2	2	0	0	0	2	0	2	0	2	-1	2	0	2	0	2	2	2	2	2	2	0	2
 PZA03597_1          	2	0	2	0	-1	0	2	0	0	0	2	2	0	2	0	2	2	0	2	2	2	2	-1	0	2	0	1	0	0	2	2	2	2	2	2	2	2	0	0	2	2	0	2	0	0	2	2	0	2	0	0	2	-1	0	0	2	2	2	2	0	-1	2	0	2	0	2	2	2	0	2	2	0	2	0	2	2	1	2	2	0	2	0	0	2	2	0	2	0	2	0	0	0	-1	2	2	2	0	-1	2	0	0	2	2	2	0	0	2	0	0	2	0	0	2	2	2	0	0	0	0	2	2	0	2	2	2	2	0	2	-1	0	2	2	2	2	0	0	2	2	2	2	0	0	2	2	2	2	2	-1	0	0	2	2	0	0	2	0	0	2	2	0	2	0	2	0	2	2	2	0	0	0	0	0	0	2	2	0	0	2	2	2	0	0	0	2	0	2	0	2	2	2	0	2	0	2	2	2	2	2	2	0	2
 PZA03231_1          	2	0	2	0	-1	0	2	0	0	0	2	2	0	2	0	2	2	0	2	2	2	2	0	0	2	0	-1	0	0	2	2	2	2	2	2	2	2	0	0	2	-1	0	2	0	0	2	2	0	2	0	0	2	-1	0	0	2	2	2	2	0	2	2	0	2	0	2	2	2	0	2	2	0	2	0	2	2	-1	2	2	0	2	0	0	2	2	0	2	0	2	0	0	0	-1	2	2	2	0	0	2	0	0	2	2	2	0	0	2	0	0	2	0	0	2	2	2	0	0	0	0	2	2	0	2	2	2	2	0	2	2	0	2	2	2	2	0	0	2	2	2	2	0	0	2	2	2	2	2	2	0	0	2	2	0	0	2	0	0	2	2	0	2	0	2	0	2	2	2	0	0	0	0	0	0	2	2	0	0	2	2	2	0	0	0	2	0	2	0	2	2	2	0	2	0	2	2	2	2	2	2	0	2
 PZA00057_2          	2	0	2	0	-1	0	2	0	0	0	2	2	0	2	0	2	2	0	2	2	2	2	0	0	2	-1	0	0	0	2	2	2	2	2	2	2	2	0	0	2	-1	0	2	0	0	2	0	0	2	0	0	2	2	0	0	2	2	2	2	0	2	0	0	2	0	2	2	2	0	2	2	2	2	0	2	2	0	0	2	0	2	0	0	2	2	0	2	0	2	2	0	0	0	2	2	2	0	0	2	0	2	2	2	2	0	0	2	-1	0	2	0	0	2	2	2	0	0	0	0	2	2	0	2	0	2	2	0	2	2	0	2	2	2	2	0	0	2	2	2	2	0	0	2	2	2	2	2	0	0	0	2	2	0	0	2	0	0	2	2	0	2	0	2	0	2	2	2	0	0	0	0	0	0	2	2	0	0	2	2	2	0	0	0	2	0	2	0	2	2	2	0	2	0	2	2	2	2	2	2	-1	2
 PZA01477_3          	-1	0	0	0	1	2	2	0	0	0	0	2	0	2	0	2	2	0	2	2	2	2	0	0	2	2	0	0	0	2	2	2	-1	2	0	2	2	0	2	2	0	0	2	1	0	2	0	0	2	-1	0	2	2	0	0	2	2	-1	2	0	0	0	0	2	0	-1	0	2	0	2	0	2	0	2	2	2	2	0	2	2	0	0	0	2	2	-1	2	2	0	2	0	2	-1	0	2	0	0	0	2	0	2	2	2	2	0	0	2	0	2	2	0	2	2	2	2	2	0	0	0	2	2	0	2	0	2	2	0	2	2	0	2	2	2	2	0	0	2	0	2	2	0	0	2	2	2	2	2	0	0	0	2	2	0	-1	2	0	0	0	2	2	2	0	2	2	0	2	2	0	2	0	0	2	2	2	2	0	0	2	2	0	0	0	2	2	2	2	0	0	2	2	0	2	0	2	2	2	0	2	2	0	2
 PZA02421_1          	1	2	0	0	-1	2	2	0	2	2	0	2	2	2	2	2	0	0	0	0	2	0	0	2	2	2	0	0	0	2	2	2	-1	0	0	0	2	0	2	2	-1	0	0	2	2	2	0	0	-1	2	0	0	1	2	2	2	2	2	2	2	0	0	2	2	2	0	2	0	2	2	0	2	0	2	2	2	-1	2	0	2	0	0	2	2	0	0	2	2	0	0	2	0	-1	0	2	-1	0	2	2	-1	2	2	0	0	2	2	0	0	2	2	2	0	0	0	0	2	2	2	2	0	0	0	2	2	2	2	0	2	2	0	2	2	0	0	0	0	0	0	0	2	2	0	2	0	0	2	2	0	0	2	0	2	0	0	2	2	-1	0	0	2	0	0	2	2	0	2	0	0	2	0	2	2	2	2	0	0	2	0	2	0	0	0	2	2	2	2	0	0	2	2	0	2	2	2	0	0	0	2	-1	0	0
 PZA02779_1          	1	2	0	0	-1	2	2	0	2	2	0	2	2	2	2	2	0	0	0	0	2	0	0	2	2	2	0	0	0	2	2	2	-1	0	0	0	2	0	2	2	-1	0	0	2	2	2	0	0	2	2	0	0	-1	2	2	2	2	2	2	2	-1	0	2	2	2	0	2	0	2	2	0	2	0	2	2	2	-1	2	0	2	0	0	2	2	0	0	2	2	0	0	2	0	-1	0	2	0	0	2	2	0	2	2	0	0	2	2	0	0	2	2	2	0	0	0	0	2	2	2	2	0	0	0	2	2	2	2	0	2	2	0	2	2	0	0	0	0	-1	0	0	2	2	0	2	0	0	2	2	0	0	2	0	2	0	-1	2	2	0	0	0	2	0	0	2	2	0	2	0	0	2	0	2	2	2	2	0	0	2	0	2	0	0	0	2	2	2	2	0	0	2	2	0	2	2	2	0	0	0	2	2	0	0
 PZB01021_1          	1	2	0	0	-1	2	2	0	0	2	0	2	2	2	2	2	0	0	0	0	2	0	0	2	2	2	0	0	0	2	2	2	1	0	0	0	2	0	2	2	0	0	0	1	2	2	0	0	2	2	0	-1	1	2	2	2	2	2	2	2	0	0	2	2	2	0	2	0	2	2	0	0	0	2	2	2	1	2	0	2	0	0	2	2	0	0	2	2	0	0	2	0	1	0	2	0	0	1	2	0	2	2	0	0	2	2	0	0	2	2	2	0	0	0	0	2	2	2	2	0	2	0	2	2	2	2	0	2	2	0	2	2	0	0	0	0	0	0	0	2	2	0	2	0	0	2	2	2	0	2	0	2	0	0	2	2	-1	0	0	2	0	0	1	2	0	2	0	0	2	0	2	2	2	2	0	0	2	0	2	0	0	0	2	2	2	2	0	0	2	2	0	2	2	2	0	0	0	2	2	0	0
 PZA00636_7          	1	2	0	0	-1	2	2	0	0	2	0	2	2	2	2	2	0	0	0	0	2	0	0	2	2	2	0	0	0	2	2	2	-1	0	0	0	2	0	2	2	-1	0	0	-1	2	2	0	0	2	2	0	0	2	2	2	2	2	2	2	2	0	0	2	2	2	0	2	0	2	2	0	0	0	0	2	2	2	2	0	2	0	0	2	2	0	0	2	2	0	0	2	0	1	0	2	0	0	2	2	0	2	2	0	0	2	2	0	0	2	2	2	0	0	0	0	2	2	2	2	0	2	0	2	2	2	2	0	2	2	0	2	2	0	0	0	0	0	0	0	2	2	0	2	0	0	2	2	2	0	2	0	2	0	0	2	2	-1	0	0	2	0	0	1	2	0	2	0	0	2	0	2	2	2	2	0	0	2	0	0	2	0	0	2	2	0	2	0	0	2	2	0	2	2	2	0	0	0	2	-1	0	0
 PZA00399_11         	1	2	0	0	-1	2	2	0	0	2	0	2	2	2	2	2	0	0	0	0	2	0	0	2	2	2	0	0	0	2	2	2	-1	0	0	0	2	0	2	2	-1	0	0	-1	2	2	0	0	2	2	0	0	2	2	2	2	2	2	2	2	0	0	2	2	2	0	2	0	2	2	0	0	0	0	2	2	2	2	0	2	0	0	2	2	0	0	2	2	0	0	2	0	-1	0	2	0	0	2	2	0	2	2	0	0	2	2	0	0	2	2	2	0	0	0	0	2	2	2	2	0	2	0	2	2	2	2	0	2	2	0	2	2	0	0	0	0	0	0	0	2	2	0	2	0	0	2	2	2	0	2	0	2	0	0	2	2	0	0	0	2	0	0	1	2	0	2	0	0	2	0	2	2	2	2	0	0	2	0	0	2	0	0	2	2	0	2	0	0	2	2	0	2	-1	2	0	0	0	2	-1	0	0
 PZA00936_1          	1	2	0	0	-1	2	2	0	0	2	0	2	2	2	2	2	-1	2	2	0	2	0	0	2	2	0	0	2	0	2	2	2	-1	2	0	0	2	0	0	-1	0	2	0	1	2	2	2	0	2	2	0	0	-1	2	2	2	2	2	2	2	-1	0	2	2	2	-1	2	0	2	0	0	0	0	0	2	2	-1	2	0	2	0	0	2	2	0	2	2	2	0	0	2	2	-1	0	2	0	0	-1	2	0	2	2	0	0	2	2	0	0	2	2	2	2	2	0	0	2	2	2	2	0	2	0	2	2	2	2	0	2	2	0	2	-1	0	0	0	0	2	0	0	2	0	0	2	0	0	2	0	2	0	2	0	2	0	0	2	2	-1	0	0	2	0	0	0	0	-1	0	0	0	0	0	2	2	2	-1	0	0	2	0	0	-1	0	0	2	2	0	0	0	0	0	2	0	2	2	2	0	0	0	2	-1	0	0
 PZA01905_12         	1	2	0	0	2	2	2	0	0	2	0	2	2	2	2	2	0	2	2	2	2	0	2	2	2	0	0	2	2	2	2	2	-1	2	0	0	2	0	0	0	0	2	0	1	2	0	2	2	2	2	0	0	0	0	2	2	2	2	2	2	0	0	2	2	2	2	2	0	2	0	0	0	0	0	2	2	2	0	0	2	0	0	-1	2	0	2	2	2	0	0	2	2	0	0	2	0	0	1	0	0	2	2	0	0	2	2	0	0	2	2	2	2	2	0	0	0	0	2	2	0	2	0	2	2	2	2	0	2	0	0	2	0	2	0	2	0	2	0	0	-1	0	0	2	0	2	2	0	2	0	2	0	2	0	-1	2	2	0	2	0	0	0	0	1	0	2	0	2	0	0	0	2	2	0	2	0	0	2	0	0	2	0	0	2	2	0	0	0	0	0	2	0	2	2	0	0	0	0	2	2	0	0
 PHM4310_112         	1	2	0	0	-1	2	2	0	0	2	0	-1	2	2	2	2	0	2	2	2	2	0	2	2	2	0	0	2	2	2	2	2	0	2	0	0	2	0	0	0	0	2	0	1	2	0	2	2	2	2	0	0	-1	0	2	2	2	2	2	2	0	0	2	2	2	-1	2	0	2	0	0	0	0	0	2	2	2	0	0	2	0	0	2	2	0	2	2	2	0	0	2	2	0	0	2	0	0	1	0	0	2	2	0	0	2	2	0	0	2	2	2	2	2	0	0	0	0	2	2	0	2	0	2	2	2	2	0	2	0	0	2	0	2	0	2	0	2	0	0	2	0	0	2	0	2	2	0	2	0	2	0	2	0	0	2	2	0	2	0	0	0	0	1	0	2	0	2	0	0	0	2	2	0	2	0	0	2	0	0	2	0	0	2	2	0	0	0	0	0	2	0	2	2	0	0	0	0	2	2	0	0
 PZA02367_1          	0	0	2	0	0	2	2	0	2	0	2	2	0	0	0	0	0	2	2	0	2	0	2	2	-1	-1	2	0	0	2	0	2	1	0	2	0	0	0	2	2	0	0	0	-1	2	0	2	0	0	0	0	-1	2	0	0	2	0	2	0	0	0	2	2	2	0	2	2	0	2	2	0	0	2	0	0	2	-1	0	2	2	0	0	2	0	0	2	0	0	2	0	0	2	-1	0	0	0	0	1	0	2	2	0	2	2	0	0	-1	0	0	2	2	2	2	0	0	0	0	2	2	0	0	0	0	0	2	0	0	-1	2	2	0	2	0	2	2	2	2	0	0	0	0	0	0	0	2	0	2	0	0	0	2	0	2	0	2	0	0	0	2	0	2	2	1	0	2	2	2	0	0	0	0	2	0	0	0	2	0	2	2	2	0	2	2	0	0	0	0	2	0	0	0	0	2	0	2	2	0	0	2	2	2
 PHM662_27           	0	0	2	0	0	2	2	0	2	0	2	2	0	0	0	0	0	2	2	0	2	0	2	2	0	0	2	0	0	2	0	2	1	0	2	0	0	0	2	2	0	0	0	0	2	0	2	0	0	0	0	0	0	0	0	2	0	2	0	0	0	2	2	0	0	2	2	0	0	2	0	0	2	0	0	2	0	0	2	2	0	0	2	0	0	2	0	0	2	0	0	2	0	0	0	0	0	1	0	2	2	0	2	2	0	0	0	0	0	2	2	2	2	0	0	0	0	2	2	0	0	0	0	0	2	0	0	0	2	2	0	2	0	2	2	0	2	0	0	0	0	0	0	0	2	0	2	0	0	0	2	0	2	0	2	0	0	0	2	0	2	2	1	0	2	2	2	0	0	0	0	2	0	0	0	2	0	2	2	2	0	2	2	0	0	0	0	2	0	0	0	0	2	0	2	2	0	-1	2	2	2
 PHM3762_18          	0	2	2	0	-1	2	2	0	2	0	2	2	2	2	2	2	0	2	2	0	0	0	2	2	2	0	0	0	0	2	0	2	1	2	2	0	2	0	2	2	0	2	0	0	2	0	2	0	0	0	0	0	0	0	2	2	0	2	0	0	0	2	2	2	0	-1	2	0	0	2	0	2	2	2	2	0	-1	0	2	0	0	0	2	0	0	2	0	0	0	0	2	2	-1	0	0	0	0	1	0	2	2	0	2	0	0	0	0	0	0	2	2	2	2	2	0	2	2	2	2	0	0	0	0	2	2	2	0	0	2	2	0	2	2	0	2	0	0	0	0	2	0	0	0	0	2	0	2	2	0	0	2	0	2	0	2	0	0	2	2	0	0	2	1	0	2	2	2	2	0	0	0	2	2	0	0	2	0	2	2	2	0	2	0	0	0	2	0	2	0	2	0	0	2	0	2	2	0	0	2	2	2
 PZA00865_1          	0	2	2	0	2	2	2	2	2	0	2	0	2	-1	2	2	0	2	0	0	0	0	0	2	2	0	0	0	2	2	0	2	2	2	2	0	2	2	2	2	0	2	0	1	2	0	2	0	0	2	2	-1	0	0	2	2	0	2	2	0	0	2	2	2	0	-1	2	0	0	2	0	2	0	2	2	0	2	0	2	0	2	0	2	0	0	2	0	0	0	0	2	2	1	0	0	0	0	-1	0	2	2	0	2	0	0	0	0	0	0	2	2	2	2	2	0	2	2	2	2	2	0	0	0	2	2	2	0	0	2	2	0	0	2	0	2	0	0	0	0	2	0	0	0	0	2	0	2	2	0	0	2	0	2	0	2	0	0	2	2	0	0	2	0	0	2	0	0	2	0	0	0	0	2	0	0	2	0	0	0	2	0	2	0	0	0	2	0	2	0	2	0	0	2	0	2	2	0	0	2	2	2
 PZA03578_1          	0	2	2	0	2	0	0	2	2	2	2	0	2	2	2	2	0	0	0	0	0	0	0	2	2	0	0	0	2	2	0	2	1	2	2	0	2	2	2	2	0	2	0	0	2	0	2	0	0	2	2	0	2	0	2	2	2	2	2	0	0	2	2	2	2	-1	2	2	0	2	0	2	0	2	0	0	2	0	2	0	2	0	2	0	0	2	0	2	0	0	2	0	-1	0	0	0	0	0	0	2	0	0	0	0	0	0	0	0	0	2	2	2	0	2	0	2	2	0	2	2	0	0	0	2	2	2	0	0	2	2	2	0	2	0	0	0	0	0	2	2	0	0	0	0	0	0	2	2	0	0	2	2	2	-1	2	0	0	2	2	2	0	2	0	0	0	0	0	2	2	0	0	0	2	0	0	0	0	0	0	2	0	2	0	0	0	0	0	2	2	2	0	0	2	0	2	2	0	0	2	2	2
 PHM12992_5          	0	2	2	2	-1	0	0	0	2	2	2	0	2	2	2	0	0	0	0	0	0	0	0	2	2	0	1	0	2	2	0	2	1	2	2	0	2	2	2	-1	0	2	0	0	2	0	2	2	0	2	2	0	-1	0	2	2	2	2	2	0	0	2	2	2	2	0	2	2	2	2	0	2	0	0	0	0	2	2	2	0	0	0	2	0	0	2	0	2	0	2	2	0	-1	0	2	0	0	0	-1	2	0	0	0	0	0	0	0	0	0	2	2	2	0	2	0	2	2	0	2	2	0	0	0	2	2	2	0	0	2	2	2	0	2	0	0	0	0	0	2	2	0	0	0	0	0	0	2	2	0	0	2	2	2	-1	2	0	0	2	2	2	0	2	0	0	0	0	0	2	2	0	0	0	2	0	0	0	0	0	0	2	0	2	0	0	0	0	0	0	2	2	0	0	2	0	0	2	0	0	2	2	2
 PHM2524_4           	0	2	2	2	-1	0	0	0	2	2	2	0	2	2	0	0	0	0	0	0	0	0	0	2	2	0	1	0	0	2	0	2	1	2	2	0	0	2	2	-1	0	0	0	0	2	0	2	2	0	2	2	0	0	0	2	2	2	-1	2	0	0	2	0	2	2	0	2	2	2	2	0	2	0	0	0	2	-1	2	2	0	0	0	2	0	0	2	0	2	0	2	2	0	-1	0	2	0	0	0	0	2	0	0	0	0	0	0	0	0	0	2	2	2	0	2	0	2	0	0	2	0	0	0	0	0	2	2	0	0	2	2	2	0	2	0	0	0	0	2	2	2	0	0	0	0	0	0	2	2	0	0	2	0	2	2	2	0	0	0	2	2	0	2	0	0	0	0	0	2	2	0	0	0	2	0	0	0	0	0	0	2	0	2	0	0	0	0	0	0	2	2	0	0	2	0	0	2	0	0	2	2	2
 PZA02164_16         	0	2	2	0	-1	2	0	0	2	2	2	0	2	2	0	0	0	0	0	0	0	0	0	2	2	0	-1	0	0	2	0	2	1	2	2	0	0	2	2	-1	0	0	0	0	2	0	2	2	0	2	2	-1	-1	0	-1	2	0	2	2	0	0	2	0	2	2	-1	2	2	2	2	0	2	0	0	0	2	-1	2	2	0	0	0	2	0	0	0	0	2	0	-1	2	0	0	0	2	0	0	-1	0	-1	2	0	0	0	0	-1	0	0	0	2	2	2	0	2	2	2	0	0	0	0	0	0	0	0	2	2	0	2	2	2	2	0	2	0	-1	0	0	2	2	2	0	0	0	0	0	0	2	-1	0	0	2	0	2	1	0	0	0	0	2	2	0	2	0	0	0	0	0	2	2	0	0	0	2	0	0	0	-1	0	0	2	0	2	0	2	0	0	0	0	2	2	0	0	2	0	0	2	0	0	0	2	2
 PZA01608_1          	0	2	2	0	-1	2	0	0	2	2	2	0	-1	2	0	2	0	0	0	0	0	0	0	2	2	0	-1	0	0	2	0	2	1	2	2	0	0	2	2	-1	-1	-1	0	-1	2	0	2	2	0	2	2	0	1	0	0	2	0	2	2	0	-1	2	0	2	2	-1	2	2	2	2	0	2	0	0	0	2	2	2	2	0	0	0	2	0	0	2	0	2	0	2	2	0	-1	0	2	0	0	1	0	-1	2	0	0	0	0	0	0	0	0	2	2	2	0	-1	2	0	0	0	0	0	0	2	0	0	2	2	0	2	2	0	2	0	2	0	0	-1	0	2	0	2	0	0	0	0	0	0	2	2	0	0	2	0	2	2	0	0	0	0	2	2	0	2	1	-1	0	0	0	-1	2	0	0	0	0	0	0	0	0	0	0	2	0	2	0	2	2	0	0	0	2	2	-1	0	2	0	0	2	0	0	-1	0	2
 PZA00148_3          	0	2	2	0	-1	2	0	0	2	2	2	0	2	2	0	2	0	0	0	0	0	0	0	2	2	0	-1	0	0	0	0	2	1	2	2	0	0	2	2	-1	-1	0	0	-1	2	0	2	2	0	2	0	0	1	0	0	2	0	2	2	0	0	2	0	2	2	-1	2	2	2	2	0	2	0	0	0	2	2	2	2	0	0	0	2	0	0	2	0	0	0	2	2	0	-1	0	2	0	0	-1	0	-1	2	0	0	0	0	0	0	0	0	2	2	2	0	2	2	0	0	0	0	0	0	2	0	0	2	2	0	2	2	0	2	0	2	0	0	0	0	2	0	2	0	0	0	0	0	0	2	2	0	0	2	0	2	2	0	0	0	0	2	2	0	2	1	0	0	0	0	2	2	0	0	0	0	0	0	-1	0	0	0	2	0	2	0	2	2	0	0	0	2	2	0	0	0	0	0	2	0	0	-1	0	2
 PZA02040_2          	0	2	0	0	-1	2	0	0	2	2	2	0	2	2	0	2	0	2	0	0	0	0	0	2	2	0	-1	0	0	0	0	2	1	2	2	0	0	2	2	-1	0	0	2	1	2	0	2	2	0	2	0	0	-1	0	0	2	0	2	2	0	0	0	0	2	2	-1	2	2	0	0	0	2	0	0	0	2	2	0	2	0	0	0	2	0	2	2	0	0	0	2	2	0	-1	2	2	2	0	0	0	-1	2	0	0	0	0	0	2	0	0	2	2	2	0	2	2	0	0	0	0	0	0	2	0	0	2	2	0	-1	2	0	2	0	2	0	2	0	0	2	0	2	0	0	0	0	2	0	2	2	2	2	2	0	2	2	0	0	0	0	2	0	0	2	1	0	2	0	0	2	2	0	0	2	0	-1	0	0	0	0	0	2	2	2	2	2	2	0	0	0	2	2	0	2	0	0	0	2	0	0	-1	0	2
 PHM1899_157         	0	2	0	0	-1	0	0	0	2	2	2	0	2	0	0	2	0	2	0	0	0	0	0	2	0	0	1	0	0	0	0	0	2	0	2	0	2	2	2	0	2	0	0	1	0	0	2	2	0	0	0	0	0	0	0	2	0	0	2	0	0	0	0	2	2	0	2	0	0	0	0	2	0	0	0	2	0	0	2	2	0	0	2	0	0	0	0	0	0	2	2	2	0	2	2	2	0	-1	0	0	0	0	0	0	0	2	2	0	0	2	0	2	0	0	2	0	0	0	0	0	0	2	0	0	0	0	0	2	2	0	0	0	0	0	2	0	0	0	0	2	0	0	0	0	0	2	2	2	0	2	0	0	2	2	0	0	-1	0	0	0	0	2	0	0	2	0	0	0	2	0	0	2	0	0	0	0	0	0	2	2	2	0	2	0	2	0	0	0	0	0	0	2	0	0	0	0	0	0	-1	0	0
 PZA02633_4          	0	2	0	0	-1	2	0	0	2	2	2	0	2	2	0	2	0	2	0	0	0	0	0	2	2	0	1	0	0	0	0	2	2	2	2	0	2	2	2	2	2	0	2	1	0	0	2	2	0	2	0	0	1	0	0	2	0	2	2	0	0	0	0	2	2	0	2	2	0	0	2	2	0	0	0	2	2	0	2	2	0	0	2	2	2	0	0	0	0	2	2	2	-1	2	2	2	0	-1	0	0	2	0	0	0	0	2	2	0	0	2	0	2	0	0	2	0	0	0	0	0	0	2	0	0	0	2	0	2	2	0	2	0	0	0	2	0	0	2	0	2	0	0	2	0	2	2	2	2	2	2	2	0	2	2	0	0	2	0	0	0	0	2	1	0	2	0	0	0	2	0	0	2	0	0	0	0	0	0	2	2	2	2	2	2	2	0	0	0	2	0	0	2	0	0	0	2	0	0	0	0	0
 PHM6386_11          	1	2	0	0	-1	2	0	0	2	2	2	0	2	2	2	2	0	2	0	0	2	2	0	2	2	-1	2	0	0	0	0	2	1	0	2	0	2	2	2	-1	2	0	2	1	0	2	2	2	0	2	0	0	0	0	0	2	0	2	2	0	0	0	0	2	0	0	0	2	0	0	2	2	0	0	0	2	0	0	2	2	2	0	2	2	2	0	0	0	0	2	2	2	-1	2	2	2	0	-1	0	0	2	0	0	0	2	2	2	0	0	2	0	2	0	0	2	0	0	0	0	0	0	2	0	0	0	2	0	2	2	0	2	0	0	0	2	2	0	2	0	2	0	0	2	0	2	2	2	2	-1	2	2	0	2	2	0	0	2	0	0	0	0	0	1	0	2	0	0	0	2	0	0	2	0	0	0	0	0	0	2	2	2	2	2	2	2	0	0	0	2	0	0	2	0	0	2	2	0	2	0	0	0
 PHM7908_25          	1	2	0	0	-1	2	0	0	2	2	2	0	2	2	2	2	0	2	0	0	2	2	0	2	2	0	2	0	0	0	0	2	1	0	2	0	2	2	2	-1	-1	0	2	1	0	2	2	2	0	2	0	0	-1	0	0	2	0	2	2	0	0	0	0	2	0	0	0	2	0	0	2	2	0	0	0	2	1	0	2	2	2	0	2	2	2	0	0	0	0	2	2	2	0	2	2	2	0	0	0	0	2	0	0	0	2	2	2	0	0	2	0	2	0	0	2	0	0	0	0	0	0	2	0	0	0	2	0	2	2	0	2	0	0	0	2	2	0	2	0	2	0	0	2	0	2	2	2	2	2	2	2	0	2	-1	0	0	2	0	0	0	0	0	1	0	2	0	0	0	2	0	0	2	0	0	0	0	0	0	2	2	2	2	2	2	2	0	0	0	2	0	0	2	0	0	2	2	0	2	0	0	0
 PZA01142_4          	1	2	0	0	-1	2	0	0	2	2	2	0	2	2	2	2	-1	2	0	0	2	2	0	2	2	0	2	0	0	0	0	2	1	0	2	0	2	2	2	2	-1	0	2	1	0	2	0	2	0	2	0	0	0	0	0	2	0	2	2	0	0	0	0	2	0	0	0	2	0	0	2	2	0	0	0	2	0	2	2	2	2	0	2	2	2	0	0	0	0	2	2	2	-1	2	2	2	0	0	0	0	2	0	0	0	2	2	2	0	0	2	0	2	0	0	2	0	0	0	0	2	0	2	0	0	0	2	0	2	2	0	2	0	0	0	2	2	0	2	0	2	0	0	2	0	2	2	2	2	2	2	2	0	2	2	0	0	-1	0	0	0	0	0	2	0	2	2	0	0	2	0	0	2	0	0	0	0	0	0	2	2	2	2	2	0	2	0	0	0	2	0	0	2	0	0	2	2	0	2	0	0	0
 PZA02068_1          	0	2	0	0	-1	2	0	0	2	2	2	0	2	2	2	2	0	2	0	0	2	2	0	2	0	0	0	0	0	0	0	2	-1	0	2	0	2	0	2	2	-1	0	2	-1	0	2	0	2	0	2	0	0	0	2	0	2	0	2	2	0	0	0	0	2	0	0	0	2	0	0	2	2	0	0	0	2	0	0	2	2	2	0	0	2	2	0	0	0	0	2	2	2	-1	2	2	2	0	2	0	-1	2	0	0	0	2	0	2	0	0	2	0	2	0	0	2	0	0	0	0	2	0	2	0	0	0	2	0	2	2	0	2	0	0	0	2	2	2	2	0	0	0	0	2	0	2	2	2	2	2	2	2	0	2	0	0	0	-1	0	0	0	0	0	2	0	2	2	0	0	2	0	0	2	0	0	0	0	0	0	2	2	2	0	2	0	2	0	0	0	2	0	0	2	0	0	2	2	2	2	0	0	0
 PZA01680_3          	1	2	0	0	-1	2	0	0	2	2	2	0	-1	2	2	2	0	2	0	2	2	2	0	2	0	0	2	0	2	0	0	2	0	0	0	0	2	0	2	2	-1	0	2	-1	0	2	0	0	0	2	0	2	2	2	0	2	0	2	0	2	-1	0	0	0	0	0	0	2	-1	0	2	2	0	0	0	2	2	0	2	2	2	2	0	2	2	-1	0	2	0	2	0	2	0	2	2	2	0	2	0	0	2	0	0	0	2	2	2	2	0	2	2	2	2	0	2	0	0	0	0	2	0	0	0	0	0	2	0	0	2	0	2	2	0	0	2	2	2	2	0	0	2	0	2	0	2	2	2	-1	0	2	2	0	2	2	0	2	2	0	2	0	0	0	2	0	2	2	0	-1	2	2	2	0	0	0	0	0	0	0	2	2	2	0	2	0	2	0	0	2	2	0	0	2	0	0	2	2	2	2	0	2	0
 PZA03339_2          	-1	2	0	0	-1	2	0	0	2	2	2	0	2	2	2	2	0	2	0	2	2	2	0	0	0	0	2	0	2	0	0	2	0	2	0	0	2	0	2	2	-1	0	2	-1	0	2	0	0	-1	2	-1	2	2	2	0	2	0	2	0	2	-1	0	0	-1	0	0	0	2	0	0	2	2	0	0	0	2	-1	0	2	2	2	2	-1	2	2	0	0	2	-1	2	0	2	0	2	2	2	0	-1	0	-1	2	0	-1	0	2	2	2	2	2	2	2	2	2	-1	0	0	0	0	0	2	0	0	2	0	0	2	0	-1	2	0	2	0	0	0	2	2	2	2	0	0	2	0	2	2	2	2	2	0	0	2	0	0	2	2	0	2	2	2	2	0	0	0	2	0	2	2	0	0	2	2	2	0	0	0	0	0	0	-1	0	2	2	0	2	0	2	0	0	2	2	2	0	2	-1	0	2	2	2	2	-1	2	0
 PZA03120_1          	0	0	0	0	1	2	2	0	0	2	2	-1	0	2	0	2	0	2	0	0	2	2	2	0	0	2	1	0	2	2	0	0	1	2	0	2	0	0	0	2	0	2	2	1	2	0	2	0	2	2	0	2	1	0	2	2	0	2	2	2	0	2	2	2	0	-1	0	2	2	2	2	0	2	0	2	0	-1	2	0	0	0	0	0	0	2	2	2	0	0	2	0	2	0	0	0	0	0	1	2	-1	2	2	0	0	2	0	2	0	2	0	2	2	0	0	2	0	0	0	0	2	2	2	0	2	0	0	2	2	2	0	2	2	2	0	0	0	0	2	0	2	0	0	0	2	0	0	2	2	0	0	0	2	2	2	0	0	0	2	-1	2	2	2	1	-1	0	2	0	0	0	0	0	2	0	0	0	0	0	2	0	0	0	2	0	2	0	0	2	2	0	0	0	2	2	2	2	0	0	0	2	0	2
 PHM2551_31          	0	0	0	0	1	2	2	0	0	2	2	2	0	2	0	2	-1	2	0	0	0	2	2	0	0	2	1	0	2	2	0	0	1	2	0	2	0	0	0	2	0	2	2	1	2	0	2	0	2	2	0	2	1	0	2	2	0	2	2	2	0	2	2	2	0	-1	0	2	2	2	2	0	2	0	2	0	2	2	2	0	0	0	0	0	2	2	2	0	0	2	0	2	0	0	0	0	0	1	2	-1	2	2	0	0	2	2	2	0	2	0	2	2	0	0	2	0	0	0	0	2	2	0	0	2	0	0	2	2	2	0	2	2	2	0	0	0	0	2	0	2	0	0	0	0	0	0	0	2	0	0	0	2	2	-1	0	0	0	2	2	2	2	2	1	2	0	2	0	0	0	0	0	2	0	0	0	0	0	-1	0	0	0	2	-1	2	0	0	2	2	0	0	0	2	2	2	2	0	0	0	2	0	2
 lac1_3              	-1	0	0	2	0	0	0	0	0	2	2	2	0	0	0	2	0	2	0	0	0	2	0	2	0	2	1	0	0	2	0	0	2	2	0	2	2	0	0	2	0	0	2	1	2	0	2	0	2	2	0	0	1	2	2	2	2	2	2	2	2	2	0	0	0	-1	0	2	2	0	0	0	0	2	2	0	0	0	2	0	0	2	0	0	2	2	0	2	0	2	0	2	1	2	0	2	0	1	2	2	2	2	2	0	2	2	0	0	2	0	2	2	2	0	2	2	2	0	2	2	2	0	0	2	2	2	2	2	2	0	0	0	2	2	2	0	0	2	2	2	2	0	2	0	0	0	0	2	2	0	2	2	2	0	2	0	0	2	0	2	0	2	1	0	0	2	0	0	0	2	0	2	2	0	0	0	2	2	0	2	0	2	0	0	2	0	2	0	0	0	2	2	0	0	0	0	2	0	2	2	2
 PZA00571_1          	-1	0	0	2	0	0	0	0	0	2	2	2	-1	0	0	2	0	2	0	0	0	2	0	2	0	2	-1	0	0	2	0	0	2	2	0	2	2	0	0	2	0	0	2	2	2	0	2	0	2	2	0	0	2	2	2	2	2	2	2	2	-1	2	0	0	0	0	0	2	2	0	0	0	0	2	2	0	1	0	2	0	0	2	0	0	2	2	0	2	0	2	0	2	-1	2	0	2	0	1	2	2	2	2	2	0	2	2	0	-1	2	0	2	2	2	0	2	2	2	0	2	2	2	0	0	2	2	2	2	2	2	0	0	1	2	2	2	0	0	2	2	2	2	0	2	0	-1	0	0	2	2	0	2	2	2	-1	2	0	0	2	0	2	0	2	1	0	0	2	0	0	0	2	0	2	2	-1	0	0	2	2	0	2	0	2	0	0	2	0	2	0	0	0	2	2	0	0	0	0	2	-1	2	2	2
 PHM13020_10         	1	0	0	2	0	0	0	0	0	2	2	2	0	0	0	2	0	2	0	0	0	2	0	2	0	2	1	0	0	2	0	0	2	2	0	2	2	0	0	2	-1	0	2	2	2	0	2	0	2	2	2	0	1	2	2	2	2	2	2	2	2	2	0	0	0	-1	0	2	2	0	0	0	0	2	2	0	0	0	2	0	0	2	0	0	2	2	0	2	-1	2	0	2	1	2	0	2	0	1	2	2	2	2	2	0	2	2	0	0	2	0	2	2	2	-1	2	2	2	0	2	2	2	0	0	2	2	2	2	2	2	0	0	0	2	2	2	0	0	2	2	2	2	0	2	0	0	0	0	2	2	0	2	2	2	0	2	0	0	2	0	2	0	2	1	0	0	2	0	0	0	2	0	2	2	-1	0	0	2	2	0	2	0	2	0	0	2	0	2	0	0	0	2	2	0	0	0	0	2	0	2	2	2
 PZA00473_5          	-1	0	0	2	0	0	0	0	0	2	2	2	0	0	0	2	0	2	0	0	0	2	0	2	0	2	1	0	0	2	0	0	2	2	0	2	2	0	0	2	0	0	2	2	2	0	2	0	2	2	2	0	-1	2	2	-1	2	2	2	2	2	2	0	0	0	0	0	2	2	0	0	0	0	2	2	0	0	0	2	0	0	2	0	0	2	2	0	2	0	2	0	2	-1	2	0	2	0	1	2	2	2	2	2	0	2	2	0	0	2	0	2	2	2	0	2	2	2	0	2	2	2	0	0	2	2	2	2	2	2	0	0	0	2	2	2	0	0	2	2	2	2	0	2	0	0	0	0	2	2	0	2	2	2	0	2	0	0	2	0	2	0	2	1	0	0	2	0	0	0	2	0	2	2	0	0	0	2	2	0	2	0	2	0	0	2	0	2	0	0	0	2	2	0	0	0	0	-1	0	2	2	2
 PHM4870_7           	1	0	0	2	0	0	0	0	0	2	2	0	0	0	0	2	0	2	0	0	0	2	0	2	0	2	1	0	0	2	0	0	2	2	0	2	2	0	0	2	0	0	2	1	2	0	2	0	-1	2	2	0	1	2	2	2	2	2	2	2	2	2	0	0	0	-1	0	2	2	0	0	0	0	2	2	0	0	0	2	0	0	2	0	0	2	2	0	2	0	2	0	2	1	2	0	2	0	1	2	2	2	2	2	0	2	2	0	0	2	0	2	2	2	-1	2	2	2	0	2	2	2	0	0	2	2	2	2	2	2	0	0	0	2	2	2	0	0	2	2	2	2	0	2	0	0	0	0	2	2	0	2	2	2	0	2	0	0	2	0	2	0	2	1	0	0	2	0	0	0	2	0	2	2	0	0	0	2	2	0	2	0	2	0	0	2	0	2	0	0	0	2	2	0	0	0	0	2	0	2	2	2
 PZB00414_2          	-1	0	0	2	0	0	0	0	0	2	2	0	0	2	0	0	0	2	0	0	0	2	0	2	0	2	1	0	0	2	0	0	2	2	0	2	2	0	0	2	-1	0	2	1	2	0	2	0	2	2	2	0	2	2	2	0	2	2	2	2	2	2	0	0	0	-1	0	2	2	0	0	0	0	2	2	0	1	0	2	0	0	2	0	0	2	0	0	2	0	2	0	2	2	2	0	2	2	-1	2	2	2	2	2	0	2	2	0	0	2	0	2	2	2	0	2	2	2	0	2	2	2	0	0	2	2	2	2	2	2	0	0	0	2	2	2	0	0	2	2	2	2	0	2	0	0	0	0	2	2	0	2	2	2	0	2	0	0	0	0	2	0	2	1	0	0	2	0	0	0	2	0	2	2	0	0	0	2	2	0	2	0	2	2	0	2	0	2	0	0	0	2	2	0	0	0	0	2	0	-1	2	2
 PZA02148_1          	1	0	0	2	0	0	0	0	0	0	2	0	0	2	0	0	0	2	0	0	0	2	0	2	0	2	1	0	0	2	2	0	2	2	0	2	2	0	0	2	-1	0	2	2	2	0	2	2	2	2	0	0	2	2	2	0	2	2	2	2	2	2	0	0	0	2	0	0	2	0	0	0	0	2	2	0	1	0	2	0	0	2	0	0	2	0	0	2	0	2	0	0	2	2	0	2	2	2	2	2	2	2	0	0	2	2	0	-1	2	0	2	2	2	0	2	2	2	0	2	2	2	0	0	2	2	2	2	0	0	0	0	0	2	0	2	0	0	2	2	2	2	0	2	2	0	0	0	2	0	0	2	2	2	0	2	0	0	0	0	0	0	2	2	0	0	2	0	0	0	2	0	2	2	0	0	2	2	2	0	2	0	2	2	0	2	0	2	0	2	0	2	2	0	0	0	0	2	0	0	2	2
 PHM7922_8           	2	2	2	2	2	2	0	2	2	0	2	2	0	0	0	0	2	0	0	0	0	0	2	0	0	2	2	0	0	2	2	2	2	2	0	2	2	2	0	2	2	2	2	0	0	0	2	2	0	2	0	0	2	0	2	0	2	2	0	2	2	0	0	2	2	2	2	0	2	0	2	0	0	0	2	2	0	0	2	2	0	2	0	2	2	0	0	2	2	2	2	0	2	0	0	0	2	1	2	0	2	0	0	0	2	2	0	2	2	2	2	0	2	0	2	2	2	2	2	0	2	0	2	0	2	0	2	0	2	2	0	0	2	0	2	2	0	2	2	2	2	2	2	2	0	0	0	2	0	0	0	0	0	-1	2	2	0	0	0	0	0	0	1	0	2	0	2	2	0	2	0	0	2	2	0	2	2	0	0	-1	0	0	2	0	2	2	0	0	2	0	2	2	0	0	0	0	2	2	0	2	2
 PZA00910_1          	1	2	2	2	2	0	0	2	2	0	2	2	2	0	0	0	2	0	2	2	0	0	2	0	0	2	2	0	0	2	0	2	1	2	2	2	2	2	0	2	-1	2	2	0	0	0	2	2	2	0	0	0	2	0	2	0	0	2	0	2	2	0	2	2	2	2	2	0	2	2	2	0	-1	0	2	2	1	0	2	2	0	2	0	2	2	0	2	2	2	2	2	0	-1	0	0	0	2	1	0	0	2	0	0	0	2	2	0	2	0	2	2	0	2	0	2	2	2	2	2	2	2	0	2	0	2	0	2	2	0	2	0	2	2	2	2	2	0	2	2	2	0	0	2	2	0	0	0	2	0	0	0	2	0	0	2	2	0	0	0	0	0	0	2	0	2	2	2	2	0	2	-1	0	2	2	2	2	2	0	0	0	2	0	2	0	2	2	0	0	2	0	2	2	0	0	0	0	2	2	0	2	2
 PHM5529_4           	1	2	2	2	2	0	0	2	2	0	2	2	2	0	0	0	2	-1	2	2	0	0	2	0	0	2	2	0	0	2	0	2	1	2	2	2	2	2	0	2	-1	2	2	0	0	0	2	2	-1	0	0	0	1	0	2	0	0	-1	0	2	2	0	2	2	2	2	2	0	2	2	2	0	2	0	2	2	0	0	2	2	0	2	0	2	2	0	2	2	2	2	2	0	-1	0	0	0	2	1	0	0	2	0	0	0	2	2	0	0	0	2	2	0	2	0	2	2	2	2	2	2	2	0	2	0	2	0	2	2	0	2	0	0	2	2	2	2	0	2	2	2	0	0	2	2	0	0	0	2	2	0	0	2	0	0	2	2	-1	0	0	0	0	0	2	0	2	2	2	2	0	2	0	0	2	2	2	2	2	0	0	0	2	0	2	0	2	2	0	0	2	0	-1	2	0	0	0	0	2	2	0	2	-1
 PHM4468_13          	1	2	2	2	2	0	0	2	2	0	2	2	-1	0	0	0	2	0	2	2	0	0	2	0	0	2	2	0	0	2	0	2	1	2	2	2	2	2	0	2	-1	2	2	-1	0	0	2	2	2	0	0	0	1	0	2	0	0	2	0	2	-1	0	2	2	2	2	2	0	2	2	2	0	2	0	2	2	0	0	2	2	0	2	0	2	2	0	2	2	2	2	2	0	-1	0	0	0	2	1	0	0	2	0	0	0	2	2	0	0	0	2	2	0	2	0	2	2	2	2	2	2	2	0	2	0	2	0	2	-1	0	2	0	0	2	2	2	2	0	2	2	2	0	0	2	2	0	0	0	2	2	0	0	2	0	0	2	2	-1	0	0	0	0	2	2	-1	2	2	2	2	0	2	0	0	2	2	2	2	2	0	0	0	2	0	2	0	2	2	0	0	2	0	-1	2	0	0	0	0	2	2	0	2	2
 PZA01909_2          	1	0	2	2	-1	2	0	2	0	0	0	2	2	2	2	0	0	0	0	0	2	2	0	0	2	2	2	2	0	0	0	2	-1	2	2	2	0	2	2	0	-1	0	0	-1	2	2	0	2	2	0	0	2	1	2	2	2	0	2	0	0	2	0	0	0	0	-1	2	2	2	0	0	2	2	0	2	2	2	0	0	0	0	2	2	2	0	0	0	2	2	0	2	2	-1	0	2	0	2	2	0	-1	2	2	0	2	2	0	2	0	2	0	2	0	0	0	0	2	0	2	2	0	2	2	0	0	0	0	2	2	0	2	2	2	0	0	0	2	0	0	2	2	2	2	2	2	0	2	0	2	2	2	2	0	2	2	2	0	0	2	2	0	0	2	0	-1	2	0	0	2	0	2	0	0	2	2	0	0	0	2	2	2	2	0	2	2	0	0	2	2	0	0	2	-1	0	2	2	0	2	0	2	0	0
 PHM4080_15          	-1	0	2	2	-1	2	0	2	0	0	0	2	2	2	2	0	2	0	0	0	2	2	0	0	2	2	2	-1	0	0	0	0	-1	2	2	2	0	2	0	-1	0	0	0	-1	2	2	0	2	-1	0	0	2	1	2	2	0	0	2	0	0	2	0	0	0	0	-1	2	2	2	0	0	2	2	0	2	2	-1	0	0	0	0	2	2	0	0	0	0	2	2	0	2	2	-1	0	2	0	2	2	0	0	0	0	0	2	2	0	2	0	2	0	0	0	2	0	0	2	0	2	2	0	2	0	0	0	0	0	2	2	0	2	2	2	0	0	0	2	0	0	2	0	2	2	2	2	0	0	0	2	0	2	2	0	2	2	2	0	0	2	2	0	0	2	1	0	2	2	0	2	0	2	0	0	2	2	0	0	0	2	2	2	2	2	2	0	0	0	2	0	0	0	2	0	2	2	2	0	2	0	2	0	0
 PZA01933_3          	1	0	2	2	-1	2	0	2	0	0	0	2	2	0	2	0	2	0	0	0	2	2	0	0	2	2	2	2	0	0	0	0	-1	2	2	2	0	2	0	-1	0	0	0	1	2	2	0	2	0	0	0	-1	1	2	2	0	2	2	0	0	-1	0	0	0	0	-1	2	2	2	0	0	2	2	0	2	2	2	0	0	0	0	2	2	0	0	0	0	2	2	0	0	2	-1	0	2	0	2	2	0	0	0	0	0	2	2	0	0	0	2	0	0	0	2	0	0	2	0	2	2	0	2	0	0	0	0	0	2	2	0	2	2	2	0	0	2	2	0	0	2	0	2	2	2	2	0	0	0	2	0	2	2	0	2	2	2	0	0	2	2	0	0	2	1	0	2	2	0	2	0	2	0	0	2	2	0	0	0	2	2	2	2	2	2	0	0	0	2	0	0	0	2	0	2	2	2	2	2	0	2	0	0
 PZA03583_1          	0	2	2	2	-1	2	0	2	2	0	0	0	0	0	0	0	2	0	0	0	2	2	2	0	2	2	-1	0	0	0	2	2	-1	2	2	2	2	2	0	0	0	0	2	-1	2	0	0	0	2	0	0	2	-1	2	2	2	2	2	2	2	2	0	0	0	0	2	2	2	2	2	0	2	2	0	2	2	1	0	0	0	0	2	2	0	2	0	0	0	2	0	0	0	-1	0	0	0	0	2	0	0	0	2	2	2	2	0	2	2	0	0	0	0	0	0	2	0	2	2	0	2	2	0	0	0	0	0	2	0	0	0	2	0	0	0	2	2	0	2	0	0	2	2	2	0	0	2	0	2	0	0	2	0	2	2	2	0	0	2	2	0	0	0	0	0	2	0	2	2	0	0	0	0	0	0	0	0	0	2	0	2	2	0	2	0	0	0	2	2	0	0	2	2	2	2	2	2	0	0	0	0	2
 PZA02854_13         	0	2	2	2	-1	2	0	2	2	0	0	0	0	0	0	2	2	0	2	0	2	2	2	0	2	2	1	0	0	0	2	2	-1	0	2	2	2	2	0	0	0	0	2	-1	0	0	0	0	2	0	0	2	0	2	2	0	2	2	2	2	2	0	0	2	0	2	2	2	2	2	0	2	2	0	2	2	-1	0	0	0	0	2	2	0	2	0	0	0	2	0	0	0	-1	0	0	0	0	1	0	0	0	2	2	2	2	0	2	2	-1	0	0	0	0	0	2	0	2	2	0	2	2	0	0	0	0	0	2	0	0	0	2	0	0	0	2	2	0	2	0	0	2	2	0	0	0	2	0	2	0	0	2	0	0	2	2	0	0	0	0	0	0	0	0	0	2	0	2	2	0	0	0	0	0	0	0	0	0	2	2	2	2	0	2	0	0	0	2	-1	0	0	2	2	2	2	2	2	0	0	0	0	2
 PHM1912_20          	0	2	0	2	1	0	0	2	2	0	2	0	0	0	0	2	2	0	2	0	2	2	2	0	2	2	1	0	0	0	2	0	0	0	2	2	2	2	0	0	0	0	2	1	0	2	0	0	2	0	0	0	0	2	2	0	2	2	0	2	2	0	0	2	0	2	0	2	2	2	0	2	2	2	2	2	2	0	0	0	0	2	2	0	2	2	2	0	0	0	0	0	1	0	0	0	0	1	0	0	0	2	2	0	0	0	2	0	0	0	0	0	2	2	2	0	2	2	0	2	2	0	0	0	2	0	2	0	2	0	2	0	0	0	2	2	0	2	0	0	2	0	0	0	0	0	0	2	0	0	2	2	0	2	2	0	0	0	0	0	0	0	0	0	2	0	2	2	2	2	0	0	0	0	0	0	0	0	2	2	2	0	0	0	0	0	2	2	0	0	2	2	2	2	2	2	0	0	-1	0	0
 PZA01533_2          	0	2	0	2	1	0	0	2	2	2	2	0	0	0	0	2	0	0	2	0	2	2	0	0	0	0	1	0	0	0	0	0	0	0	0	0	2	0	0	0	-1	2	2	-1	2	2	2	0	2	0	2	0	2	2	2	0	2	0	0	2	2	2	0	2	0	2	0	2	0	2	0	0	2	2	2	2	2	0	0	0	0	0	2	0	2	2	2	0	0	0	2	2	1	2	0	2	0	1	0	0	-1	2	2	0	0	0	0	0	0	0	0	0	2	2	2	0	2	2	0	2	2	0	0	2	2	0	2	0	0	2	2	1	0	0	2	0	0	2	0	0	2	0	2	2	2	0	2	2	2	2	2	2	0	-1	2	0	0	0	0	0	0	0	0	0	2	0	2	2	2	2	0	0	0	0	0	2	0	0	2	0	2	2	0	0	2	0	2	2	0	0	-1	2	2	2	2	2	0	0	-1	0	0
 PZA01044_1          	0	2	0	0	-1	0	0	2	2	2	2	0	0	2	2	2	0	0	2	0	2	0	0	0	0	-1	1	2	0	2	0	0	2	0	0	0	0	0	0	-1	2	2	2	1	0	2	2	0	2	0	2	-1	0	0	0	0	2	0	0	2	2	2	2	2	0	-1	0	0	0	2	0	0	0	2	2	2	0	2	0	2	2	0	2	0	2	2	2	0	2	0	2	2	2	2	0	2	2	0	0	0	2	2	2	2	0	2	0	2	0	2	0	0	2	2	2	0	2	2	2	2	2	2	0	2	2	0	2	2	0	2	0	-1	0	0	2	0	0	0	0	0	2	0	2	2	2	0	2	2	2	2	2	2	0	0	0	2	0	2	0	2	0	2	1	0	2	2	2	0	0	2	0	2	0	2	0	2	0	0	2	0	0	2	0	2	2	0	2	0	0	0	2	2	2	2	2	0	2	0	0	2	0
 PZA02388_1          	2	2	2	2	2	2	2	2	0	0	0	2	2	0	2	0	0	0	2	0	0	0	2	0	0	2	0	2	0	2	0	0	1	0	0	0	0	0	0	-1	-1	0	0	1	0	2	0	0	2	2	2	2	2	2	0	2	2	2	2	0	-1	2	0	2	2	0	0	0	0	2	0	2	0	2	0	0	2	0	2	0	2	0	0	0	0	0	0	0	2	0	0	0	-1	0	2	0	0	1	2	-1	2	2	-1	2	0	0	0	0	0	2	0	0	0	0	2	0	0	2	2	0	2	2	0	2	0	0	-1	0	-1	2	2	2	0	0	0	0	0	2	0	0	0	2	2	0	0	0	2	2	2	0	2	2	2	2	0	0	0	2	2	0	0	2	2	0	0	2	0	0	2	0	2	2	0	0	2	0	-1	0	0	0	0	2	2	2	0	0	0	2	2	2	2	0	2	0	0	0	0	2	0	2	0
 PHM5218_14          	2	2	2	2	2	2	2	2	0	0	0	2	-1	0	2	0	0	0	0	0	0	0	2	0	0	2	0	2	0	2	2	0	1	0	0	0	0	0	0	2	0	0	0	-1	0	2	0	0	2	0	2	2	1	2	0	2	2	2	2	0	-1	2	0	2	2	0	0	0	2	2	0	2	2	0	0	0	1	0	2	0	2	0	0	0	0	0	0	0	2	0	0	0	0	0	2	0	0	1	2	-1	2	2	2	2	0	0	2	0	0	2	0	0	0	0	2	0	0	2	2	0	2	2	0	2	0	0	0	0	2	2	2	2	0	0	0	0	2	2	2	0	0	2	2	0	0	0	2	2	2	0	2	2	2	2	0	0	0	2	2	0	0	2	2	0	0	2	0	0	2	0	2	2	0	0	2	0	0	0	0	0	0	0	2	2	0	0	0	2	2	2	2	0	2	0	0	0	0	2	0	2	0
 PZA02955_3          	-1	1	2	0	-1	2	0	0	2	0	1	2	-1	0	2	2	2	2	0	0	2	2	2	2	2	2	-1	0	0	2	1	2	-1	1	1	2	0	2	0	2	-1	2	0	2	2	2	2	1	1	1	2	2	2	2	0	0	1	1	1	1	-1	2	1	2	2	0	1	2	-1	0	2	2	2	0	2	2	-1	0	1	0	1	0	0	0	0	1	0	1	2	-1	2	2	2	1	2	1	2	-1	2	2	2	1	1	2	1	0	2	0	-1	0	0	1	1	2	0	2	0	2	2	1	2	2	1	2	0	1	-1	1	2	0	0	2	0	0	1	1	0	1	2	0	1	2	2	1	0	-1	2	0	2	2	2	2	2	2	2	0	1	0	0	0	1	2	-1	0	2	2	0	-1	2	0	2	1	2	0	0	-1	2	0	0	1	2	1	2	2	0	0	2	2	0	2	2	0	2	0	2	-1	0	2	0	2	0
 PZA01209_1          	1	0	2	0	-1	2	0	0	2	0	0	2	-1	0	2	2	2	2	0	0	2	2	2	2	2	2	0	0	0	2	0	2	1	0	0	2	0	2	0	2	-1	2	0	-1	2	2	2	0	0	0	2	-1	1	0	0	0	0	0	0	0	-1	2	0	2	2	0	0	2	2	0	2	2	2	0	2	2	0	0	0	2	0	0	0	0	0	2	0	0	0	0	2	2	-1	0	2	0	2	1	0	2	2	0	0	2	0	0	2	-1	0	0	0	2	0	2	0	2	0	2	2	0	0	2	0	2	2	0	0	0	2	0	0	0	0	2	0	0	0	0	2	0	0	2	2	2	0	2	0	0	2	2	0	0	0	2	2	2	-1	0	-1	0	0	0	1	0	2	2	0	0	2	0	2	0	2	0	0	0	2	0	0	0	2	0	2	0	0	0	2	2	0	2	2	2	2	0	2	2	0	2	0	2	0
 PHM11114_7          	1	0	2	0	1	2	0	0	2	0	0	2	0	0	2	2	2	2	0	0	2	2	0	2	2	2	0	0	0	2	0	2	1	0	0	2	0	2	0	2	-1	2	0	1	2	2	2	0	0	0	2	0	1	0	0	0	0	0	0	0	0	2	0	2	2	0	0	2	2	0	2	2	2	0	2	2	0	0	0	2	2	0	1	0	0	2	0	0	0	0	2	2	1	0	2	0	2	1	0	2	2	0	0	2	2	0	2	2	0	0	0	2	0	2	0	2	0	2	2	0	0	2	0	2	2	0	0	0	-1	0	0	0	0	2	0	0	0	0	2	0	0	2	2	2	0	2	0	0	2	2	0	0	0	-1	2	2	0	0	0	0	0	0	1	0	2	2	0	0	2	0	2	0	2	0	0	0	2	0	0	0	2	0	2	0	0	0	2	2	0	2	2	2	2	0	2	2	0	2	0	2	0
 PZA03135_1          	1	2	2	0	-1	2	0	0	2	0	0	2	0	0	2	2	2	2	0	0	2	2	0	2	2	2	0	0	0	2	0	2	1	0	0	2	0	2	0	-1	-1	2	0	1	2	2	2	0	0	0	2	0	2	0	0	0	0	0	0	0	-1	2	0	2	2	0	0	2	2	0	2	2	2	0	2	2	1	0	0	2	2	0	0	0	0	2	0	0	0	0	2	2	-1	2	2	2	2	1	0	2	2	0	0	2	2	0	2	2	0	0	0	2	0	2	0	2	0	2	2	0	0	2	2	2	2	2	0	0	0	0	0	1	0	2	0	0	0	0	2	0	0	2	2	2	0	2	2	0	0	2	0	0	0	2	2	2	0	0	0	0	0	0	0	0	2	0	0	0	2	0	0	2	2	0	0	0	2	0	0	0	2	0	2	0	0	0	2	2	0	2	2	2	2	0	2	2	0	2	0	2	0
 PZA02748_3          	1	2	2	0	-1	2	0	0	2	0	0	2	2	0	2	2	-1	2	0	0	2	2	0	0	2	2	0	0	0	2	0	2	1	0	0	2	0	2	2	-1	2	2	0	1	2	2	2	0	0	0	2	0	2	0	0	0	0	0	0	0	0	2	0	2	2	0	0	2	2	0	2	2	2	0	2	2	1	0	0	2	2	2	0	0	0	2	0	2	0	0	2	0	-1	2	2	2	2	1	0	2	2	0	0	2	2	0	2	2	0	0	2	2	0	2	0	2	0	2	2	2	0	2	2	2	2	2	0	2	0	0	0	1	0	2	0	0	0	0	2	0	0	2	2	2	0	2	2	0	0	2	0	0	2	2	2	2	0	0	2	0	0	0	1	0	2	0	0	0	2	0	0	2	2	0	2	0	2	0	0	0	2	2	2	2	0	0	2	2	0	2	2	2	2	0	2	2	0	2	2	2	0
 PHM10525_9          	1	2	2	0	-1	2	0	0	2	0	0	2	2	0	2	2	2	2	0	0	2	2	0	0	2	2	0	0	0	2	0	2	0	0	0	2	0	2	2	-1	-1	2	0	1	0	2	2	0	0	0	2	0	2	0	0	0	0	0	0	0	2	2	0	2	2	0	0	2	2	0	2	2	2	0	2	2	1	0	0	2	2	2	0	0	0	2	0	2	2	0	2	0	1	2	2	2	2	1	0	2	2	0	0	2	2	0	2	2	0	0	2	2	0	2	0	2	0	2	2	2	0	2	2	2	2	2	0	2	0	0	0	1	0	2	0	0	0	0	2	0	0	2	2	2	0	2	2	0	0	2	0	2	2	2	2	2	-1	2	2	0	0	0	1	0	2	0	2	0	2	0	0	2	2	0	2	0	2	0	0	0	2	2	2	2	0	0	2	2	0	2	2	2	2	0	2	2	0	2	2	2	0
 PHM15964_16         	1	2	2	0	-1	2	0	0	2	0	0	2	2	0	2	2	2	0	0	0	2	2	0	0	0	2	1	0	0	2	0	2	0	0	2	2	0	2	2	-1	-1	2	0	1	0	2	0	0	0	0	2	0	2	2	0	0	0	0	0	0	2	2	0	2	2	0	0	2	2	0	2	2	2	0	2	2	1	0	0	2	2	2	0	0	0	2	0	2	2	0	2	0	-1	0	2	0	2	1	0	2	2	0	2	0	2	0	2	2	0	2	2	2	0	2	0	-1	0	2	0	2	0	2	2	2	2	2	0	2	0	0	0	1	0	2	0	0	0	0	0	0	0	2	2	2	0	0	2	0	0	0	0	2	2	2	2	2	0	2	2	0	0	0	1	0	2	0	2	0	2	0	0	0	2	0	2	2	2	0	0	0	2	2	2	2	0	0	2	0	0	2	2	2	2	0	2	2	0	2	2	2	0
 PZB01454_1          	1	2	2	0	-1	0	0	0	2	0	-1	2	2	0	2	2	2	0	0	2	2	2	0	0	0	2	1	0	0	2	0	2	0	0	2	2	0	2	2	-1	-1	2	0	1	0	2	0	0	2	0	2	0	2	2	0	2	0	0	0	0	-1	2	0	2	2	0	0	2	2	0	2	2	2	0	2	2	-1	2	0	2	2	2	0	0	0	2	0	2	2	2	2	0	-1	0	2	0	2	1	0	2	2	0	2	0	0	0	2	2	0	2	2	2	0	-1	0	2	0	2	0	2	0	0	2	2	2	2	0	2	0	0	0	1	0	2	0	2	0	0	0	0	0	2	2	2	0	0	2	0	0	0	0	2	2	2	2	2	-1	2	2	0	0	0	1	0	2	0	2	0	2	0	0	0	2	0	2	2	2	0	0	0	2	2	2	2	0	0	2	0	0	2	2	2	2	2	2	2	0	2	2	2	0
 PZA03651_1          	1	2	2	0	2	0	0	0	2	0	0	2	2	0	2	2	2	0	0	2	2	2	0	0	0	2	1	0	0	2	0	2	0	0	2	2	0	2	2	2	2	2	0	1	0	2	0	0	2	0	2	0	0	2	0	2	0	0	0	0	2	2	0	2	2	0	0	2	2	0	2	2	2	0	2	2	0	2	0	2	2	2	0	0	0	2	0	2	2	2	2	0	-1	0	2	0	2	1	0	2	2	0	2	0	0	0	2	2	0	2	2	2	0	2	0	2	0	2	0	2	0	0	2	2	2	2	0	2	0	0	0	0	0	2	0	2	0	0	0	0	0	2	2	2	0	0	2	0	0	0	0	2	2	2	2	2	0	2	2	0	0	-1	1	0	2	0	2	0	2	0	0	0	2	0	2	2	2	0	0	0	2	2	2	2	0	0	2	0	0	2	2	2	2	2	2	2	0	2	2	2	0
 PZA03182_5          	1	2	2	0	-1	0	0	0	2	0	0	2	2	0	2	2	2	0	0	2	2	0	0	0	0	2	1	0	0	2	0	2	-1	0	2	2	0	2	2	2	-1	2	0	-1	0	2	0	0	2	0	2	0	2	2	0	2	0	0	2	0	2	2	0	2	2	0	0	2	2	2	2	2	2	0	2	2	1	2	0	2	0	2	0	0	0	2	2	2	2	2	2	0	-1	0	2	0	2	1	0	2	2	0	2	0	0	0	2	2	0	2	2	2	0	2	2	2	0	2	0	2	0	0	0	2	2	2	0	2	0	0	0	1	0	2	0	2	0	0	0	0	0	2	2	2	0	0	2	0	0	0	2	2	2	2	2	0	0	2	2	0	0	0	2	2	2	2	2	0	2	0	0	0	2	0	2	2	2	0	0	0	2	2	2	2	0	0	2	0	0	2	2	2	2	2	2	2	0	2	2	2	0
 PHM15278_6          	1	2	2	0	-1	0	0	0	2	0	0	2	2	0	2	2	2	0	0	2	2	0	0	0	0	2	1	0	0	2	0	2	0	0	2	2	0	2	2	2	-1	2	-1	1	0	2	0	2	2	0	2	0	2	2	0	2	0	0	2	0	-1	2	0	2	2	-1	0	2	2	2	2	2	2	0	2	2	1	2	0	2	0	2	0	0	0	2	2	-1	2	2	2	0	-1	0	2	0	2	1	0	-1	2	0	2	0	0	0	2	2	0	2	2	2	-1	-1	2	2	0	2	0	2	0	0	0	0	2	2	0	2	0	0	0	1	0	2	0	2	0	0	0	0	0	2	2	2	0	0	2	0	0	0	2	2	2	-1	2	0	0	2	2	0	0	0	2	2	2	2	2	0	2	0	0	0	2	0	2	2	2	0	0	0	2	2	2	2	0	0	2	0	0	2	2	2	2	2	2	2	0	2	-1	2	0
 PZA03698_1          	1	2	2	0	-1	0	0	0	2	0	0	2	2	0	2	2	2	0	-1	2	2	0	0	0	0	2	1	0	0	2	0	2	-1	0	2	2	0	2	2	2	-1	2	0	1	0	2	0	2	2	0	2	0	2	2	0	2	0	0	2	0	2	2	0	2	2	0	0	2	2	2	2	2	2	0	2	2	1	2	0	2	0	2	0	0	0	2	2	2	2	2	2	0	1	0	2	0	2	1	0	-1	2	0	2	0	-1	0	2	2	0	2	2	2	0	-1	2	2	0	2	0	2	0	0	0	0	2	2	0	-1	0	0	0	1	0	2	0	2	0	0	0	0	0	2	2	2	0	0	2	0	0	0	2	2	2	2	2	0	0	2	2	0	0	0	2	-1	2	2	2	0	2	0	0	0	2	0	2	2	2	0	0	0	2	2	2	2	0	0	2	0	0	2	2	2	2	2	2	2	0	2	2	2	0
 PZA00838_2          	0	2	2	0	-1	0	0	0	2	0	0	2	2	0	2	2	2	0	0	2	2	0	0	0	0	2	1	0	0	2	0	2	1	0	2	2	0	2	2	2	2	2	0	2	0	2	0	2	-1	0	2	0	2	2	0	2	0	0	2	0	2	2	0	2	2	0	0	2	2	2	2	2	2	0	2	2	1	2	0	2	0	2	0	0	-1	2	2	2	2	2	2	0	-1	0	2	0	2	1	-1	2	2	2	2	0	0	0	2	2	0	2	2	2	0	2	2	2	0	2	0	2	0	0	-1	0	2	2	0	2	0	0	0	1	0	2	0	2	0	0	0	0	0	0	0	2	0	0	2	0	0	0	2	2	2	2	2	0	0	2	2	0	0	-1	2	2	2	2	2	0	2	0	0	0	2	0	2	2	2	0	0	0	2	2	0	2	0	0	2	0	0	2	2	0	2	2	2	2	0	2	2	2	0
 PZA00904_1          	1	2	0	0	-1	0	2	0	2	0	0	2	2	0	2	2	2	0	0	2	0	0	0	0	0	-1	1	0	0	2	0	2	2	0	2	0	2	2	0	2	-1	2	0	-1	2	2	2	0	2	0	2	2	1	2	2	2	0	0	2	0	2	2	0	2	0	0	0	2	2	2	2	0	2	2	2	2	0	2	0	2	0	2	0	0	0	2	2	2	2	2	2	0	-1	0	2	0	0	1	0	-1	2	2	2	0	2	0	2	2	0	0	2	2	2	2	2	2	0	2	0	2	0	0	0	0	2	2	0	2	0	0	2	0	0	0	0	2	2	2	0	0	0	0	0	2	0	0	2	0	0	0	2	2	2	2	2	0	0	2	0	0	0	0	2	2	2	2	2	0	2	0	2	2	2	2	2	0	2	0	0	0	0	2	0	2	2	0	2	0	0	2	2	0	2	2	2	0	0	2	2	2	0
 PZA01964_29         	1	2	0	0	-1	0	2	0	2	0	0	2	2	0	2	2	2	0	0	2	0	0	0	0	0	2	-1	0	0	2	0	2	2	0	2	0	2	0	0	2	-1	2	0	-1	2	2	2	0	2	2	2	2	2	2	2	2	0	0	2	0	2	2	0	2	0	0	0	2	2	2	2	0	2	2	2	2	1	2	0	2	0	2	0	0	0	2	2	2	2	2	2	-1	-1	2	2	-1	0	-1	0	-1	2	2	2	0	2	0	2	2	0	0	2	2	2	2	2	2	0	2	0	0	0	0	0	0	2	2	0	2	0	0	2	1	0	0	0	2	2	2	0	0	2	0	0	2	0	0	2	2	0	0	2	2	2	2	2	0	0	2	0	0	0	0	2	2	2	2	2	0	2	0	2	2	2	2	2	0	2	0	0	0	0	2	0	2	2	0	2	0	0	2	2	0	2	2	2	0	0	2	2	2	0
 PZA01290_1          	1	2	0	2	-1	2	2	0	2	2	0	2	2	2	2	2	0	0	2	2	0	0	0	0	2	2	1	0	2	2	0	2	2	0	0	2	2	0	0	2	2	2	0	2	2	2	2	0	2	2	2	2	2	2	2	2	2	2	2	0	-1	0	0	0	0	0	0	2	2	2	0	0	2	2	2	0	0	2	2	2	0	0	2	0	0	2	0	0	2	0	2	0	0	2	2	2	0	-1	0	2	2	2	0	0	2	0	2	0	2	0	0	0	2	2	0	2	0	2	0	0	0	0	2	0	0	2	0	0	0	0	2	0	0	0	0	2	2	2	0	2	2	0	0	2	0	0	0	2	2	2	2	2	2	0	0	0	0	0	0	0	0	2	1	2	2	2	2	0	0	0	2	2	2	2	2	0	2	0	0	0	0	2	0	2	2	0	0	0	0	2	0	0	2	2	2	0	0	2	2	0	0
 sh1_11              	1	0	2	0	-1	2	2	2	0	2	0	2	2	0	2	0	0	2	2	2	2	2	2	2	0	2	1	2	2	2	2	2	1	2	2	2	0	0	0	2	-1	0	0	-1	2	2	2	0	2	2	2	0	0	0	0	0	0	2	2	0	2	2	0	2	0	2	0	2	0	2	2	0	2	0	0	2	1	0	2	2	2	2	0	2	0	2	0	0	0	2	2	2	1	0	0	0	0	1	0	0	0	0	2	0	0	2	0	0	0	0	0	0	0	2	2	0	2	0	2	0	0	0	0	2	2	0	0	0	0	2	2	0	2	0	0	0	2	2	0	2	0	2	0	2	0	2	2	2	0	0	2	2	0	2	0	0	-1	0	2	0	0	0	1	2	0	2	2	2	0	2	0	0	0	0	2	0	0	2	2	0	0	2	2	2	2	0	2	2	2	0	2	2	2	0	0	0	2	2	-1	2	2
 PHM5181_10          	1	0	2	0	2	2	2	2	0	2	0	2	0	0	2	0	0	2	2	2	2	2	2	2	0	2	1	2	2	2	2	2	1	2	2	2	0	0	0	-1	-1	0	0	-1	2	2	2	0	2	2	2	0	-1	0	0	0	0	2	2	0	2	2	0	2	0	2	0	2	0	2	0	2	2	0	2	2	2	0	2	2	2	2	0	2	0	2	0	0	0	2	2	2	-1	0	0	0	0	1	0	0	-1	0	2	0	0	2	0	0	0	0	0	0	2	2	2	0	2	0	2	0	0	0	2	2	2	-1	0	0	0	2	2	2	2	0	0	0	2	2	0	2	0	2	0	2	2	2	2	2	2	0	2	2	0	-1	0	0	2	0	2	0	2	2	1	2	0	2	2	2	0	2	0	0	0	2	2	0	0	2	2	0	0	2	2	2	2	0	2	2	2	2	2	2	2	0	0	0	2	2	2	2	2
 PZA03416_7          	-1	0	2	0	2	2	2	2	0	2	0	2	0	0	2	0	0	2	2	2	2	2	2	2	0	2	-1	2	2	2	2	2	-1	2	2	2	0	0	0	-1	2	0	0	2	2	2	2	0	2	2	2	0	0	0	2	0	0	2	2	0	-1	2	0	2	0	-1	0	2	0	2	0	2	2	0	2	2	-1	0	2	2	2	2	0	2	0	2	0	0	0	2	2	2	2	0	0	0	2	0	0	0	0	0	2	0	0	2	0	0	0	0	0	0	2	2	2	0	2	0	2	0	0	0	2	2	2	0	0	-1	0	2	2	0	2	0	0	0	2	2	0	2	0	2	0	2	2	2	2	2	2	0	2	2	0	2	0	0	2	0	2	0	2	2	-1	2	-1	2	2	2	0	2	0	0	0	2	2	0	0	2	2	0	0	2	2	2	2	0	2	2	2	2	2	2	2	0	0	0	2	2	2	2	2
 PHM9374_5           	1	0	2	0	-1	2	2	2	0	2	0	2	-1	0	2	0	0	2	2	2	2	2	2	2	0	2	1	2	2	2	2	2	1	2	2	2	0	0	0	-1	2	0	0	-1	2	2	2	0	2	2	2	0	0	0	2	0	0	2	2	0	2	2	0	2	0	-1	0	2	0	2	0	2	2	0	2	2	-1	0	2	2	2	2	0	2	0	2	0	0	0	2	2	2	2	0	0	0	2	1	0	0	0	0	2	0	0	2	0	-1	0	0	0	0	2	2	2	0	2	0	2	0	0	0	2	2	2	0	0	-1	0	2	2	0	2	0	0	0	2	2	0	2	0	2	0	2	2	2	2	2	2	0	2	2	0	2	0	0	-1	0	2	0	2	2	1	2	0	2	2	2	0	2	0	0	0	2	2	0	0	2	2	0	0	2	2	2	2	0	2	2	2	2	2	2	2	0	0	0	2	2	2	2	2
 ZHD1_1              	1	0	2	0	-1	2	2	2	0	2	0	2	0	2	2	0	0	2	2	2	2	2	2	2	0	2	0	2	2	2	2	0	1	2	2	2	0	0	0	-1	2	0	0	-1	2	2	2	0	2	-1	2	0	0	0	2	0	2	2	2	0	-1	2	0	2	-1	-1	0	2	0	2	0	2	2	0	2	2	1	0	2	2	2	2	-1	2	0	2	0	0	0	2	2	2	1	0	0	0	0	0	0	0	0	0	2	0	0	2	0	0	0	0	0	0	2	2	2	0	2	0	2	0	0	0	2	0	2	0	0	0	0	2	2	0	2	0	0	0	2	2	0	2	0	2	0	2	2	2	2	2	2	0	2	2	0	0	0	0	2	2	2	0	2	2	1	2	0	2	2	2	0	2	0	0	0	2	2	0	0	2	2	0	0	0	2	2	2	0	2	2	2	2	2	2	2	2	0	0	2	2	-1	2	2
 PZB01110_6          	1	0	2	0	-1	2	2	2	0	2	0	2	0	2	2	0	0	2	2	2	2	2	2	2	0	2	0	2	2	2	2	0	0	2	2	2	0	0	0	-1	2	0	0	2	2	2	2	0	2	0	2	0	0	0	2	0	2	2	0	0	-1	2	0	2	0	-1	0	2	0	2	0	2	2	0	2	2	1	0	2	2	2	2	0	2	0	2	0	0	0	2	2	2	-1	0	0	0	0	1	0	0	0	0	2	0	0	2	0	0	0	0	0	0	2	2	2	0	2	2	2	0	0	0	2	0	2	0	0	0	0	2	2	1	2	0	0	0	2	2	0	2	0	2	2	2	2	2	2	2	2	0	2	2	0	0	0	0	2	2	2	0	2	2	1	2	0	2	2	2	0	2	0	0	0	2	2	0	0	2	2	0	0	0	2	2	2	0	2	2	2	2	2	2	2	2	0	0	2	2	2	2	2
 PZA03671_1          	-1	0	2	0	2	2	2	2	2	2	0	0	2	0	2	0	0	2	2	2	0	2	2	2	0	2	0	2	2	2	2	0	0	2	2	0	2	-1	0	2	2	0	0	2	2	2	2	2	0	0	0	2	-1	0	0	0	2	2	0	0	-1	2	0	2	0	2	0	2	0	0	0	2	0	2	2	2	1	0	2	2	-1	2	0	2	0	2	2	0	0	2	2	0	1	0	2	0	0	0	0	0	0	0	2	0	0	0	0	0	0	2	0	0	2	2	0	2	2	2	2	2	0	0	2	0	2	0	0	0	0	2	2	2	2	2	0	0	2	2	0	2	2	2	2	2	2	2	2	2	2	0	2	2	0	-1	0	0	2	2	0	2	2	2	0	0	2	0	2	0	2	2	0	0	2	2	2	0	2	2	2	0	0	0	2	2	2	0	2	2	0	2	2	2	2	0	2	0	2	2	0	2	2
 PZA02252_2          	2	0	2	2	-1	0	2	2	2	0	0	0	2	0	0	0	0	2	2	2	0	2	2	2	2	2	0	2	2	2	2	0	0	2	2	0	2	0	0	-1	2	0	0	2	2	2	2	2	2	2	0	2	1	0	0	0	2	2	0	0	-1	0	0	2	0	2	0	2	0	0	0	2	0	2	2	2	1	0	2	0	2	2	0	2	0	2	2	0	0	2	2	0	1	0	0	0	0	0	0	0	0	0	2	0	0	0	0	2	0	2	2	0	2	2	0	2	2	2	2	2	0	0	2	0	2	0	0	0	0	2	0	2	2	2	0	0	2	2	0	2	2	2	2	2	2	2	2	2	2	0	2	2	0	0	0	0	0	2	0	2	2	2	0	0	2	0	2	0	2	2	0	0	2	2	2	0	2	2	2	0	0	0	2	2	2	0	2	2	0	2	0	2	2	0	2	2	2	2	0	2	2
 PHM1911_173         	2	2	0	2	-1	0	0	0	0	0	0	2	2	0	0	0	2	2	0	2	0	2	0	2	2	2	1	2	0	2	2	2	0	2	2	0	2	0	2	0	-1	0	2	0	0	2	2	2	0	0	0	0	0	0	2	0	2	0	0	2	2	0	0	0	2	2	2	0	0	2	0	2	0	2	2	0	2	0	2	0	0	0	2	2	2	2	2	2	2	0	0	0	2	2	0	2	2	1	2	-1	0	0	2	0	0	0	2	2	0	0	0	0	0	2	0	2	2	2	2	0	0	0	0	2	2	0	2	0	0	0	0	0	0	0	0	0	2	0	0	0	2	2	0	0	2	2	2	2	0	0	2	2	0	2	2	2	-1	2	2	2	2	2	0	0	2	0	2	0	2	2	0	0	2	0	2	2	2	2	0	2	2	2	2	2	0	0	2	2	2	2	0	2	2	0	2	2	0	2	0	2	2
 PZA03573_1          	2	2	0	2	-1	0	0	0	0	0	0	2	2	0	0	0	2	2	0	2	0	2	0	0	2	2	1	2	0	2	2	2	0	2	2	0	2	2	2	-1	-1	0	2	-1	0	2	2	2	0	0	0	0	-1	2	2	0	2	0	0	2	2	0	0	0	2	2	2	0	0	2	2	0	0	0	2	0	1	0	2	0	0	0	2	0	2	0	2	2	2	0	0	0	2	2	0	2	2	1	2	0	0	0	2	0	0	0	2	2	0	0	0	0	0	2	0	2	2	2	2	0	2	0	0	2	2	0	2	0	0	0	0	1	0	0	0	0	2	0	0	0	2	0	0	0	2	2	2	2	0	0	2	2	2	2	2	2	0	2	2	2	2	2	1	0	2	2	2	0	0	2	0	0	2	0	2	2	2	2	0	2	2	2	2	2	2	0	0	2	2	2	2	2	2	0	2	2	0	2	0	2	2
 PZA02221_20         	1	0	2	0	1	2	0	-1	0	2	2	2	2	2	2	2	0	2	0	0	2	0	0	0	0	2	1	0	0	2	2	2	0	0	2	2	0	2	2	0	1	2	0	0	2	2	2	2	2	0	0	2	1	2	2	2	2	2	2	2	0	2	0	0	2	0	2	0	2	2	2	2	0	2	0	0	0	2	2	2	0	2	0	0	0	2	0	2	2	2	2	0	1	2	0	2	2	0	0	0	0	2	2	0	2	2	0	2	2	2	-1	0	0	2	0	2	0	0	0	0	2	0	2	2	0	2	2	2	2	2	2	0	0	0	2	2	0	0	0	2	2	0	0	0	2	0	0	0	2	2	0	2	2	0	0	2	0	0	0	0	2	0	1	2	0	2	0	0	2	0	0	0	2	0	2	0	0	2	0	2	2	2	0	0	0	2	2	2	0	2	0	2	2	2	2	2	2	2	2	2	2
 PHM2828_83          	2	2	0	0	-1	2	0	2	0	2	0	0	2	2	2	2	0	2	0	2	2	2	2	2	0	2	1	0	0	2	2	0	0	0	2	2	0	2	2	-1	1	2	0	-1	2	2	0	2	2	2	0	2	2	2	2	0	2	0	0	2	0	2	0	0	2	-1	2	0	2	2	2	2	0	2	0	0	0	2	2	2	0	2	0	0	0	0	0	2	0	2	2	0	1	2	0	2	2	0	2	0	0	0	2	2	2	2	0	2	2	2	2	0	0	2	0	0	0	0	0	0	2	0	2	2	0	2	2	2	2	2	2	1	0	0	0	0	0	0	2	2	2	2	2	0	0	2	0	0	0	2	0	2	2	0	2	2	-1	2	0	0	2	2	2	0	0	2	0	0	2	0	0	0	0	0	2	2	2	0	0	0	2	2	0	0	0	2	2	2	0	2	0	2	0	2	2	2	2	2	-1	2	2
 PHM5740_9           	2	2	0	0	-1	2	0	2	0	2	0	0	2	2	2	2	0	2	0	2	2	2	2	2	0	2	-1	0	0	2	2	0	0	0	2	2	0	2	0	-1	2	2	0	1	2	2	0	2	2	2	-1	2	2	2	2	0	2	0	0	2	-1	2	0	-1	2	-1	2	0	2	2	2	2	0	2	0	2	0	2	2	2	0	0	0	0	0	-1	0	2	0	2	2	0	2	2	0	2	2	-1	2	0	0	0	2	2	2	2	0	2	2	2	2	0	0	2	0	0	2	0	0	0	2	0	2	2	0	2	2	2	2	2	2	0	0	0	0	0	0	0	2	2	2	2	2	-1	0	2	0	0	0	2	0	2	2	0	2	2	-1	2	0	0	2	2	2	0	0	2	2	0	2	0	0	0	0	0	2	2	2	0	0	0	2	2	0	0	0	2	2	2	0	2	0	2	0	2	2	2	2	2	2	2	2
 PHM3922_32          	2	2	0	0	-1	2	0	2	0	2	0	0	2	2	2	0	0	2	0	2	2	2	2	2	0	2	1	0	0	2	2	0	0	0	2	2	0	2	0	-1	-1	2	0	1	2	2	0	2	2	2	0	2	-1	0	0	0	2	0	0	2	0	2	0	2	0	-1	2	0	2	2	2	2	0	2	0	2	0	2	0	2	0	0	0	0	0	0	0	2	0	2	2	0	2	2	0	2	2	1	2	0	2	0	0	2	2	2	0	0	2	2	2	0	2	2	0	0	2	2	0	0	2	2	2	2	0	0	2	2	2	2	2	0	0	0	0	0	0	0	2	2	2	2	2	0	0	2	0	0	0	2	2	2	2	2	2	2	-1	2	0	0	2	2	2	0	0	2	2	0	2	0	2	0	0	0	2	2	2	0	0	0	2	2	0	0	0	2	2	2	0	2	0	2	0	2	2	2	2	2	-1	2	2
 PZA00814_1          	2	2	0	0	-1	2	0	2	0	2	0	0	2	2	2	0	0	2	0	2	2	2	0	2	2	2	1	0	0	2	2	0	0	2	2	0	0	0	0	-1	-1	2	0	0	2	2	0	2	2	0	0	2	2	0	0	0	2	0	0	0	0	2	2	2	0	-1	0	0	2	2	0	2	0	2	0	2	0	2	0	2	0	0	0	0	0	0	0	2	0	2	0	2	2	2	0	2	2	0	2	0	2	0	0	2	2	2	0	0	2	2	2	0	2	2	0	0	2	2	0	0	2	2	2	2	0	0	2	0	2	0	2	0	0	2	0	0	0	0	2	2	2	2	2	0	0	2	0	0	0	2	2	2	2	-1	2	0	0	2	2	0	2	2	2	0	0	2	2	0	2	0	2	0	0	0	2	2	2	0	2	0	2	0	0	0	0	0	2	2	0	2	0	2	0	2	2	2	2	2	2	2	2
 PZA01089_1          	2	2	0	0	-1	2	0	2	2	2	2	0	2	2	2	0	2	2	0	2	2	2	0	2	2	0	1	2	0	2	2	0	0	2	-1	0	2	0	0	0	0	2	0	0	2	2	0	2	2	0	0	2	2	0	0	0	2	0	0	0	-1	2	2	2	0	-1	0	0	2	2	0	2	0	2	0	2	0	2	0	2	0	2	0	0	0	0	0	0	0	2	0	2	2	2	0	2	2	-1	2	0	2	0	0	2	2	2	0	0	2	2	2	0	2	2	0	0	2	2	0	0	2	2	2	2	0	0	2	0	2	0	2	2	0	2	0	0	0	0	2	2	2	2	2	0	0	2	0	2	0	2	2	2	2	2	2	0	0	2	2	2	2	2	1	0	0	0	2	0	2	0	2	0	0	0	2	0	2	0	2	0	2	0	0	0	0	0	2	2	2	2	0	2	0	2	2	2	2	2	2	2	2
 PZA01456_2          	-1	0	0	0	-1	2	0	2	2	2	2	0	2	2	2	2	2	2	0	0	0	2	0	0	2	0	1	2	2	2	2	0	0	2	2	0	2	0	0	0	0	2	2	1	2	0	2	0	2	0	0	0	2	2	0	0	0	0	0	0	0	2	2	2	2	-1	0	0	2	0	0	2	0	2	0	2	0	2	0	2	0	0	0	0	2	2	0	2	0	2	0	2	-1	2	0	2	2	0	0	0	2	0	0	0	2	2	0	0	2	-1	2	0	2	2	0	0	2	2	0	0	2	2	2	0	0	0	2	0	2	0	2	2	0	2	0	0	0	0	0	2	2	2	2	0	0	2	0	2	0	2	0	2	2	2	2	0	0	2	0	2	2	2	1	0	0	0	2	2	2	0	2	0	0	0	2	0	2	0	2	0	2	2	0	0	-1	0	2	2	2	2	0	2	0	2	0	0	2	2	2	2	2
 PHM18513_156        	1	0	0	0	-1	2	0	2	2	2	2	0	2	2	2	2	2	2	0	0	0	2	0	0	2	0	1	2	2	2	2	0	0	2	2	2	2	0	0	0	0	2	2	1	2	0	2	0	2	0	0	0	2	2	0	0	0	0	0	0	0	2	2	2	2	-1	0	0	2	0	0	2	0	2	0	2	-1	2	0	2	0	0	0	0	2	2	0	2	0	2	0	2	-1	2	0	2	2	0	0	0	2	0	0	0	2	2	0	0	2	2	2	0	2	2	0	0	2	2	0	0	2	2	2	0	0	0	2	0	2	0	2	0	0	2	0	0	0	0	0	0	2	2	2	0	0	2	0	2	0	2	0	2	2	2	2	0	0	2	0	2	2	2	1	0	0	0	2	2	2	0	2	0	0	0	2	0	2	0	2	0	2	2	0	0	0	0	2	2	2	2	0	2	0	2	0	0	2	2	2	2	2
 PZA00007_1          	1	0	0	2	-1	0	0	2	2	2	2	0	2	2	0	2	2	2	0	0	0	2	0	0	0	0	1	2	2	2	2	2	0	2	2	2	0	2	0	-1	2	0	2	1	0	0	2	0	2	0	0	0	0	2	0	0	2	0	0	0	-1	0	2	2	2	-1	2	0	2	0	0	2	0	2	0	2	0	0	0	2	0	0	2	0	2	2	-1	2	0	2	0	2	2	2	0	2	2	0	0	2	2	0	2	0	2	0	0	0	2	2	2	2	2	2	2	0	2	2	2	2	2	0	2	2	0	0	2	0	2	2	2	0	0	2	0	0	0	0	0	0	2	2	2	2	0	2	0	2	0	2	0	2	2	2	2	0	0	2	0	2	2	2	1	0	0	0	2	2	2	0	0	0	0	0	2	2	2	0	0	0	2	2	0	2	0	0	2	0	2	2	0	0	0	0	0	0	2	0	2	2	2
 PZA02167_2          	1	0	0	2	-1	0	0	2	2	2	2	0	2	2	0	2	2	2	0	0	0	2	0	0	0	0	1	2	2	2	2	2	0	2	2	2	0	2	0	0	-1	0	2	1	0	0	2	0	2	0	-1	0	0	2	0	0	2	0	0	0	0	0	2	2	2	-1	2	0	2	0	0	2	0	2	0	2	0	0	0	2	0	0	2	0	2	2	0	2	0	2	0	2	-1	2	0	2	2	-1	0	-1	2	0	2	0	2	0	0	0	2	2	2	2	2	2	2	0	2	2	2	2	2	0	2	2	0	0	0	0	0	2	2	0	0	2	2	0	0	0	0	0	2	2	2	2	0	2	0	2	0	2	0	2	2	2	2	0	0	2	0	0	2	2	1	0	0	0	2	2	2	0	0	0	0	-1	2	2	2	0	0	0	2	2	0	2	0	0	2	0	2	2	-1	0	0	0	0	0	2	0	-1	2	2

!****************************************** Phenotypic Data **********************************************************
!-100.0 is resevred for missing phneotype
AvgFv-Combine	53.28124235	63.49405457	93.76435258	78.24704977	72.69401777	81.17012368	64.02118746	66.86720107	77.44030278	102.7946845	99.81826486	89.45216662	65.73139017	100.1391249	70.12823231	21.16262553	39.40423817	81.20213711	45.00662307	67.89689664	45.02048447	66.99053677	69.83788933	89.34110369	63.05203681	72.33341982	80.95149621	37.89030978	42.30295875	67.77791136	55.16586429	49.76820591	102.2179891	91.43489009	69.27476529	77.14241968	29.28237789	98.78809384	71.83622286	89.46145145	88.88333764	87.19726022	69.44291424	56.47895268	83.63327477	85.90510562	86.92510979	94.1324874	77.34888402	77.67082557	90.25846741	48.43360989	69.21995135	42.06412555	96.8606465	89.08348606	88.17936695	93.10631959	96.61506269	47.451125	58.92656853	91.95815741	61.57290728	57.70554602	42.61237064	70.1791469	76.07174229	73.07661556	79.70341903	45.52537315	56.74073322	85.95721581	53.36488816	49.42147134	80.46336486	86.36165265	87.23935625	82.74923611	85.19178041	76.58665189	62.61840283	79.72502656	46.40373853	42.73929726	71.59622439	94.26731441	27.5874039	92.67787956	54.13971454	95.30509299	78.59667846	59.47162005	60.78951456	41.858038	77.82642335	62.80495321	51.52395056	44.60348789	55.58507944	90.369287	100.9677448	85.00854846	65.95476799	40.32635062	71.44520483	78.77429142	59.10748091	43.14625921	97.81818486	96.93687262	90.58813441	85.38156414	57.82519215	85.30361208	97.02407837	62.33488696	54.10401012	41.65528572	72.49684591	90.91545098	80.07805392	82.54169757	55.79355828	78.17341194	38.42878712	72.29291102	53.07073275	69.70527864	60.49968405	65.52333013	68.85826373	57.80072711	65.47755118	87.47608682	75.74157374	91.46841379	50.97591901	72.73542825	84.72292736	47.98426907	51.32950328	85.92285946	68.90483184	62.50414361	48.05934283	13.44825151	55.68330752	88.57197813	43.40915387	60.62777038	90.64139155	59.0512461	98.15119325	80.21762492	41.23573766	58.0636338	44.89612812	99.27201015	85.77183935	103.8285179	43.41220106	86.43483838	45.7822803	52.46504812	83.96767756	54.55021844	36.34982129	73.88259218	51.86108597	40.6420023	47.26413254	58.70977893	64.53058235	70.84630561	72.42979958	72.14482274	58.34519371	51.8258541	49.38066416	90.86070623	37.90595837	85.22240062	85.63071907	54.11137214	52.05915224	75.89639818	77.93695894	45.31358778	48.78856976	63.18574192	86.2278961	84.48367853	92.00248008	76.89326781	67.662943	61.08747494	55.30711382	20.40189994	79.30668363	87.8036616	89.14837837
 
