# Supplementary material for: Genome-Wide Association Study and QTL Mapping Reveal Genomic Loci Associated with Fusarium Ear Rot Resistance in Tropical Maize Germplasm
Source: G3 (Bethesda). 2016 Oct 13;6(12):3803–15. doi: 10.1534/g3.116.034561 (PMC5144952; doi:10.1534/g3.116.034561)
Supplement: Supplemental Material [file supp_g3.116.034561_FileS4.zip › File S4.bip]

!**********************Note: lines staring with "!" are remarks and will be ignored in the program********************
!****************************************** General Information ******************************************************
!Assuming F1 = P1 x P2, populations available in QTL IciMapping are: 
!  1, P1BC1F1 = P1 x F1, the first backcrossing where P1 is used as the recurrent parent;
!  2, P2BC1F1 = P2 x F1, the first backcrossing where P2 is used as the recurrent parent;
!  3, F1DH, F1-derived doubled haploids; 
!  4, RIL or F1RIL, recombination inbred lines through the repeated selfing of F1; 
!  5, P1BC1RIL, recombination inbred lines through the repeated selfing of P1BC1F1; 
!  6, P2BC1RIL, recombination inbred lines through the repeated selfing of P2BC1F1; 
!  7, F2, the selfing generation of F1;
!  8, F3, the selfing generation of F2;
!  9, P1BC2F1, the second backcrossing where P1 is used as the recurrent parent; 
! 10, P2BC2F1, the second backcrossing where P2 is used as the recurrent parent; 
! 11, P1BC2RIL, recombination inbred lines through the repeated selfing of P1BC2F1; 
! 12, P2BC2RIL, recombination inbred lines through the repeated selfing of P2BC2F1; 
! 13, P1BC1F2, the selfing generation of P1BC1F1; 
! 14, P2BC1F2, the selfing generation of P2BC1F1; 
! 15, P1BC2F2, the selfing generation of P1BC2F1; 
! 16, P2BC2F2, the selfing generation of P2BC2F1; 
! 17, P1BC1DH, P1BC1F1-derived doubled haploids; 
! 18, P2BC1DH, P2BC1F1-derived doubled haploids; 
! 19, P1BC2DH, P1BC2F1-derived doubled haploids; 
! 20, P2BC2DH, P2BC2F1-derived doubled haploids;
 1             !Indicator: 1 for mapping; 2 for simulation
 7             !Mapping Population Type (see remarks above)
 1             !Mapping Function (1 for Kosambi; 2 for Haldane; 3 for Morgan)
 2             !Marker Space Type (1 for intervals; 2 for positions)
 1             !Marker Space Unit(1 for centiMorgan; 2 for Morgan)
 13            !Number of Chromosomes (or Linkage Group)
 277           !Population size of the mapping population
 1            !Number of traits

!*********************************** Information for Chromosomes and Markers *****************************************
!Chromosome;        NumMarkers on each chromosome
 Chromosome1         18
 Chromosome2         9
 Chromosome3         19
 Chromosome4         10
 Chromosome5         17
 Chromosome6         15
 Chromosome7         12
 Chromosome8         9
 Chromosome9         6
 Chromosome10        4
 Chromosome11        3
 Chromosome12        1
 Chromosome13        1
!MarkerName; Chromosome; position or interval as indicated by General Information
 PZA02490_1          1           0
 PZA00240_6          1        8.37
 PHM2177_85          1        8.37
 PZA03742_1          1        9.84
 PHM2130_29          1        17.1
 PHM15742_6          1       17.28
 PZA02070_1          1       28.38
 PHM1725_34          1       28.75
 PZA02191_1          1       35.63
 PZA01216_1          1       53.45
 PZA00664_3          1       69.91
 PZA03064_6          1       78.79
 PHM14475_7          1        86.2
 PHM595_30           1      104.15
 PZB01403_1          1       107.9
 PZB01227_6          1      114.38
 PZA01068_1          1      127.33
 PZA00856_2          1      130.31
 PZA01211_1          2           0
 PZA00172_12         2        1.64
 PZA00613_22         2        1.64
 PZA02496_1          2       75.68
 PZA01280_2          2       84.34
 PZA03692_1          2       86.66
 PHM793_25           2      125.53
 PZA01885_2          2       130.4
 PZA01991_3          2      151.17
 PZA02090_1          3           0
 PZA02255_2          3       47.54
 PHM15474_5          3       48.63
 PZA01447_1          3       48.63
 PZA00109_4          3       49.56
 PZB02179_1          3       53.91
 PHM9914_11          3       55.41
 PZA00667_2          3       56.89
 PZA02212_1          3       68.48
 PHM17210_5          3       75.34
 PZA01962_12         3       75.34
 PZA03733_1          3       79.05
 PZA03735_1          3       79.05
 PZA03647_1          3       83.17
 PZA00494_2          3       85.39
 PZA03154_4          3       102.9
 PZA00316_10         3      133.72
 PZA01688_3          3      134.08
 PZA01931_17         3      139.57
 PHM3963_33          4           0
 PZA02358_1          4       15.69
 PHM3112_9           4       33.84
 PHM15427_11         4       34.02
 PHM5572_19          4       34.38
 PHM14618_11         4        65.4
 PHM4348_16          4       74.49
 PZA03205_1          4       77.27
 PHM4117_14          4       79.74
 PZA00636_7          4          82
 PZA03536_1          5           0
 PHM565_31           5       15.59
 PZA02113_1          5       16.72
 PHM16854_3          5       16.91
 PZA00996_1          5       17.28
 PZA01530_1          5       17.28
 PHM12992_5          5       17.28
 PHM1870_20          5       18.55
 PZB01115_3          5       18.73
 PZA01050_1          5       19.28
 PHM5798_39          5       20.39
 PZA01693_1          5       21.71
 PZA02981_2          5       28.26
 PZB00765_1          5       72.01
 PZA02015_11         5       84.04
 PZA03339_2          5        92.6
 PZA02769_1          5      111.58
 PZA03120_1          6           0
 PZA01029_1          6        28.8
 PZA00571_1          6       33.79
 PZA00473_5          6       36.03
 PZA01591_1          6       36.58
 PZB00942_1          6       49.71
 PZB01308_1          6       49.71
 PHM15251_5          6       61.69
 PHM15251_3          6       61.69
 PHM5794_13          6       65.81
 PZA00223_4          6       66.38
 PHM597_18           6       70.07
 PZA00266_7          6       77.39
 PZA00889_2          6       83.07
 PHM2658_129         6       89.52
 PHM2691_32          7           0
 PHM2691_31          7           0
 PHM4080_15          7       14.18
 PHM15501_9          7       18.45
 PZA00132_17         7          19
 PZA03363_1          7       19.91
 PZA02291_1          7       20.09
 PZA01210_1          7       20.09
 PZA00616_13         7       30.01
 PHM9162_135         7       46.53
 PZA00405_6          7       47.27
 PZA00153_7          7       81.11
 PZA00368_1          8           0
 PZA03638_1          8       43.99
 PZA00429_1          8       50.84
 PZB01454_1          8       51.75
 PZA00951_1          8       58.67
 PHM12749_13         8       58.85
 PHM1834_47          8       71.24
 PHM14104_23         8      102.21
 PHM3312_23          8      102.57
 sh1_12              9           0
 PHM9374_5           9       17.46
 PZA01999_3          9       25.89
 PZA02325_4          9       35.81
 PZA00840_1          9       40.03
 PZA00060_2          9       40.03
 PHM2828_83          10           0
 PHM4066_11          10       15.72
 PZA03607_1          10       45.51
 PZA01001_2          10       60.86
 PZA03613_1          11           0
 PHM175_25           11        2.02
 PZA02129_1          11        2.57
 PZA02260_2          12           0
 PZA00424_1          13           0

!*********************************** Marker Types ********************************************************************
!Marker type: 2 for P1; 1 for F1; 0 for P2; -1 for missing markers
 PZA02490_1          	2	1	1	1	0	0	2	0	1	0	1	0	1	1	1	0	0	2	0	0	2	1	1	1	0	1	1	1	0	2	2	2	2	1	1	1	0	0	1	1	1	2	0	1	1	1	1	1	0	1	1	2	2	2	1	2	1	1	1	2	1	1	1	2	2	1	0	0	2	1	1	1	0	2	0	2	2	0	1	1	1	2	0	1	0	1	1	1	0	0	1	1	1	2	1	1	0	1	1	0	1	2	2	1	2	2	0	1	1	2	2	0	2	1	1	1	0	1	0	0	0	2	0	1	1	0	0	1	1	0	0	1	2	1	1	0	2	0	1	1	1	0	0	2	0	0	2	2	1	1	0	0	1	1	2	1	1	1	0	1	1	1	2	1	0	0	1	1	1	0	1	1	2	1	1	1	1	0	2	0	0	1	1	0	0	1	1	1	1	2	0	2	1	1	1	2	1	2	2	1	1	1	0	1	2	1	2	1	0	1	0	1	1	0	0	2	2	2	1	2	2	2	1	1	0	1	1	1	1	0	2	0	1	1	1	2	2	1	2	2	2	0	1	1	1	2	1	1	0	1	1	2	1	1	2	1	0	1	1	1	1	0	1	1	1	2	2	0	0	1	1	0	1	1	1	0	0
 PZA00240_6          	2	1	1	1	0	1	2	0	1	0	2	0	1	1	1	0	1	2	0	0	2	1	1	1	0	1	1	1	0	2	1	2	2	1	1	1	0	0	1	1	1	1	0	1	-1	1	1	2	0	1	1	2	2	2	1	1	1	1	1	2	2	-1	1	2	2	1	0	0	2	0	1	1	0	1	0	2	2	0	1	1	1	2	0	1	0	1	0	1	0	1	1	1	1	2	1	1	-1	1	1	0	1	2	1	1	2	-1	1	1	1	1	2	0	2	1	1	1	0	1	0	0	0	-1	0	1	1	-1	0	1	1	1	0	0	1	1	1	0	1	0	1	1	1	1	0	1	0	0	2	2	2	1	0	0	0	-1	2	2	1	1	0	1	1	1	2	0	0	1	1	1	1	0	1	1	2	1	1	1	1	-1	2	-1	0	-1	1	0	1	1	2	1	1	1	0	1	1	1	1	2	1	2	2	1	1	1	1	1	2	1	2	1	-1	1	0	1	0	0	0	2	2	1	1	2	2	2	1	1	0	2	1	1	1	0	2	0	1	1	2	2	2	2	2	2	1	0	2	1	1	2	1	1	0	1	1	1	0	1	2	1	0	1	1	1	1	0	1	1	1	2	1	1	0	1	1	0	1	1	1	0	-1
 PHM2177_85          	2	1	1	1	0	1	2	0	1	0	2	0	1	1	1	0	1	2	0	0	2	1	1	1	0	1	1	1	0	2	1	2	2	1	1	1	0	0	1	1	1	1	0	1	1	1	1	2	0	1	1	2	2	2	1	1	1	1	1	2	2	1	1	2	2	1	0	0	2	0	1	1	0	1	0	2	2	0	1	1	1	2	0	1	0	1	0	1	0	1	1	1	1	2	1	1	0	1	1	0	1	2	1	1	2	2	1	1	1	1	2	0	2	1	1	1	0	1	0	0	0	2	0	1	1	0	0	1	-1	1	0	0	1	1	1	0	1	0	1	1	1	1	0	1	0	0	2	2	2	1	0	0	0	2	2	2	1	1	0	1	1	1	2	0	0	1	1	1	1	0	1	1	2	1	1	1	1	0	2	0	0	1	1	0	1	1	2	1	1	1	0	1	1	1	1	2	1	2	2	1	1	1	1	1	2	1	2	1	1	1	0	1	0	0	0	2	2	1	1	2	2	2	1	1	0	2	1	1	1	0	2	0	1	1	2	2	2	2	2	2	1	0	2	1	1	2	1	1	0	1	1	1	0	1	2	1	0	1	1	1	1	0	1	1	1	2	1	1	0	1	1	0	1	1	1	0	0
 PZA03742_1          	2	1	1	1	0	1	2	0	1	0	2	0	1	1	1	0	1	2	0	0	2	2	1	1	0	1	1	1	0	2	1	2	2	1	1	1	0	0	1	1	1	1	0	1	1	1	1	2	0	1	1	2	2	2	1	1	1	1	1	2	2	1	1	2	2	1	0	0	1	0	1	1	2	1	0	2	2	0	1	1	1	2	0	1	0	1	0	1	0	1	1	1	1	2	1	1	0	1	1	0	1	2	1	1	2	2	1	1	1	1	2	0	2	1	1	1	0	1	0	0	0	2	0	1	1	0	0	1	1	1	0	0	1	1	1	0	1	0	1	1	1	1	0	1	0	0	2	2	2	1	0	0	0	2	2	2	1	1	0	1	1	1	2	0	1	1	1	1	1	0	1	1	2	1	1	1	1	0	1	0	0	1	1	0	1	1	2	1	1	1	0	1	1	1	1	2	1	2	2	1	1	1	1	1	2	1	2	1	1	1	0	1	0	0	0	2	2	1	1	2	2	2	1	1	-1	2	1	1	1	0	2	0	1	1	2	2	2	2	2	2	1	0	2	1	1	2	1	1	0	1	1	1	0	1	2	1	0	1	1	1	1	1	1	1	1	2	1	1	0	1	1	0	1	2	1	0	0
 PHM2130_29          	2	0	1	1	0	1	2	1	2	0	2	0	0	1	1	0	1	2	0	0	2	1	1	1	0	1	0	0	0	2	1	2	2	1	1	1	0	0	1	1	0	1	0	1	1	1	1	2	0	1	1	2	2	1	-1	1	1	1	2	2	2	1	1	2	2	1	0	0	1	0	1	1	-1	1	0	2	2	0	1	1	2	2	0	1	0	1	0	1	0	1	1	0	2	2	1	1	0	1	1	0	1	2	0	2	2	1	1	1	1	1	2	0	2	1	1	1	0	1	1	0	0	2	0	1	1	0	0	0	0	1	1	0	1	1	1	0	1	0	1	2	1	1	0	1	0	0	2	2	2	1	1	0	0	1	2	2	1	1	0	1	1	1	2	1	1	1	1	1	2	0	2	1	1	1	1	1	1	0	0	0	0	1	1	0	1	1	2	1	1	1	0	1	1	1	1	2	1	2	2	0	1	0	1	1	1	2	2	1	2	1	0	1	0	0	0	2	2	1	0	2	2	2	1	1	0	2	1	2	1	0	2	0	1	1	2	2	2	2	1	2	1	0	2	1	1	2	1	1	0	1	1	1	0	1	2	1	0	1	1	1	1	1	1	1	2	2	1	1	0	1	1	0	2	2	1	0	0
 PHM15742_6          	2	0	1	1	0	1	2	1	2	0	2	0	0	1	1	0	1	2	0	0	2	1	1	1	0	1	0	0	0	2	1	2	2	1	1	1	0	0	1	1	0	1	0	1	1	1	1	2	0	1	1	2	2	1	1	1	1	1	2	2	2	1	1	2	2	1	0	0	1	0	1	1	2	1	0	2	2	0	1	1	2	2	0	1	0	1	0	1	0	1	1	0	2	2	1	1	0	1	1	0	1	2	0	2	2	1	1	1	1	1	2	0	2	1	1	1	0	1	1	0	0	2	0	1	1	0	0	0	0	1	1	0	1	1	1	0	1	0	1	2	1	1	0	1	0	0	2	2	2	1	1	0	0	1	2	2	1	1	0	1	1	1	2	1	1	2	1	1	2	0	2	1	1	1	1	1	1	0	0	0	0	1	1	0	1	1	2	1	1	1	0	1	1	1	1	2	1	2	2	0	1	0	1	1	1	2	2	1	2	1	0	1	0	0	0	2	2	-1	0	2	2	2	1	1	0	2	1	2	1	0	2	0	1	1	2	2	2	2	1	2	1	0	2	1	1	2	1	1	0	1	1	1	0	1	2	1	0	1	1	1	1	1	1	1	2	2	1	1	0	1	1	0	2	2	1	0	0
 PZA02070_1          	2	0	1	1	0	1	2	1	2	1	2	0	0	1	1	0	1	2	1	0	2	1	2	1	0	2	0	0	0	1	2	2	2	1	1	2	1	1	0	1	1	1	0	2	1	1	1	2	0	2	1	2	2	1	1	1	1	1	2	2	1	1	1	2	2	1	0	0	1	0	0	1	2	0	0	2	2	0	1	1	2	1	0	1	1	2	0	1	0	1	2	0	2	2	1	2	1	1	0	0	1	1	0	2	2	1	1	0	1	1	1	0	2	0	0	1	0	0	1	0	0	2	1	1	2	0	0	0	0	1	1	0	1	2	1	0	1	0	1	2	1	0	1	1	0	0	2	2	2	1	1	0	0	1	2	1	1	1	0	1	1	2	2	1	1	2	2	1	1	0	1	1	1	1	2	0	1	0	0	0	0	1	0	0	1	1	2	2	1	1	0	1	1	0	0	1	1	2	1	0	1	0	1	1	1	2	2	1	2	1	0	1	0	0	0	2	2	1	0	2	2	2	1	1	1	2	1	2	0	0	1	0	1	2	2	2	2	2	1	2	1	0	1	1	1	2	2	1	-1	1	1	1	0	1	2	1	0	1	1	1	1	1	1	0	1	1	1	1	0	1	1	0	2	2	1	0	1
 PHM1725_34          	2	0	1	1	0	1	2	1	2	1	2	0	0	1	1	0	1	2	1	0	2	1	2	1	0	2	0	0	0	1	2	2	2	2	1	2	1	1	0	1	1	1	0	2	1	1	1	2	0	2	1	2	2	1	1	1	1	1	2	2	1	1	1	2	2	1	0	0	1	0	0	1	2	0	0	2	2	0	-1	1	2	1	0	1	1	2	0	1	0	1	2	0	2	2	1	2	1	1	0	0	1	1	0	2	2	1	1	0	1	1	1	0	2	0	0	1	0	0	1	0	0	2	1	1	2	0	0	0	0	1	1	0	1	2	1	0	1	0	1	2	1	0	1	1	0	1	2	2	2	1	1	0	0	1	2	1	1	1	0	1	1	2	2	1	1	-1	2	1	1	0	1	1	1	1	2	0	1	0	0	0	0	1	0	0	1	1	2	2	1	1	0	1	1	0	0	1	1	2	1	0	1	0	1	1	1	2	2	1	2	1	0	1	0	-1	0	2	2	1	0	2	2	2	1	1	1	2	1	2	0	0	1	0	1	2	2	2	2	2	1	2	1	0	1	1	1	2	2	1	0	1	1	1	0	1	2	1	0	1	1	1	1	1	1	0	1	1	1	1	0	1	1	0	2	2	1	0	-1
 PZA02191_1          	2	0	1	1	0	1	2	1	2	1	2	0	0	1	1	1	1	2	1	0	2	1	2	1	0	2	0	1	0	1	2	2	1	2	1	2	1	1	0	1	2	1	1	0	1	1	1	2	0	1	1	2	2	1	1	1	1	1	2	2	1	1	1	2	2	1	0	0	1	0	1	1	2	0	0	2	2	0	1	1	2	1	0	1	1	2	0	1	0	0	2	0	2	2	1	2	1	2	0	1	1	1	0	2	2	1	1	0	1	1	1	0	2	0	1	1	0	0	1	0	0	1	2	1	2	0	1	0	0	1	1	0	1	2	1	0	2	1	1	2	2	0	1	1	0	0	2	2	2	1	-1	0	0	1	2	1	1	1	0	0	1	2	2	1	1	2	2	1	1	0	1	1	1	1	2	0	0	0	0	0	0	1	0	0	1	1	2	2	1	1	0	1	1	0	0	1	1	2	1	0	1	0	1	1	1	1	2	1	2	2	0	1	1	0	1	2	1	1	0	2	2	2	1	1	1	2	1	2	1	0	1	0	0	1	2	2	2	2	1	2	1	0	1	1	1	2	1	1	0	1	1	2	0	1	2	2	0	0	1	1	0	2	1	0	1	1	1	1	0	1	1	0	2	2	1	0	1
 PZA01216_1          	2	0	0	1	0	-1	2	-1	2	1	1	1	1	1	1	1	1	1	1	0	0	1	0	1	1	2	1	1	0	-1	2	0	1	2	1	1	1	1	0	1	2	1	1	0	1	2	1	1	0	1	1	2	2	1	1	0	1	1	1	2	2	0	1	2	2	1	0	0	1	0	1	1	1	0	1	1	2	1	1	1	2	2	1	1	1	2	0	2	0	1	1	1	2	1	1	2	1	2	0	1	1	1	0	1	2	1	2	0	0	1	1	1	2	0	1	1	0	0	1	0	0	0	2	0	2	0	2	0	-1	1	1	0	1	2	0	1	2	2	2	0	1	0	1	0	2	1	0	2	2	1	1	0	1	1	2	1	0	2	2	1	1	2	2	1	0	2	-1	1	0	1	1	1	1	1	2	0	0	0	1	0	1	1	0	1	1	1	2	1	1	1	0	1	1	1	0	1	1	1	1	1	0	0	0	1	1	1	2	1	1	2	0	1	1	0	-1	1	1	1	0	2	2	2	2	-1	1	2	1	2	1	0	0	0	0	1	2	1	2	2	1	2	1	0	1	2	1	1	1	1	1	1	1	2	0	1	2	2	0	0	1	1	0	2	1	2	1	1	0	1	0	2	0	0	2	1	1	1	1
 PZA00664_3          	2	0	0	1	1	1	2	0	2	1	1	1	1	1	1	2	0	1	1	0	0	2	0	1	2	2	1	1	0	0	2	0	1	1	1	1	0	1	0	1	2	0	1	0	1	2	1	1	2	1	2	1	2	1	1	0	1	1	1	1	1	0	1	2	1	1	0	0	1	1	1	2	0	0	0	1	0	1	1	0	1	2	1	2	0	1	1	2	0	1	1	0	0	1	1	2	0	2	1	1	0	2	0	1	2	2	2	0	0	2	2	1	2	1	2	1	0	0	0	0	0	0	2	0	1	0	2	0	2	0	0	0	1	0	0	1	2	2	2	0	1	0	1	0	2	1	0	1	1	1	2	0	1	1	2	1	0	2	1	1	2	1	2	1	0	-1	1	1	0	1	1	1	1	0	0	0	1	-1	1	0	1	1	0	1	1	1	2	1	1	1	0	2	1	1	1	1	1	1	1	1	0	1	0	1	1	1	2	2	1	2	1	1	2	0	1	1	1	0	1	2	2	1	2	1	1	1	1	0	1	1	0	0	0	1	2	1	2	1	1	1	1	0	1	2	0	1	1	1	1	1	1	2	0	1	2	2	1	0	1	1	0	2	1	1	0	0	0	1	1	2	0	1	2	1	1	1	0
 PZA03064_6          	2	0	0	2	1	0	2	0	2	1	1	2	2	1	1	2	1	1	1	0	0	1	0	1	2	2	1	1	0	0	2	0	1	1	1	1	0	1	0	1	2	1	1	0	1	2	1	1	2	0	2	1	1	1	0	0	1	1	1	1	1	1	1	2	1	1	-1	0	1	1	1	2	0	0	0	1	0	0	1	0	0	2	2	2	1	1	1	2	0	1	1	1	0	1	1	1	0	2	1	1	0	1	1	1	2	2	2	1	0	1	2	1	2	1	2	0	0	0	0	0	0	1	2	0	1	0	2	0	2	0	0	0	1	0	0	1	1	2	2	0	1	0	1	1	1	0	0	1	1	0	2	0	2	1	2	1	0	2	1	1	2	1	1	1	0	2	1	1	0	1	0	0	1	0	0	0	1	1	1	0	1	1	0	1	1	1	2	1	1	1	0	1	1	1	1	1	1	1	1	2	0	1	1	1	1	2	1	2	1	2	0	1	2	0	1	1	2	0	1	2	1	0	2	0	1	1	1	0	1	1	0	0	1	1	2	1	2	1	1	1	1	0	1	2	0	1	1	1	1	1	1	2	1	1	1	2	2	0	1	1	0	2	1	1	0	0	0	1	1	2	0	1	2	1	1	1	0
 PHM14475_7          	2	0	0	2	2	0	2	0	2	1	1	2	2	1	1	2	1	1	1	0	0	1	0	1	1	2	1	1	0	0	2	0	1	1	1	1	1	1	0	1	1	1	1	0	1	2	1	1	1	0	1	1	1	0	0	0	2	1	1	1	1	1	1	1	1	1	0	0	0	1	0	2	0	1	0	0	0	0	0	0	0	2	2	2	1	1	1	2	0	1	1	1	0	1	1	1	1	2	1	1	0	1	1	1	1	1	2	1	0	1	1	1	2	1	2	0	0	0	0	0	0	1	2	0	1	1	0	0	2	0	0	0	1	0	1	1	1	1	1	0	1	0	1	1	1	0	0	1	1	0	2	0	1	0	1	1	0	2	1	1	2	1	1	1	0	2	1	1	1	1	0	0	1	0	0	0	1	1	2	0	1	1	1	1	1	1	1	1	1	1	0	1	2	1	1	1	1	1	1	2	0	1	1	1	1	2	1	2	1	2	1	1	2	0	1	1	1	0	1	2	1	0	2	0	1	1	1	0	1	1	0	0	1	1	1	1	2	1	2	1	1	0	1	2	0	1	1	1	1	1	1	2	1	1	1	2	2	0	1	1	0	1	2	1	0	0	0	1	1	2	0	1	1	1	1	1	0
 PHM595_30           	1	0	0	2	2	0	2	1	1	1	0	2	2	2	1	2	1	1	1	0	1	1	0	1	1	1	1	0	0	1	0	1	1	0	0	0	2	1	0	0	1	0	1	1	1	1	1	1	1	0	1	2	1	0	0	0	2	1	1	1	1	1	0	1	1	1	0	0	1	0	1	2	1	1	1	0	0	1	0	0	0	2	2	2	1	1	1	2	1	1	2	1	0	0	0	1	1	2	1	1	0	1	1	1	1	1	1	1	1	1	1	0	2	1	2	0	0	1	0	0	0	1	2	0	1	1	0	0	2	0	0	1	1	0	1	1	0	1	1	0	1	0	1	1	1	0	1	2	2	1	2	0	1	1	1	1	0	1	1	1	0	1	1	2	1	-1	1	1	1	1	0	1	-1	0	1	1	1	1	2	1	1	1	1	1	0	1	0	2	1	1	0	1	2	1	1	1	1	1	1	2	0	1	1	1	0	2	0	2	1	1	1	1	1	0	1	1	1	0	0	2	1	1	2	1	2	0	1	0	1	1	0	0	1	1	1	2	2	0	2	0	1	0	1	1	1	0	1	1	1	2	1	1	2	1	1	1	1	2	1	2	2	0	2	1	1	0	1	1	1	2	1	1	0	1	1	1	0
 PZB01403_1          	1	1	0	2	2	0	2	1	1	1	0	2	2	2	1	2	1	1	1	0	1	1	0	1	1	1	1	0	0	1	0	1	1	0	0	1	2	1	1	0	1	0	1	1	0	1	1	1	1	0	1	1	1	0	0	0	2	1	1	1	1	1	0	1	1	2	0	0	1	0	1	2	1	1	1	0	0	1	0	0	0	2	2	2	1	1	2	2	1	1	2	1	0	0	0	1	1	2	0	1	0	1	2	1	1	1	1	1	1	1	1	0	2	1	2	0	0	1	0	0	0	1	2	0	1	1	0	0	2	1	0	1	1	0	1	1	0	1	1	0	1	0	1	1	1	0	1	2	2	1	2	0	1	1	1	1	0	1	1	1	0	0	1	2	1	0	1	1	1	1	1	1	2	0	1	1	1	1	2	1	2	1	1	1	0	1	0	2	1	1	0	1	2	1	1	2	1	1	1	2	0	1	1	1	0	2	0	2	1	1	1	1	1	0	1	1	1	0	0	2	1	0	1	1	2	0	-1	0	1	1	0	0	1	1	1	2	2	0	2	0	1	0	1	1	1	0	1	0	1	2	2	1	2	2	1	1	1	2	1	2	2	0	2	2	1	0	1	1	-1	2	1	1	0	1	1	1	0
 PZB01227_6          	1	2	0	2	2	0	2	1	1	1	0	2	2	2	1	2	1	0	1	0	2	1	0	1	1	1	0	0	0	2	0	0	1	1	0	1	2	0	1	0	2	0	1	1	0	1	1	2	1	0	0	1	1	0	0	0	2	1	1	1	1	0	0	1	1	1	0	0	2	0	1	2	1	1	1	0	0	1	0	0	0	2	2	2	2	1	2	2	1	2	2	1	0	1	0	1	1	1	0	0	0	1	2	1	1	1	2	1	1	1	1	0	2	1	2	1	0	1	0	0	0	1	2	0	1	1	0	1	2	1	0	1	1	0	1	1	0	1	1	0	1	0	1	1	1	1	1	2	2	1	2	0	1	1	1	1	0	0	2	1	0	0	1	2	1	-1	1	1	1	1	0	1	2	0	1	1	1	1	2	1	2	2	1	1	0	1	0	2	1	1	1	2	2	1	1	2	-1	1	1	2	0	1	1	1	0	2	0	2	1	1	1	1	1	0	1	1	1	0	0	2	1	0	1	1	2	0	0	0	1	1	0	0	1	1	1	2	2	1	1	0	1	0	0	1	1	0	2	0	1	2	2	0	2	2	1	1	1	2	1	2	2	0	2	2	1	0	1	1	1	2	1	1	0	1	1	1	0
 PZA01068_1          	1	2	0	2	2	0	2	1	0	0	0	1	2	2	2	2	2	0	1	0	2	1	1	1	1	1	0	0	0	2	1	1	1	1	2	1	1	0	1	0	2	0	1	1	0	1	1	2	1	0	0	1	0	0	0	0	2	1	2	1	1	0	1	0	0	1	1	1	2	0	1	2	1	2	1	0	0	1	1	0	0	2	1	2	2	1	2	1	1	2	1	1	0	1	0	2	0	1	0	0	1	0	2	1	1	0	2	1	1	1	2	0	2	1	2	1	0	1	0	0	0	1	2	0	2	1	0	1	1	1	0	1	1	0	0	1	0	0	1	1	1	0	0	1	1	1	0	2	2	1	2	0	1	2	0	1	0	0	2	-1	0	0	1	2	1	0	2	1	2	1	0	1	2	1	1	2	2	1	1	0	2	2	1	2	0	1	0	2	1	1	2	2	2	1	0	2	1	1	1	0	0	1	1	1	0	2	-1	1	2	1	1	0	1	0	1	1	1	0	1	2	2	0	1	1	2	0	0	1	2	1	0	0	1	1	0	2	2	1	0	0	2	0	0	1	1	0	2	0	2	2	2	0	2	-1	0	1	0	2	1	2	2	1	2	2	1	1	1	1	1	2	1	1	0	1	1	1	0
 PZA00856_2          	1	2	0	2	2	0	-1	1	0	0	0	1	2	2	2	2	2	0	1	0	2	1	1	1	1	1	0	0	0	2	1	1	1	1	2	1	1	0	1	0	2	0	1	1	0	1	1	2	1	0	0	1	0	0	0	0	2	1	2	1	1	0	1	0	0	1	1	1	2	0	1	2	1	2	2	0	0	0	1	0	1	2	1	2	2	1	2	1	1	2	1	1	0	1	0	2	0	1	0	0	1	0	2	1	1	0	2	1	1	1	2	0	2	1	2	1	1	1	0	0	0	1	2	0	2	1	0	1	1	1	0	1	1	1	0	1	0	0	1	1	1	0	0	0	1	1	1	2	2	1	2	1	1	2	0	1	0	0	2	0	0	0	1	2	1	0	2	1	2	1	0	1	2	1	1	2	2	0	1	1	2	2	1	2	0	1	0	2	2	1	2	2	2	1	0	2	1	0	1	0	0	1	1	2	0	1	0	1	2	1	1	0	1	0	1	1	1	0	1	2	2	0	1	1	2	0	0	1	2	2	0	0	1	1	0	2	2	1	0	0	2	0	0	1	1	0	2	0	2	2	2	0	2	2	0	1	0	2	1	2	2	-1	2	2	1	1	1	1	1	2	1	2	0	1	1	1	0
 PZA01211_1          	0	2	0	1	1	1	1	1	1	2	0	1	2	2	1	1	0	2	0	1	1	0	1	1	1	1	0	0	0	1	2	1	1	2	2	1	1	1	2	1	1	1	1	1	0	1	1	2	2	0	1	2	1	1	1	2	1	0	0	0	1	1	1	0	1	1	1	1	0	1	2	2	1	0	0	1	2	0	0	1	2	2	1	2	0	0	1	1	1	1	1	1	0	1	0	1	2	1	1	1	1	1	0	1	1	0	1	1	2	2	1	1	2	0	0	0	1	0	1	1	2	1	1	0	0	1	1	1	0	1	1	2	2	0	1	2	0	2	1	1	0	1	1	0	1	0	0	0	2	0	1	1	1	2	1	1	1	2	0	2	1	2	2	2	1	1	1	1	1	2	1	1	0	1	1	1	1	1	1	1	0	2	2	1	0	2	2	2	1	1	0	1	1	1	1	1	0	1	1	0	2	1	0	1	0	2	2	2	2	2	0	2	1	1	0	0	2	2	1	1	1	1	1	0	1	2	0	0	1	1	1	1	2	1	0	1	1	1	1	2	0	2	1	1	0	1	0	2	2	2	0	1	1	1	2	2	1	2	0	1	0	1	2	1	1	0	1	1	1	1	1	1	1	1	2	1	2
 PZA00172_12         	0	2	0	2	1	1	1	1	1	2	1	1	2	2	1	1	0	2	0	1	1	0	1	1	1	1	0	0	0	1	2	1	1	2	2	1	1	1	2	1	1	1	1	1	0	1	1	2	2	0	1	2	1	1	1	2	1	0	0	0	1	1	1	0	1	1	1	1	0	1	2	2	1	0	0	1	2	0	0	1	2	2	1	1	0	0	1	1	1	1	1	1	0	1	0	1	2	1	1	1	1	1	0	1	1	0	1	1	2	2	1	1	2	0	0	0	1	0	1	1	1	1	0	0	0	1	1	1	0	1	1	2	2	0	1	2	0	2	1	1	0	1	1	0	1	0	0	0	2	0	1	1	1	2	1	1	1	2	0	2	1	2	2	2	1	1	1	1	1	2	1	1	0	1	1	1	1	1	1	1	0	2	2	1	0	1	2	2	1	1	0	1	1	1	1	1	0	1	1	0	2	1	0	1	0	2	2	2	2	2	0	2	1	1	0	0	2	2	1	1	1	1	1	0	1	2	0	0	1	0	1	1	2	1	0	1	1	1	1	2	0	2	1	1	0	1	0	2	2	2	0	1	1	1	2	2	1	2	1	1	0	1	2	1	1	0	1	1	1	1	1	1	0	1	2	1	2
 PZA00613_22         	0	2	0	2	1	1	1	1	1	2	1	1	2	2	1	1	0	2	0	1	1	0	1	1	1	1	0	0	0	1	2	1	1	2	2	1	1	1	2	1	1	1	1	1	0	1	1	2	2	0	1	2	1	1	1	2	1	0	0	0	1	1	1	0	1	1	1	1	0	1	2	2	1	0	0	1	2	0	0	1	2	2	1	1	0	0	1	1	1	1	1	1	0	1	0	1	2	1	1	1	1	1	0	1	1	0	1	1	2	2	1	1	2	0	0	0	1	0	1	1	1	1	0	0	0	1	1	1	0	1	1	2	2	0	1	2	0	2	1	1	0	1	1	0	1	0	0	0	2	0	1	1	1	2	1	1	1	2	0	2	1	2	2	2	1	1	1	1	1	2	1	1	0	1	1	1	1	1	1	1	0	2	2	1	0	1	2	2	1	1	0	1	1	1	1	1	0	1	1	0	2	1	0	1	0	2	2	2	2	2	0	2	1	1	0	0	2	2	1	1	1	1	1	0	1	2	0	0	1	0	1	1	2	1	0	1	1	1	1	2	0	2	1	1	0	1	0	2	2	2	0	1	1	1	2	2	1	2	1	1	0	1	2	1	1	0	1	1	1	1	1	1	0	1	2	1	2
 PZA02496_1          	0	2	2	1	0	0	2	2	1	1	2	1	0	2	1	0	2	0	1	2	1	0	0	1	1	2	1	1	1	1	2	2	0	1	1	2	0	0	1	0	0	2	1	1	1	1	1	1	1	0	0	1	0	2	1	0	1	0	2	0	1	2	1	1	1	2	1	0	0	0	1	2	0	0	2	0	1	1	1	1	1	1	1	1	1	1	2	1	2	2	1	1	1	0	1	1	0	1	2	1	2	2	1	1	2	0	1	1	1	1	1	2	0	1	1	2	1	2	0	0	1	0	1	1	0	0	0	1	0	1	1	2	0	1	2	1	-1	1	1	2	1	1	1	1	1	0	0	0	1	1	0	1	2	0	1	1	0	1	2	0	2	-1	1	2	1	1	0	2	1	0	0	2	1	2	2	2	0	2	0	2	1	2	1	1	0	1	0	2	1	0	0	2	2	1	1	1	1	1	1	1	1	1	1	1	1	1	2	2	1	0	1	1	0	2	0	1	1	1	1	1	0	0	2	1	0	0	0	1	0	1	1	0	2	0	0	2	2	1	2	1	1	1	1	2	0	1	0	1	0	1	0	1	0	1	2	1	0	2	1	2	1	0	1	1	0	1	0	0	1	2	0	2	1	2	1	1	1
 PZA01280_2          	0	2	2	1	1	1	2	2	1	1	2	1	1	2	1	0	2	1	1	2	1	0	0	1	1	2	1	2	1	1	2	1	0	1	1	2	0	0	2	1	0	0	0	2	1	1	1	1	1	0	0	1	0	2	1	0	1	0	2	0	1	2	1	1	1	2	2	1	2	0	2	1	0	0	2	0	1	1	1	1	1	1	1	1	1	0	2	1	2	2	1	1	1	0	1	1	0	1	2	1	2	2	0	1	2	0	1	1	1	1	1	2	1	1	1	2	1	2	0	0	2	0	1	1	0	1	0	1	1	1	0	2	0	1	2	1	0	1	1	2	1	0	1	1	1	0	0	1	1	1	0	2	2	0	1	1	0	1	2	0	1	0	1	2	1	-1	0	2	1	0	0	2	1	2	2	2	0	2	0	2	1	2	1	1	0	0	0	2	1	0	0	1	2	1	1	1	1	1	1	1	1	1	1	1	1	1	2	2	0	0	1	1	0	2	0	1	1	0	1	1	1	0	2	2	0	0	1	1	0	1	2	0	2	0	0	2	2	2	2	1	1	1	2	1	0	1	0	1	0	1	0	1	0	1	2	1	0	0	0	2	1	0	1	1	0	1	1	0	1	2	0	2	1	2	1	0	1
 PZA03692_1          	0	2	2	1	1	1	2	2	1	1	2	1	1	2	1	0	2	1	1	2	1	0	0	1	1	2	1	2	1	0	2	1	0	1	1	2	-1	-1	2	1	0	0	0	-1	1	1	1	1	2	0	0	2	-1	2	1	0	1	0	2	-1	1	2	1	1	1	2	1	1	2	0	2	1	0	0	1	-1	1	1	1	1	1	1	1	1	1	-1	2	1	2	2	1	1	1	0	1	1	0	1	2	1	2	2	0	1	2	-1	1	1	1	1	1	2	1	1	1	2	1	2	0	0	2	-1	1	1	0	1	0	1	1	1	-1	2	0	1	2	1	-1	1	1	2	1	0	1	1	1	-1	0	1	1	1	0	2	2	-1	1	1	0	1	2	0	1	-1	1	2	2	1	0	2	1	0	0	2	1	2	2	2	0	2	0	2	1	2	1	1	0	0	0	2	1	0	0	1	2	1	1	1	1	1	0	1	1	1	1	1	1	1	2	2	0	0	1	1	0	2	0	1	1	0	1	1	1	0	2	2	0	0	2	1	0	1	2	0	2	0	0	2	2	2	2	1	1	1	2	1	0	1	1	0	0	1	0	1	0	0	2	1	0	0	0	2	1	0	1	1	0	1	1	0	1	2	0	2	2	2	1	0	1
 PHM793_25           	0	2	0	2	1	1	2	2	0	1	1	1	2	1	1	2	0	2	1	1	1	1	1	0	1	2	1	1	0	1	1	1	0	1	1	2	0	0	1	1	0	1	0	1	1	1	1	1	2	1	1	2	0	2	1	0	1	0	1	1	1	1	1	0	0	2	1	1	2	2	1	1	1	1	0	2	1	1	1	0	1	1	1	1	1	0	1	0	2	1	0	2	2	1	2	1	1	1	2	1	1	1	0	2	1	0	1	1	0	1	1	2	2	1	0	1	1	1	0	1	2	0	0	1	0	1	2	1	2	1	1	1	0	2	1	1	0	1	1	2	1	0	1	2	1	0	0	1	1	1	1	1	1	1	2	0	2	1	0	1	1	1	1	2	2	1	1	0	0	1	1	2	2	1	1	1	0	2	1	1	2	0	0	1	0	0	0	1	1	0	0	2	1	1	1	1	2	1	1	2	0	1	1	2	1	1	2	1	0	1	2	1	0	2	2	0	0	0	1	1	1	1	2	1	2	1	2	1	1	2	2	2	0	0	1	1	1	2	1	1	0	1	2	1	0	1	1	1	1	2	0	0	1	0	0	2	0	1	0	1	1	1	0	0	0	1	1	1	2	2	1	1	2	1	2	2	-1
 PZA01885_2          	0	2	0	2	1	1	2	2	0	0	1	1	2	1	1	2	0	2	1	1	1	1	1	0	1	2	1	1	0	1	1	1	0	1	1	2	0	0	1	1	0	1	0	1	1	1	1	1	2	2	1	2	0	2	1	0	1	0	1	1	1	1	1	0	0	2	1	1	2	2	1	1	1	1	0	2	1	1	1	0	1	1	1	1	1	1	1	0	2	1	1	2	2	1	2	1	1	1	2	1	1	1	0	2	1	0	1	2	0	1	1	2	2	1	0	1	1	1	0	1	2	0	0	1	0	1	2	1	2	1	1	1	0	2	2	1	-1	1	1	1	1	1	1	2	1	0	0	1	1	1	1	1	1	1	2	0	2	1	0	1	2	1	1	1	2	1	1	0	0	2	1	1	2	0	1	1	1	2	2	1	2	0	0	1	0	0	0	1	1	1	0	2	1	1	1	1	2	1	1	2	0	1	1	2	2	1	2	1	0	1	2	1	0	2	2	0	0	0	1	1	1	1	2	1	2	1	2	2	1	1	1	2	0	1	1	1	2	2	1	1	0	1	2	1	0	1	1	1	1	2	1	0	1	0	0	2	0	1	0	2	1	2	0	0	0	2	1	1	2	2	1	1	2	1	2	2	1
 PZA01991_3          	1	2	1	-1	1	1	2	1	0	0	1	1	2	2	1	2	0	1	2	1	0	1	0	0	1	2	1	1	1	0	1	1	0	1	1	1	1	0	1	1	0	1	1	1	0	0	1	1	2	2	1	0	1	1	1	0	1	1	1	2	1	1	2	0	0	2	2	1	2	2	1	1	1	2	1	2	2	1	1	0	1	1	1	1	1	1	1	1	2	2	2	1	0	1	2	1	1	1	1	1	0	0	0	2	1	0	0	2	1	1	0	2	2	1	0	1	1	2	1	1	1	0	0	0	0	1	2	1	2	1	1	1	0	2	2	1	2	0	1	0	1	2	1	2	0	2	0	-1	0	1	0	1	1	1	2	1	1	0	0	1	1	1	2	1	1	0	2	0	0	2	1	0	2	0	1	1	1	1	2	2	1	1	0	2	0	0	0	1	0	1	1	2	1	2	1	1	0	2	1	2	1	1	1	2	2	1	2	1	0	0	2	0	2	1	2	0	1	1	1	1	0	1	2	0	2	1	2	2	1	1	1	2	0	1	2	1	1	1	0	1	0	1	2	1	0	2	1	0	1	2	1	0	1	1	0	2	1	0	0	2	2	2	0	1	1	0	1	1	2	2	1	1	2	2	1	2	-1
 PZA02090_1          	1	1	0	0	0	0	0	1	1	2	1	1	1	2	2	0	1	1	1	1	0	2	0	0	1	2	1	1	0	0	0	2	0	1	0	1	0	0	1	0	2	0	1	0	0	1	1	2	2	0	2	1	1	2	0	0	0	2	0	0	1	1	0	1	1	1	0	1	1	1	2	0	1	0	0	0	0	2	1	0	1	0	0	2	2	1	1	1	1	2	0	0	1	1	1	0	1	0	2	1	2	1	1	1	1	2	1	1	1	0	2	2	0	2	1	2	1	1	1	2	2	1	0	1	1	2	1	1	1	1	0	1	1	1	0	1	0	0	1	0	2	1	1	0	1	0	1	1	0	1	1	0	2	1	0	0	2	1	2	1	1	2	0	1	0	1	1	1	1	1	1	1	2	1	0	2	2	1	0	1	1	1	2	1	1	1	1	1	2	0	1	1	1	0	1	0	0	2	1	0	0	1	1	1	1	1	2	2	1	2	1	1	1	0	2	0	0	1	2	0	1	2	1	1	1	0	1	2	2	0	0	1	2	2	1	2	1	1	2	2	1	1	1	1	1	1	2	1	1	1	2	0	1	1	1	1	1	1	2	1	0	1	0	2	1	1	2	0	0	0	0	1	1	1	1	1	2
 PZA02255_2          	2	2	1	1	2	0	1	2	2	1	2	1	2	0	0	2	1	1	1	0	1	2	1	1	1	2	1	2	0	0	1	2	2	0	0	1	2	1	1	1	0	0	2	1	1	2	1	0	0	0	1	1	1	2	0	1	2	2	1	0	2	2	0	1	1	2	1	1	1	0	2	2	2	1	0	1	1	0	2	0	2	2	0	1	2	1	1	1	2	1	1	0	1	1	1	1	2	0	2	0	2	0	0	1	0	1	1	2	1	1	2	1	1	1	1	1	2	1	0	1	0	1	1	1	1	1	0	0	2	2	1	2	1	0	0	1	0	2	1	1	1	1	1	0	1	0	1	1	1	1	1	1	2	1	1	0	0	2	1	1	1	1	0	1	1	1	0	1	2	1	1	0	2	1	1	1	1	0	0	2	1	1	2	1	0	1	1	1	2	0	0	1	1	2	1	0	0	2	1	0	0	2	1	2	0	1	1	1	1	2	1	0	2	1	2	1	0	1	1	1	0	2	1	2	1	2	2	1	2	0	0	1	1	2	2	1	2	1	1	2	1	2	1	1	1	2	1	0	1	1	1	1	2	0	1	2	2	2	1	0	1	1	2	1	1	0	2	0	2	0	0	0	2	0	1	1	1
 PHM15474_5          	2	2	2	1	2	0	1	2	2	1	2	1	2	0	1	2	1	1	1	0	1	2	1	1	1	2	1	2	0	0	1	2	2	0	0	1	2	1	1	1	0	0	2	1	1	2	1	0	0	0	1	1	1	2	0	1	2	2	1	0	2	2	0	1	1	2	1	1	1	0	2	2	2	1	0	1	1	0	2	0	2	2	0	1	2	1	1	1	2	1	1	0	1	1	1	1	2	0	2	0	2	0	0	1	0	1	1	2	1	1	2	1	1	1	1	1	2	1	0	1	1	1	1	1	1	1	0	0	2	2	1	2	1	0	0	1	0	2	1	1	1	1	1	0	1	0	1	1	1	1	1	1	2	1	1	0	0	2	1	1	1	1	0	1	1	1	0	1	2	1	1	0	2	1	1	1	1	0	0	2	1	1	2	1	0	1	1	1	2	0	0	1	0	2	1	0	0	2	1	0	0	2	1	2	0	1	1	1	1	2	1	0	2	1	2	1	0	1	1	1	0	2	1	2	1	2	2	1	1	0	0	1	1	2	2	1	2	1	1	2	1	2	1	1	1	2	1	0	1	1	1	1	2	0	1	2	2	2	1	0	1	1	2	1	1	1	2	0	2	0	0	0	2	0	1	1	1
 PZA01447_1          	2	2	2	1	2	0	1	2	2	1	2	1	2	0	1	2	1	1	1	0	1	2	1	1	1	2	1	2	0	0	1	2	2	0	0	1	2	1	1	1	0	0	2	1	1	2	1	0	0	0	1	1	1	2	0	1	2	2	1	-1	2	2	0	1	1	2	1	1	1	-1	2	2	2	1	0	1	1	0	2	0	2	2	0	1	2	1	1	1	2	1	1	0	1	1	1	1	2	0	2	0	2	0	0	1	0	1	1	2	1	1	2	1	1	1	1	1	2	1	0	1	1	1	1	1	1	1	0	0	2	2	1	2	1	0	0	1	0	2	1	1	1	1	1	0	1	0	1	1	1	1	1	1	2	1	1	0	0	2	1	1	1	1	0	-1	1	1	0	1	2	1	1	0	2	1	1	1	1	0	0	2	1	1	2	1	0	1	1	1	2	0	0	1	0	2	1	0	0	2	1	-1	0	2	1	2	0	1	1	1	1	2	1	0	2	1	2	1	0	1	1	1	0	2	1	2	1	2	2	1	1	0	0	1	1	2	2	1	2	1	1	2	1	2	1	1	1	2	1	0	1	1	1	1	2	0	1	2	2	2	1	0	1	1	2	1	1	1	2	0	2	0	0	0	2	0	1	1	1
 PZA00109_4          	2	2	2	1	2	0	1	2	2	1	2	1	2	0	1	2	1	1	1	0	1	2	1	1	1	2	1	2	0	0	1	2	2	0	0	1	2	1	1	1	0	0	2	1	1	2	0	0	0	0	1	1	1	2	0	1	2	2	1	0	2	1	0	1	1	2	1	1	1	1	2	2	2	1	0	1	1	0	2	0	2	2	0	1	2	1	1	1	2	1	1	0	1	1	-1	1	2	0	2	0	2	0	0	1	0	1	1	2	1	1	2	1	1	1	1	1	2	1	0	1	1	1	1	1	1	1	0	0	2	2	1	2	1	0	0	1	0	2	1	1	1	1	1	0	1	0	1	1	1	1	1	1	2	-1	1	0	0	-1	1	1	1	1	0	1	1	1	0	1	2	1	1	0	2	1	1	1	1	0	0	2	1	1	2	1	0	1	1	1	2	0	0	1	0	2	1	0	0	2	1	0	0	2	1	2	0	1	1	1	1	2	1	0	2	1	2	1	0	1	1	1	0	2	1	2	1	2	2	1	1	0	0	1	1	2	2	2	2	1	2	2	1	2	1	1	1	2	1	0	1	1	1	1	2	0	1	2	2	2	1	0	1	1	2	2	1	1	2	0	2	0	0	0	2	0	1	1	1
 PZB02179_1          	2	2	2	0	2	0	1	1	2	1	2	1	2	0	1	2	2	1	1	0	1	2	1	1	1	2	1	2	0	0	1	2	2	0	0	2	2	1	1	1	0	0	2	1	1	2	0	0	0	0	1	1	1	2	0	1	2	2	1	0	2	1	0	1	1	2	1	1	1	1	2	2	2	1	0	1	1	0	2	0	2	2	0	1	2	1	1	1	2	1	1	0	0	1	1	1	1	0	1	0	2	0	0	-1	0	1	1	2	0	1	1	1	1	2	1	1	2	1	0	1	1	1	1	1	2	1	0	0	2	2	1	2	1	0	0	1	0	2	1	1	1	1	1	0	-1	0	1	1	1	1	1	1	2	0	1	0	0	2	1	1	1	1	0	1	1	1	0	1	2	1	0	0	1	1	1	1	1	0	0	2	1	1	2	-1	0	1	1	1	2	0	0	1	0	1	1	1	0	2	1	0	1	2	1	1	0	1	1	1	1	2	1	0	1	1	2	1	0	1	1	1	1	2	1	2	1	2	2	1	1	0	0	1	1	2	2	2	2	1	2	2	1	1	1	1	1	2	1	0	1	1	1	1	2	0	1	2	2	2	1	0	1	1	2	2	1	1	2	0	2	1	0	1	2	0	1	0	1
 PHM9914_11          	2	2	2	0	2	0	1	1	2	1	2	1	2	0	1	2	2	1	1	0	1	2	1	1	0	2	1	2	0	0	1	2	2	0	1	2	2	1	1	1	0	0	2	-1	1	2	0	0	0	0	1	1	1	2	0	1	2	2	1	-1	2	1	0	1	1	2	1	1	1	1	2	2	2	1	0	1	1	0	2	1	2	2	0	1	2	1	1	1	2	1	1	0	0	1	1	1	1	0	1	0	2	0	0	1	0	1	1	2	0	1	1	1	1	2	1	1	2	1	0	1	1	1	1	1	2	1	0	0	1	2	1	2	1	0	0	1	-1	2	1	1	1	1	1	0	1	1	1	1	1	1	1	1	2	-1	1	0	0	2	1	1	1	1	0	1	1	1	0	1	2	1	0	0	1	1	1	1	1	0	0	2	1	1	2	1	0	1	1	1	2	0	0	1	0	1	1	1	0	2	1	0	1	1	1	1	0	1	1	1	1	2	1	0	1	1	2	1	0	1	1	1	1	2	1	2	1	2	2	1	1	0	0	1	1	1	2	2	1	1	2	2	1	1	1	1	1	2	1	0	1	1	1	1	2	0	1	2	2	2	1	0	1	1	2	2	1	1	2	0	2	1	0	1	2	0	1	0	1
 PZA00667_2          	2	2	2	0	2	0	1	1	2	0	2	1	2	0	1	2	2	1	1	0	1	2	1	1	1	2	1	2	0	0	2	2	1	0	1	2	2	1	1	1	0	0	2	0	1	2	0	0	0	0	1	1	1	2	0	1	2	2	1	0	2	1	0	1	1	2	1	1	1	1	2	2	2	2	0	1	1	0	2	1	1	2	0	1	2	1	1	1	2	1	1	0	0	1	1	1	1	0	1	0	2	0	0	1	0	1	1	2	0	1	1	1	1	2	1	1	2	1	0	1	1	1	1	1	2	1	0	0	1	2	1	2	1	0	0	1	0	2	1	1	1	1	1	0	1	1	1	1	1	1	1	1	2	0	1	0	0	2	1	1	1	1	0	1	1	1	1	1	2	1	0	0	1	1	1	1	2	0	0	2	1	1	2	1	0	1	1	1	2	0	0	1	0	1	1	1	0	2	1	0	1	1	1	1	0	1	1	1	1	2	1	0	1	1	2	1	0	1	1	1	1	2	1	2	1	2	2	1	1	0	0	1	-1	1	2	2	1	1	2	2	1	1	1	1	1	2	1	0	1	1	1	1	2	0	1	2	2	2	1	0	1	1	2	2	1	1	2	0	2	1	0	1	2	0	1	0	1
 PZA02212_1          	2	2	1	0	2	0	1	1	2	0	2	1	2	0	1	2	2	2	1	0	2	2	1	1	1	1	1	2	1	2	2	2	1	1	2	2	1	1	1	1	1	1	1	0	2	1	0	0	0	0	2	1	1	2	0	1	2	2	1	0	2	1	0	1	0	2	1	1	1	1	2	2	2	2	1	1	1	0	1	1	1	1	0	1	1	1	2	1	2	1	1	0	0	1	0	1	1	0	0	0	1	0	0	1	0	1	1	2	0	1	1	1	1	2	1	1	2	1	0	0	0	1	1	1	2	1	1	0	1	2	1	2	0	1	0	1	0	2	1	1	1	1	2	0	1	1	1	1	1	1	1	1	2	0	1	0	0	2	1	0	1	1	1	1	0	1	2	2	2	0	0	0	1	1	1	1	1	0	0	2	1	0	2	0	1	1	1	2	2	0	0	1	0	1	2	2	1	1	1	0	2	1	1	1	0	1	1	1	1	2	1	1	1	1	2	1	0	1	1	1	1	2	0	2	1	2	2	0	1	0	0	1	1	1	1	1	1	0	2	2	1	1	1	1	1	2	0	1	1	1	1	1	2	0	1	2	2	2	1	0	1	1	2	1	1	2	2	0	1	1	0	1	2	1	1	0	1
 PHM17210_5          	2	2	1	0	1	0	1	1	2	0	1	1	2	0	1	2	2	2	1	1	2	1	0	1	1	1	1	2	2	2	2	2	1	1	2	2	1	1	1	0	1	1	1	1	1	1	0	0	1	0	2	1	1	2	0	1	2	2	0	0	2	1	0	1	-1	2	2	1	1	0	1	2	2	2	1	1	1	0	1	1	1	1	0	1	1	1	2	1	1	1	1	0	0	1	0	1	1	0	0	0	1	0	0	0	1	1	1	2	0	1	1	0	1	2	1	1	2	0	0	0	0	1	1	1	2	1	1	0	1	-1	1	2	0	1	0	2	-1	1	1	1	1	1	2	0	1	1	1	0	1	1	0	1	2	0	1	0	0	2	1	0	1	1	2	1	0	2	2	2	2	0	0	0	1	1	1	1	1	0	0	2	1	0	2	0	1	1	1	2	2	0	0	1	0	1	2	2	1	1	1	0	2	1	2	1	0	1	1	1	2	2	2	1	1	1	1	1	0	1	1	1	1	2	0	2	2	2	2	1	1	0	0	1	1	1	1	1	1	0	1	2	1	1	0	1	1	1	0	1	1	1	1	1	2	0	1	2	2	1	1	0	1	1	2	1	1	2	1	0	1	1	0	1	2	1	1	0	1
 PZA01962_12         	2	2	1	0	1	0	1	1	2	0	1	1	2	0	1	2	2	2	1	1	2	1	0	1	1	1	1	2	2	2	2	2	1	1	2	2	1	1	1	0	1	1	1	1	1	1	0	0	1	0	2	1	1	2	0	1	2	2	0	0	2	1	0	1	0	2	2	1	1	0	1	2	2	2	1	1	1	0	1	1	1	1	0	1	1	1	2	1	1	1	1	0	0	1	0	1	1	0	0	0	1	0	0	0	1	1	1	2	0	1	1	0	1	2	1	1	2	0	0	0	0	1	1	1	2	1	1	0	1	2	1	2	0	1	0	2	0	1	1	1	1	1	2	0	1	1	1	0	1	1	0	1	2	0	1	0	0	2	1	0	1	1	2	1	0	2	2	2	2	0	0	0	1	1	1	1	1	0	0	2	1	0	2	0	1	1	1	2	2	0	0	1	0	1	2	2	1	1	1	0	2	1	2	1	0	1	1	1	2	2	2	1	1	1	1	1	0	1	1	1	1	2	0	2	2	2	2	1	1	0	0	1	1	1	1	1	-1	0	1	2	1	1	0	1	1	1	0	1	1	1	1	1	2	0	1	2	2	1	1	0	1	1	2	1	1	2	1	0	1	1	0	1	2	1	1	0	1
 PZA03733_1          	2	2	1	0	1	0	1	1	2	0	1	1	2	0	1	2	2	1	1	1	2	1	0	1	2	1	1	1	2	2	2	2	1	1	2	2	1	1	0	0	1	1	1	1	1	1	0	0	1	0	2	1	1	2	0	1	2	2	0	0	2	1	0	1	0	2	2	1	1	1	1	2	2	2	1	1	1	0	1	1	1	1	0	2	2	1	2	1	1	1	1	0	0	1	0	1	1	0	0	0	1	0	0	0	1	1	1	2	0	1	0	0	1	2	1	1	-1	0	0	0	0	1	1	1	2	1	1	0	1	1	1	2	0	2	0	2	0	1	1	1	1	1	2	0	1	1	1	0	1	1	0	1	2	0	1	0	0	2	1	0	1	1	2	1	0	2	2	2	2	0	0	0	1	1	1	0	1	0	0	2	1	0	2	0	1	1	0	2	2	0	0	1	0	1	2	2	1	1	1	0	2	1	2	1	0	2	1	1	2	2	2	1	1	1	1	1	0	1	1	1	1	2	0	2	2	2	1	1	1	0	0	1	1	0	1	1	0	0	1	2	1	1	0	1	1	1	0	1	1	1	2	1	2	0	0	1	2	1	1	0	1	1	2	1	1	2	0	0	1	1	0	1	2	1	0	0	1
 PZA03735_1          	2	2	1	0	1	0	1	1	2	0	1	1	2	0	1	2	2	1	1	1	2	1	0	1	2	1	1	1	2	2	2	2	1	1	2	2	1	1	0	0	1	1	1	1	1	1	0	0	1	0	2	1	1	2	0	1	2	2	0	0	2	1	0	1	0	2	2	1	1	1	1	2	2	2	1	1	1	0	1	1	1	1	0	2	2	1	2	1	1	1	1	0	0	1	0	1	1	0	0	0	1	0	0	0	1	1	1	2	0	1	0	0	1	2	1	1	2	0	0	0	0	1	1	1	2	1	1	0	1	1	1	2	0	2	0	2	0	1	1	1	1	1	2	0	1	1	1	0	1	1	0	1	2	0	1	0	0	2	1	0	1	1	2	1	0	2	2	2	2	0	0	0	1	1	1	0	1	0	0	2	1	0	2	0	1	1	0	2	2	0	0	1	0	1	2	2	1	1	1	0	2	1	2	1	0	2	1	1	2	2	2	1	1	1	1	1	0	1	1	1	1	2	0	2	2	2	1	1	1	0	0	1	1	0	1	1	0	0	1	2	1	1	0	1	1	1	0	1	1	1	2	1	2	0	0	1	2	1	1	0	1	1	2	1	1	2	0	0	1	1	0	1	2	1	0	0	1
 PZA03647_1          	2	2	1	0	1	0	1	0	2	0	1	1	2	0	1	2	2	1	1	1	1	1	0	0	2	1	1	1	2	2	2	2	1	1	1	2	0	1	0	0	1	1	1	1	1	1	0	0	1	0	2	1	1	2	0	1	2	2	0	0	2	1	0	1	0	2	-1	1	2	1	1	2	1	2	1	1	1	0	1	1	0	1	0	2	2	1	2	0	1	1	1	0	0	1	0	1	1	0	0	0	1	1	0	1	1	1	1	2	0	1	0	0	1	2	1	1	2	1	0	0	0	1	1	1	2	1	1	1	1	1	-1	2	0	2	0	2	0	1	1	1	1	1	2	0	1	2	1	0	1	1	0	1	2	0	1	0	0	2	1	0	1	0	2	1	0	-1	2	2	2	0	0	0	1	1	1	0	1	0	0	2	1	0	2	0	1	1	0	2	2	0	1	1	0	1	2	2	1	1	1	0	2	0	2	1	0	2	1	1	2	2	1	1	1	1	1	1	0	1	1	1	1	2	0	2	2	2	1	1	1	0	0	1	1	0	1	1	0	0	0	2	1	1	0	1	1	1	0	1	1	1	2	1	1	0	0	1	2	1	1	0	1	1	2	0	1	2	0	0	1	1	0	1	2	1	0	1	-1
 PZA00494_2          	2	1	1	0	1	0	1	0	2	0	1	1	2	0	1	2	2	1	1	1	1	1	0	0	2	1	1	1	2	2	2	1	1	1	1	2	0	1	0	0	1	1	1	1	1	1	0	0	1	0	2	1	1	2	0	1	2	2	0	0	2	1	0	0	0	2	2	1	2	1	1	2	1	1	1	1	1	0	1	1	0	1	0	2	2	1	2	0	1	1	1	0	0	1	0	1	1	0	0	0	1	1	1	1	1	1	2	2	0	2	0	1	0	2	1	1	2	1	0	0	0	1	1	1	2	1	1	1	1	1	1	2	0	2	0	2	0	1	1	1	1	1	2	0	1	2	1	0	1	1	0	1	2	0	1	0	0	2	1	0	1	0	2	1	0	-1	2	2	2	0	0	0	1	1	1	0	1	1	0	2	1	0	2	0	1	1	0	2	2	0	1	1	0	1	2	2	1	1	1	0	2	0	2	1	0	2	1	1	2	2	1	1	1	1	1	1	0	1	1	1	1	2	0	2	2	2	1	1	1	0	0	1	2	0	1	1	0	0	0	2	2	1	0	1	1	1	0	1	1	1	2	1	1	0	0	1	2	1	1	0	1	1	2	0	1	2	0	0	1	1	0	1	2	1	0	1	1
 PZA03154_4          	2	2	1	1	1	0	2	0	1	0	0	1	2	0	1	2	2	0	1	1	1	1	0	1	2	1	1	1	2	2	1	1	1	1	1	1	0	1	0	0	1	2	1	1	1	1	1	0	0	2	2	1	0	1	0	0	2	1	0	1	2	1	1	0	1	2	1	1	2	1	1	2	1	1	1	1	0	1	0	1	0	1	1	2	2	1	1	0	1	1	1	1	2	2	1	1	1	1	0	0	1	1	1	1	2	0	2	2	0	2	0	1	-1	1	0	2	0	1	1	0	0	1	0	2	2	1	1	1	1	2	2	2	0	1	0	2	0	1	1	1	1	1	2	0	0	2	1	1	1	1	0	0	2	0	1	0	1	2	1	0	2	0	1	1	1	2	2	2	2	0	0	0	1	0	1	1	2	2	1	2	1	0	2	0	2	1	1	2	2	0	1	2	0	1	2	2	2	1	2	0	2	0	2	1	0	2	2	1	2	2	1	1	1	0	0	1	1	1	1	1	1	2	0	1	2	2	1	1	0	1	0	1	2	0	0	1	0	1	0	1	2	1	0	0	1	1	1	1	2	1	1	2	1	0	0	1	0	2	1	0	0	1	1	0	1	2	0	0	1	1	1	1	2	2	0	1	1
 PZA00316_10         	2	2	1	1	1	1	2	1	1	0	0	1	2	2	1	2	2	0	2	1	2	1	2	0	0	1	1	2	2	2	1	1	1	1	0	1	0	2	0	1	2	2	0	0	2	1	1	0	1	2	1	0	1	2	1	0	2	0	0	1	1	1	1	0	1	1	0	1	2	1	1	1	1	0	1	0	1	1	0	2	0	2	1	2	1	1	0	2	2	1	1	2	1	1	1	2	1	1	1	1	1	1	1	1	0	0	2	1	1	1	1	2	2	1	0	1	0	0	0	0	1	0	1	2	1	2	1	1	0	2	1	1	1	1	0	2	0	0	1	1	0	1	2	0	1	2	1	2	1	0	1	0	2	1	1	0	1	1	0	1	1	0	1	1	2	-1	1	0	1	1	0	1	0	1	2	0	1	1	2	1	1	0	2	-1	2	1	1	1	1	0	2	2	0	1	1	1	1	2	2	1	1	0	2	0	1	2	2	1	2	2	1	2	0	0	0	1	1	1	2	0	1	1	1	1	1	1	1	1	0	2	1	1	2	0	0	1	0	0	0	0	0	1	0	1	1	1	1	1	2	1	1	2	1	0	0	1	0	1	1	1	0	1	2	2	2	1	0	1	1	2	2	2	2	1	1	1	-1
 PZA01688_3          	2	2	1	1	1	1	2	1	1	0	0	1	2	2	1	2	2	0	2	0	2	1	2	0	0	1	1	2	2	2	1	1	1	1	0	1	0	2	0	1	2	2	0	0	2	1	1	0	1	2	1	0	1	2	1	0	2	0	0	1	1	1	1	0	1	1	0	1	2	1	1	1	1	0	1	0	1	1	0	-1	0	2	1	2	1	1	0	2	2	1	1	2	1	1	1	2	1	1	1	1	1	1	1	1	0	0	2	1	1	1	1	2	2	1	0	1	0	0	0	1	1	0	1	2	1	2	1	1	0	2	1	1	1	1	0	2	0	0	1	1	0	1	2	0	1	2	1	2	1	0	1	0	2	1	1	0	1	1	0	1	1	0	1	1	2	-1	1	0	1	1	0	1	0	1	2	0	1	1	2	1	1	0	2	1	2	1	1	1	1	0	2	2	0	1	1	1	1	2	2	1	1	0	2	0	1	2	2	1	2	2	1	2	0	0	0	1	1	1	2	0	1	1	1	1	1	1	1	1	0	2	1	1	2	0	0	1	0	0	0	0	0	1	0	1	1	1	1	1	2	1	1	2	1	0	0	1	0	1	1	1	0	1	2	2	2	1	0	1	1	2	2	2	2	1	1	1	1
 PZA01931_17         	2	2	1	2	1	1	2	1	1	1	0	2	1	2	1	2	2	0	2	0	2	1	2	0	0	1	1	1	2	2	1	1	1	1	0	1	0	2	0	1	2	2	0	0	2	1	1	0	1	2	1	0	1	2	1	0	1	0	0	1	1	1	1	0	1	1	0	1	2	1	1	2	1	0	0	0	1	1	0	2	0	2	1	1	1	1	0	2	2	1	2	2	1	1	1	2	2	0	1	1	1	1	2	1	0	0	2	-1	1	1	1	2	2	1	1	1	0	0	0	1	1	0	1	1	1	2	1	1	0	2	1	1	1	1	0	2	1	0	1	1	1	1	2	0	1	2	1	2	1	0	1	0	2	1	1	0	1	1	0	1	1	0	1	1	2	-1	1	0	1	1	0	1	0	2	2	0	1	1	2	1	0	1	2	1	2	1	1	1	1	0	2	2	0	1	1	1	1	2	2	1	1	0	2	0	1	2	2	1	2	2	1	2	0	0	0	1	0	1	2	0	1	1	1	1	1	1	1	1	1	2	1	0	2	0	0	1	0	0	0	0	0	-1	0	1	1	1	1	1	2	1	1	2	1	0	0	1	1	0	1	1	1	2	2	2	2	0	0	1	1	2	2	1	2	1	1	1	1
 PHM3963_33          	0	-1	2	2	1	1	1	0	0	1	0	2	2	2	0	1	1	1	0	0	2	1	2	1	1	1	2	2	0	2	1	1	0	1	1	1	1	1	1	1	2	1	2	1	1	2	1	0	1	0	2	1	0	1	1	2	2	0	1	2	1	1	0	1	2	0	1	2	1	0	2	1	0	1	2	2	1	1	2	0	2	0	1	2	1	2	1	1	1	1	2	1	0	2	1	1	2	1	2	1	1	2	1	0	0	0	1	2	0	1	1	2	0	1	2	0	1	2	1	0	2	0	2	1	1	2	1	1	0	2	2	0	1	0	1	0	1	2	0	0	0	2	1	1	0	0	1	1	1	2	1	1	1	1	0	0	1	1	2	2	0	1	1	1	1	0	1	1	1	1	2	2	1	1	1	2	0	1	2	1	1	2	2	1	2	1	1	-1	0	2	2	0	2	0	1	1	2	1	1	0	1	2	1	2	1	1	1	1	2	1	2	1	1	1	1	0	1	0	1	1	1	1	2	1	0	2	0	1	1	2	0	1	2	0	1	1	2	2	0	1	0	1	1	1	1	2	2	1	1	2	2	1	1	0	1	1	1	-1	2	2	0	1	1	2	0	-1	0	2	0	0	1	1	0	1	1	0	1
 PZA02358_1          	0	2	2	2	0	1	1	0	1	2	0	2	2	2	1	2	0	1	1	1	2	1	1	1	2	1	2	2	1	2	0	1	0	1	1	2	1	1	2	1	2	1	1	1	1	1	1	0	1	0	2	0	0	1	1	1	2	0	0	1	1	1	0	2	1	0	1	2	1	0	2	1	1	1	2	2	2	1	1	0	2	0	1	2	1	2	1	1	2	1	1	1	0	2	1	1	2	1	1	1	0	2	2	0	1	0	0	2	0	1	2	2	0	1	2	0	2	2	1	0	2	0	2	1	1	2	1	1	1	2	1	0	0	0	1	0	2	1	0	0	1	2	1	2	1	0	1	1	1	1	2	1	0	1	1	0	2	0	2	2	1	1	1	1	1	0	1	1	1	1	2	2	1	2	1	2	1	1	2	2	1	2	2	1	2	1	0	0	0	2	1	0	2	0	1	1	0	1	2	0	1	2	1	1	0	1	0	1	2	1	2	2	1	1	1	1	2	0	2	1	1	1	2	1	1	2	0	1	1	2	0	1	1	1	1	1	2	1	1	1	0	1	1	1	1	2	2	2	1	2	2	0	1	0	2	2	1	1	2	1	0	0	1	2	0	0	0	2	0	0	2	2	0	1	1	0	1
 PHM3112_9           	0	1	2	2	0	1	2	1	1	1	0	2	2	2	2	2	0	0	1	1	2	0	1	2	1	1	2	1	1	1	0	0	0	1	1	1	1	1	2	1	1	0	1	1	1	1	1	-1	1	0	2	0	0	0	0	1	2	0	0	1	0	1	0	2	1	0	1	1	0	0	2	1	1	0	1	1	2	1	1	1	1	0	1	2	1	2	1	1	2	1	1	2	1	2	1	2	2	0	1	0	0	1	2	1	1	0	0	2	0	1	2	2	1	1	2	1	1	2	1	0	0	1	1	1	1	1	1	0	1	2	1	0	0	1	1	1	2	1	1	0	0	0	1	2	1	1	2	1	0	1	2	1	0	1	1	0	2	0	0	1	1	2	1	1	1	1	1	1	0	1	2	2	1	2	0	2	1	0	1	2	0	1	1	1	1	1	0	0	0	2	0	1	2	1	2	0	0	1	1	1	1	1	0	1	0	1	0	1	2	1	2	1	0	1	0	1	2	0	2	1	0	1	1	1	2	2	0	2	1	2	0	1	1	1	1	1	1	1	1	2	0	1	1	2	1	1	2	2	0	2	2	0	1	1	2	2	1	1	1	1	0	1	1	2	0	0	0	2	0	0	2	2	1	1	1	0	1
 PHM15427_11         	0	1	2	2	0	1	2	1	1	1	0	2	2	2	2	2	0	0	1	1	2	0	1	2	1	1	2	1	1	1	0	0	0	1	1	1	1	1	2	1	1	0	1	1	1	1	1	0	1	0	2	0	0	0	0	1	2	0	0	1	0	1	0	2	1	0	1	1	0	0	2	1	1	0	1	1	2	1	1	1	1	0	1	2	1	2	1	1	2	1	1	2	1	2	1	2	2	0	1	0	0	1	2	1	1	0	0	2	0	1	2	2	1	1	2	1	1	2	1	0	0	1	1	1	1	1	1	0	1	2	1	0	0	1	1	1	2	1	1	0	0	0	1	2	1	1	2	1	0	1	2	1	0	1	1	0	2	0	0	1	1	2	1	1	1	1	1	1	0	1	2	2	1	2	0	2	1	0	1	2	0	1	1	1	1	1	0	0	0	2	0	1	2	1	2	0	0	1	1	1	1	1	0	1	0	1	0	1	2	1	2	1	0	1	0	1	2	0	2	1	0	1	1	1	2	2	0	2	1	2	0	1	1	1	1	1	1	1	1	2	0	1	1	2	1	1	2	2	0	2	2	0	1	1	2	2	1	1	1	1	0	1	1	1	0	0	0	2	0	0	2	2	1	1	1	0	1
 PHM5572_19          	0	1	2	2	0	1	2	1	1	1	0	2	2	2	2	2	0	0	1	1	2	0	1	2	1	1	2	1	1	1	0	0	0	1	1	1	1	1	2	1	1	0	1	1	1	1	1	0	1	0	2	0	0	0	0	1	2	0	0	1	0	1	0	2	1	0	1	1	0	1	2	1	1	0	1	1	2	1	1	1	1	0	1	2	1	2	1	1	2	1	1	2	1	2	1	2	2	0	1	0	0	1	2	1	1	0	0	2	0	1	2	2	1	1	2	1	1	2	1	0	0	1	1	1	1	1	1	0	1	2	1	0	0	1	1	1	2	1	1	0	0	-1	1	2	1	1	2	1	0	1	2	1	0	1	1	0	2	0	0	1	1	2	1	1	1	1	1	1	0	1	2	2	1	2	0	2	1	0	1	2	0	1	1	1	1	1	0	0	0	2	0	1	2	1	2	0	0	1	1	1	-1	1	0	1	0	1	0	1	2	1	2	1	0	1	0	1	2	0	2	1	0	1	1	1	2	2	0	2	1	2	0	1	1	1	1	1	1	1	1	2	0	1	1	2	-1	1	2	2	0	1	2	0	1	1	2	2	1	1	1	1	0	1	1	1	0	0	0	2	0	0	2	2	1	1	1	0	1
 PHM14618_11         	1	2	2	2	0	0	2	1	2	0	0	2	2	2	2	1	0	1	1	1	1	1	0	2	0	1	2	1	2	1	0	0	-1	1	0	0	0	1	1	2	1	1	1	1	1	1	0	0	1	0	1	0	1	0	0	1	-1	0	0	1	1	1	0	2	2	1	1	1	0	0	2	1	2	0	1	2	1	0	1	1	1	0	0	2	1	2	1	1	1	1	2	1	2	2	1	0	1	0	0	1	0	2	1	1	1	0	0	2	1	1	2	2	0	2	1	1	1	1	0	0	0	1	2	2	2	0	1	0	2	2	0	0	0	1	2	1	2	2	1	0	0	0	0	2	2	2	0	1	0	1	2	1	0	1	1	1	0	1	1	2	0	1	2	1	0	0	1	2	1	2	2	0	2	2	1	2	2	2	0	2	1	2	1	1	2	1	0	1	0	2	0	1	2	1	2	1	1	0	1	1	1	0	0	0	1	1	1	1	0	2	1	1	1	1	1	1	2	0	0	2	0	1	1	0	2	1	0	1	2	1	1	1	2	1	1	1	0	1	1	1	1	2	1	1	1	1	2	2	0	0	0	0	1	1	2	1	1	2	1	1	0	2	0	1	0	1	1	2	1	2	1	1	1	2	0	0	0
 PHM4348_16          	1	2	1	-1	0	0	2	1	2	0	0	1	2	1	2	0	1	1	1	-1	0	1	0	2	0	1	1	1	2	0	0	0	0	1	0	0	0	1	1	1	1	2	1	2	1	1	0	1	1	0	1	0	1	0	1	1	1	0	0	1	1	1	0	2	2	1	0	0	0	0	2	1	2	1	2	2	0	0	1	1	0	0	0	1	1	2	1	1	2	0	2	1	2	2	2	0	1	0	0	1	0	2	1	0	1	0	0	1	2	1	1	2	0	2	1	1	1	1	0	0	0	1	1	2	2	0	1	0	2	2	0	0	0	2	1	1	2	2	1	0	0	0	-1	2	2	2	0	1	1	1	2	0	1	1	1	1	0	1	1	1	0	1	2	2	0	0	1	2	1	2	2	0	2	2	1	2	2	2	0	1	1	2	1	1	2	1	1	1	1	2	0	1	2	1	2	1	2	0	0	1	1	0	0	0	1	1	1	1	0	2	1	1	0	1	1	2	2	0	1	2	0	1	1	0	2	1	0	1	2	1	1	1	2	1	2	1	0	1	1	1	1	2	1	1	1	2	2	2	0	0	0	0	1	1	2	1	2	2	1	0	0	2	0	1	0	1	1	2	1	2	1	1	1	2	0	0	0
 PZA03205_1          	1	2	1	2	0	0	2	1	2	0	0	2	2	1	2	0	1	1	1	1	0	1	0	2	0	2	1	1	2	0	0	1	0	1	0	0	0	1	1	1	1	2	1	2	1	1	0	1	1	0	1	0	1	0	1	1	1	1	0	1	1	1	0	2	2	1	0	0	0	0	2	1	2	1	2	2	0	1	1	1	0	0	0	1	1	2	1	1	2	0	2	0	2	2	2	0	1	0	1	1	1	2	1	0	1	1	0	1	2	0	1	2	0	2	1	1	1	1	0	0	0	0	1	2	2	0	1	0	2	2	0	0	0	2	1	1	2	2	1	0	0	0	0	2	2	2	0	1	1	1	2	0	1	1	1	1	0	1	1	1	0	1	2	2	0	1	1	2	1	2	1	1	2	2	1	2	2	-1	0	1	1	2	1	1	2	1	1	1	1	2	0	1	2	1	2	1	2	0	0	1	1	0	0	0	1	1	1	1	0	2	1	1	0	1	1	2	2	0	1	2	0	1	1	0	2	1	0	1	2	1	1	1	2	1	2	1	0	1	0	1	1	2	1	1	1	2	2	2	0	0	0	0	1	1	2	1	2	2	1	0	0	2	0	1	0	1	1	2	1	2	1	1	1	2	0	0	0
 PHM4117_14          	1	2	1	2	0	0	2	1	2	0	0	2	2	-1	2	0	1	1	1	1	0	1	0	2	0	1	1	1	2	0	0	1	0	1	0	0	1	1	1	1	1	2	1	2	1	1	0	2	1	0	1	2	1	0	1	1	1	1	0	1	1	1	0	2	-1	1	0	0	0	0	1	1	2	1	2	2	0	1	1	1	0	1	0	1	1	2	1	1	2	0	2	0	2	2	2	0	1	0	1	1	1	2	1	0	1	1	0	1	2	0	0	2	0	2	1	1	1	1	0	0	0	-1	1	2	2	0	1	0	2	2	0	0	0	2	1	1	2	2	1	0	1	0	0	2	2	2	0	1	1	1	2	0	1	1	1	1	0	0	1	1	0	1	2	2	0	-1	-1	2	1	2	1	1	2	2	0	2	2	2	0	1	1	2	1	1	1	1	1	1	1	2	-1	1	2	1	2	1	2	-1	0	1	1	0	0	0	1	1	1	1	0	2	1	1	0	-1	1	2	2	0	1	2	-1	1	1	0	2	1	0	1	2	1	1	1	2	1	2	1	0	1	0	1	1	2	1	1	1	2	2	2	0	0	0	0	1	1	2	1	2	2	1	0	1	2	0	1	0	1	1	2	1	2	1	1	1	2	0	0	0
 PZA00636_7          	1	2	1	2	0	0	2	1	2	0	0	1	2	1	2	0	1	1	1	1	0	1	0	2	0	1	1	1	2	0	0	1	0	1	0	0	1	1	1	1	1	2	1	2	1	1	0	2	1	0	1	2	1	0	1	1	1	1	0	1	1	1	0	2	2	1	0	0	0	0	1	1	2	1	2	2	0	1	0	1	0	1	0	0	1	1	1	1	2	0	2	0	2	2	2	0	1	0	1	1	1	2	1	0	1	2	0	1	2	0	0	2	0	2	1	1	1	1	0	0	0	0	1	2	2	0	1	0	2	2	1	0	0	2	1	1	2	2	1	0	1	0	0	2	2	2	0	1	1	1	2	0	1	1	1	1	0	0	1	1	0	1	2	1	0	1	1	2	1	2	2	1	2	2	0	2	2	2	0	1	1	2	1	1	1	1	1	1	1	2	0	1	2	1	2	1	2	0	0	1	1	0	0	0	1	1	1	1	0	2	1	1	0	1	1	2	2	0	1	1	0	1	0	0	2	1	0	1	2	1	1	1	2	1	2	1	0	2	0	1	1	2	1	1	2	2	2	2	0	0	0	0	1	1	2	1	2	2	1	0	1	2	0	1	0	1	1	2	1	2	1	1	1	2	0	0	0
 PZA03536_1          	2	1	1	1	1	0	0	1	1	0	1	1	1	1	0	0	2	2	0	1	1	1	2	2	2	1	1	1	1	2	0	0	1	0	0	0	1	1	0	1	2	0	1	1	1	1	2	0	2	1	2	0	2	1	0	0	1	1	1	1	2	2	0	1	1	2	1	0	1	1	1	1	2	1	0	1	1	1	0	0	1	2	1	0	1	0	1	0	1	1	1	0	2	2	1	2	1	1	0	0	0	1	2	1	2	2	1	2	1	0	1	2	0	2	1	1	1	1	0	0	0	0	2	1	2	2	0	1	1	2	1	2	1	2	1	1	1	0	0	2	1	0	1	1	0	1	1	0	1	0	1	2	0	1	1	1	2	0	1	1	1	0	0	2	1	2	1	1	0	1	1	2	2	2	1	1	0	1	0	0	0	1	0	1	1	1	0	0	0	1	0	1	0	1	1	1	1	0	1	2	1	0	0	1	0	1	2	1	1	2	0	1	0	1	1	1	1	1	1	2	1	0	1	1	0	0	1	1	1	1	0	1	2	1	1	1	1	1	0	2	2	1	2	1	2	1	1	0	0	2	0	1	1	1	1	1	1	1	2	0	0	1	1	1	2	1	1	2	1	1	2	0	1	1	2	2	1
 PHM565_31           	2	1	1	0	1	1	0	2	1	0	0	0	2	1	1	0	2	2	0	1	1	1	2	2	1	1	0	1	1	2	0	0	1	0	0	1	1	1	0	1	2	1	1	2	0	1	2	0	2	1	0	1	1	1	0	1	2	1	0	1	1	1	0	1	1	2	-1	1	1	2	1	1	2	1	0	1	2	1	1	0	0	2	1	0	2	0	0	1	1	1	1	0	2	2	2	2	1	1	0	0	1	1	2	0	2	2	1	2	1	0	1	2	0	1	1	1	1	1	0	0	1	0	2	1	2	2	1	1	1	1	1	2	1	2	2	0	1	0	0	2	1	0	1	1	0	2	1	1	1	1	1	1	0	1	1	2	2	0	1	1	0	0	0	2	0	2	1	1	1	0	1	2	2	2	1	1	1	1	0	0	0	2	0	2	1	1	1	1	0	1	0	1	0	1	1	0	2	0	2	2	2	1	1	1	1	2	1	1	2	2	0	1	0	1	1	1	1	1	1	2	1	0	2	0	0	0	1	1	2	1	0	1	1	1	1	2	1	1	0	2	2	1	2	1	2	0	1	0	1	2	1	0	1	1	1	1	0	2	2	0	0	1	1	1	2	1	2	2	0	1	2	1	1	1	2	2	1
 PZA02113_1          	2	1	1	0	1	1	-1	2	1	0	0	-1	-1	1	1	0	2	2	0	1	1	1	2	2	1	1	0	1	1	2	0	0	1	0	0	1	1	1	0	1	2	1	1	2	0	1	2	0	2	1	1	1	1	1	0	1	1	1	0	1	1	1	0	1	1	-1	1	1	1	2	1	1	-1	1	-1	1	2	1	1	0	0	-1	1	0	1	0	0	1	1	1	1	0	2	2	2	2	1	1	0	0	1	1	2	0	2	-1	1	2	1	0	1	2	0	1	1	1	1	1	0	0	1	0	2	1	2	2	1	1	1	1	1	2	1	2	2	0	1	0	0	2	1	0	1	1	0	-1	1	1	1	1	1	1	0	1	1	2	2	0	1	1	0	0	0	2	0	2	1	1	1	0	1	2	2	2	1	1	1	1	0	0	0	2	0	1	1	1	1	1	0	1	0	1	0	1	1	0	2	0	2	2	2	1	1	1	1	2	1	1	2	2	0	1	0	1	1	1	1	1	1	2	1	0	1	0	0	0	1	1	2	1	0	1	1	1	1	2	1	1	0	2	2	1	2	1	2	0	1	0	1	2	1	0	1	1	1	1	1	2	2	0	0	1	1	1	2	1	2	2	0	1	2	1	1	1	2	2	1
 PHM16854_3          	2	1	1	0	1	1	0	2	1	0	0	0	2	1	1	0	2	2	0	1	1	1	2	2	1	1	0	1	1	2	0	0	1	0	0	1	1	1	0	1	2	1	1	2	0	1	2	0	2	1	1	1	1	1	0	1	1	1	0	1	1	1	0	1	1	2	1	1	1	2	1	1	2	1	0	1	2	1	1	0	0	2	1	0	1	0	0	1	1	1	1	0	2	2	2	2	1	1	0	0	1	1	2	0	2	2	1	2	1	0	1	2	0	1	1	1	1	1	0	0	1	0	2	1	2	2	1	1	1	1	1	2	1	2	2	0	1	0	0	2	1	0	1	1	0	2	1	1	1	1	1	1	0	1	1	2	2	0	1	1	0	0	0	2	0	2	1	1	0	0	1	2	2	2	1	1	1	1	0	0	0	2	0	1	1	1	1	1	0	1	0	1	0	1	1	0	2	0	2	2	2	1	1	1	1	2	1	1	2	2	0	1	0	1	1	1	1	1	1	2	1	0	1	0	0	0	1	1	2	1	0	1	1	1	1	2	1	1	0	2	2	1	2	1	2	0	1	0	1	2	1	0	1	1	1	1	1	2	2	0	0	1	1	1	2	1	2	2	0	1	2	1	1	1	2	2	1
 PZA00996_1          	2	1	1	0	1	1	0	2	1	0	0	0	2	1	1	0	2	2	0	1	1	1	2	2	1	1	0	1	1	2	0	0	1	0	0	1	1	1	0	1	2	1	1	2	0	1	2	0	2	1	1	1	1	1	0	1	1	1	0	1	1	-1	0	1	1	2	1	1	1	2	1	1	2	1	0	1	2	1	1	0	0	2	1	0	1	0	0	1	1	1	1	0	2	2	2	2	1	1	0	0	1	1	2	-1	2	2	1	2	1	0	1	2	0	1	1	1	1	1	0	0	1	0	2	1	2	2	1	1	1	1	1	2	1	2	2	1	1	0	0	2	1	0	1	1	0	2	1	1	1	1	1	1	0	1	1	2	2	0	1	1	0	0	0	2	0	2	1	1	0	0	1	2	2	2	1	1	1	-1	0	0	0	2	0	1	1	1	1	1	0	1	0	1	0	1	1	0	2	0	2	2	2	-1	0	1	1	2	1	1	2	2	0	1	0	1	1	1	1	1	1	2	1	0	1	0	0	0	1	1	2	1	0	1	1	1	1	2	1	1	0	2	2	1	2	1	2	0	1	0	1	2	1	0	1	1	1	1	1	2	2	0	0	1	1	1	2	1	2	2	0	1	2	1	1	1	2	2	1
 PZA01530_1          	2	1	1	0	1	1	0	2	1	0	0	0	2	1	1	0	2	2	0	1	1	1	2	2	1	1	0	1	1	2	0	0	1	0	0	1	1	1	0	1	2	1	1	2	0	1	2	0	2	1	1	1	1	1	0	1	1	1	0	1	1	1	0	1	1	2	1	1	1	2	1	1	2	1	0	1	2	1	1	0	0	2	1	0	1	0	0	1	1	1	1	0	2	2	2	2	1	1	0	0	1	1	2	0	2	2	1	2	1	0	1	2	0	1	1	1	1	1	0	0	1	0	2	1	2	2	1	1	1	1	1	2	1	2	2	1	1	0	0	2	1	0	1	1	0	2	1	1	1	1	1	1	0	1	1	2	2	0	1	1	0	0	0	2	0	2	1	1	0	0	1	2	2	2	1	1	1	1	-1	0	0	2	0	1	1	1	1	1	0	1	0	1	0	1	1	0	2	0	2	2	2	1	0	1	1	2	1	1	2	2	0	1	0	1	1	1	1	1	1	2	1	0	1	0	0	0	1	1	2	1	0	1	1	1	1	2	1	1	0	2	2	1	2	1	2	0	1	0	1	2	1	0	1	1	1	1	1	2	2	0	0	1	1	1	2	1	2	2	0	1	2	1	1	1	2	2	1
 PHM12992_5          	2	1	1	0	1	1	0	2	1	0	0	0	2	1	1	0	2	2	0	1	1	1	2	2	1	1	0	1	1	2	0	0	1	0	0	1	1	1	0	1	2	1	1	2	0	1	2	0	2	1	1	1	1	1	0	1	1	1	0	1	1	1	0	1	1	2	1	1	1	2	1	1	2	1	0	1	2	1	1	0	0	2	1	0	1	0	0	1	1	1	1	0	2	2	2	2	1	1	0	0	1	1	2	0	2	2	1	2	1	0	1	2	0	1	1	1	1	1	0	0	1	0	2	1	2	2	1	1	1	1	1	2	1	2	2	1	1	0	0	2	1	0	1	1	0	2	1	1	1	1	1	1	0	1	1	2	2	0	1	1	0	0	0	2	0	2	1	1	0	0	1	2	2	2	1	1	1	1	0	0	0	2	0	1	1	1	1	1	0	1	0	1	0	1	1	0	2	0	2	2	2	1	0	1	1	2	1	1	2	2	0	1	0	1	1	1	1	1	1	2	1	0	1	0	0	0	1	1	2	1	0	1	1	1	1	2	1	1	0	2	2	1	2	1	2	0	1	0	1	2	1	0	1	1	1	1	1	2	2	0	0	1	1	1	2	1	2	2	0	1	2	1	1	1	2	2	1
 PHM1870_20          	2	1	1	0	1	1	0	2	1	0	0	0	2	1	1	0	2	2	0	1	1	1	2	2	1	1	0	1	1	2	0	0	1	0	0	1	1	1	0	1	2	1	1	2	0	1	2	0	2	1	1	1	1	1	0	1	1	1	1	1	1	1	0	1	1	2	1	1	1	2	1	1	2	1	0	1	2	1	1	0	0	2	1	0	1	0	0	1	1	1	1	0	2	2	2	2	1	1	0	0	1	1	2	0	2	2	1	2	1	0	1	-1	0	1	0	1	1	1	0	0	1	0	2	1	2	2	1	1	1	1	1	2	1	2	2	1	1	0	0	2	1	0	1	1	0	1	1	1	1	1	1	2	0	1	1	2	2	0	1	1	0	0	0	2	0	2	1	1	0	0	1	2	2	2	1	1	1	1	0	0	0	2	0	1	1	1	1	1	0	1	0	1	0	1	1	0	2	0	1	2	2	1	0	1	1	2	1	1	2	2	0	1	0	1	1	1	1	1	1	2	1	0	1	0	0	0	1	1	2	1	0	1	1	1	1	1	1	1	0	2	2	1	2	1	2	0	1	0	1	2	1	0	1	1	1	1	1	2	2	0	0	1	1	1	2	1	2	2	1	1	2	1	1	1	2	2	1
 PZB01115_3          	2	1	1	0	1	1	0	2	1	0	0	0	2	1	1	0	2	2	0	1	1	1	2	2	1	1	0	1	1	2	0	0	1	0	0	1	1	1	0	1	2	1	1	2	0	1	2	0	2	1	1	1	1	1	0	1	1	1	1	1	1	1	0	1	1	2	1	1	1	2	1	1	2	1	0	1	2	1	1	0	0	2	1	0	1	0	0	1	1	1	1	0	2	2	2	2	1	1	0	0	1	1	2	0	2	2	1	2	1	0	1	2	0	1	0	1	1	1	0	0	1	0	2	1	2	2	1	1	1	1	1	2	1	2	2	1	1	0	0	2	1	0	1	1	0	1	1	1	1	1	1	2	0	1	1	2	2	0	1	1	0	0	0	2	0	2	1	1	0	0	1	2	2	2	1	1	1	1	0	0	0	2	0	1	1	1	1	1	0	1	0	1	0	1	1	0	2	0	1	2	2	1	0	1	1	2	2	1	2	2	0	1	0	1	1	1	1	1	1	2	1	0	1	0	0	0	1	1	2	1	0	1	1	1	1	1	1	1	0	2	2	1	2	1	2	0	1	0	1	2	1	0	1	1	1	1	1	2	2	0	0	1	1	1	2	1	2	2	1	1	2	1	1	1	2	2	1
 PZA01050_1          	2	1	1	0	1	1	0	2	1	0	0	0	2	1	1	0	2	2	0	1	1	1	2	2	2	1	0	1	1	2	0	0	1	0	0	1	1	1	0	1	2	1	1	2	0	1	2	0	2	1	1	1	1	1	0	1	1	1	1	1	1	1	0	1	1	2	1	1	1	2	1	1	2	1	0	1	2	1	1	0	0	2	1	0	1	0	0	1	1	1	1	0	2	2	2	2	1	1	0	0	1	1	2	0	2	2	1	2	1	0	1	2	0	1	0	1	1	1	0	0	1	0	2	1	2	2	1	1	1	1	1	2	1	2	2	1	1	0	0	2	1	0	1	1	0	1	1	1	1	0	1	2	0	1	1	2	2	0	1	1	0	0	0	2	0	2	1	1	0	0	1	2	2	2	1	1	1	1	0	0	0	2	0	1	1	1	1	1	0	1	0	1	0	1	1	0	2	0	1	2	2	0	0	1	1	2	2	1	2	2	0	1	0	1	1	-1	1	1	1	2	1	0	1	0	0	0	1	1	2	1	0	1	1	1	1	1	1	1	0	2	2	1	2	1	2	0	1	0	1	2	1	0	1	1	1	1	1	2	2	0	0	1	1	1	2	1	2	2	1	1	2	1	1	1	2	2	1
 PHM5798_39          	2	1	1	0	1	1	0	2	1	0	0	0	2	1	1	0	2	2	0	1	1	1	2	2	2	1	0	1	1	2	0	-1	1	-1	0	1	1	1	0	1	2	1	1	2	1	1	2	0	2	1	1	1	2	1	0	1	1	1	1	1	1	1	0	1	1	2	1	1	1	2	1	1	2	1	0	1	2	1	0	0	0	2	1	0	1	0	0	1	1	1	1	0	2	2	2	2	1	1	0	0	0	1	2	1	2	2	1	2	1	0	1	2	0	-1	0	1	1	1	0	0	1	0	2	1	2	2	1	1	1	1	1	2	1	-1	2	1	1	0	0	2	1	0	1	1	0	1	1	1	1	0	1	2	0	1	1	2	2	0	1	1	0	0	0	2	0	2	1	1	0	0	1	2	2	2	1	1	1	1	0	0	0	2	0	1	1	1	1	1	0	1	0	1	0	1	1	0	2	0	1	2	1	0	0	1	1	2	2	1	2	2	0	1	0	1	1	1	1	1	1	2	1	0	1	0	0	0	1	1	2	1	0	1	1	1	1	1	1	1	0	2	2	1	2	1	2	0	1	0	1	2	1	0	1	1	1	1	1	2	-1	0	0	1	1	1	2	1	2	2	1	1	2	1	1	1	2	2	1
 PZA01693_1          	2	1	1	0	1	1	0	2	1	0	0	0	2	1	1	0	2	2	0	1	1	1	2	2	2	1	0	1	1	2	0	0	1	0	0	1	1	1	0	1	2	0	1	1	1	1	2	0	2	1	1	1	2	1	0	1	1	1	1	1	1	1	0	1	1	2	1	1	1	2	1	1	2	1	0	1	2	1	0	0	0	2	1	0	1	0	0	1	1	1	-1	0	2	2	2	2	1	1	0	0	0	1	2	1	2	2	1	2	1	0	1	2	0	1	0	1	1	1	0	0	1	0	2	1	2	2	0	1	1	1	1	2	1	2	2	1	1	0	0	2	1	0	1	1	0	1	1	1	1	0	1	2	0	1	1	2	2	0	1	1	0	0	0	2	1	2	1	1	0	0	1	2	2	2	1	1	1	1	0	0	-1	2	0	1	1	1	1	1	0	-1	0	1	0	1	1	0	1	0	1	2	1	0	0	1	1	2	2	1	-1	2	0	1	0	1	1	1	1	1	1	2	1	0	1	0	0	0	1	1	1	1	0	1	1	1	1	1	1	1	0	2	2	1	2	1	2	0	1	0	1	2	0	0	1	1	1	1	1	2	2	0	0	1	1	1	2	1	2	2	1	1	2	1	1	1	2	2	1
 PZA02981_2          	2	1	1	1	1	0	0	1	1	0	1	1	2	1	0	0	2	2	0	1	1	1	2	2	2	1	1	1	1	2	0	0	1	0	0	0	1	1	0	1	2	0	1	1	1	1	2	0	2	1	2	0	2	1	0	0	1	1	1	1	1	2	0	1	1	2	1	0	1	1	1	1	2	1	0	2	1	1	0	0	0	2	1	0	1	-1	1	0	1	1	1	0	2	2	2	2	1	1	0	0	0	1	2	1	2	2	1	2	1	0	1	2	0	2	1	1	1	1	0	0	0	0	2	1	2	2	0	1	1	2	1	2	1	2	1	1	1	0	0	2	1	0	1	1	0	1	1	0	1	0	1	2	0	1	1	1	2	0	1	1	1	0	0	2	1	2	1	1	0	0	1	2	2	2	1	1	0	1	0	0	0	2	0	1	1	1	1	0	0	1	0	1	-1	1	1	1	1	0	1	2	1	0	0	1	0	2	2	1	1	2	0	1	0	1	1	1	1	1	1	2	1	0	1	1	0	0	1	1	1	1	0	1	2	1	1	1	1	1	0	2	2	1	2	1	2	0	1	0	1	2	0	0	1	1	1	1	1	1	2	0	0	1	1	1	2	1	1	2	1	1	2	-1	1	1	2	2	1
 PZB00765_1          	2	-1	1	0	1	0	1	0	1	1	0	2	1	2	1	1	2	1	0	1	1	1	2	2	2	2	2	1	0	1	1	0	0	0	0	0	1	0	0	2	2	2	2	1	1	1	1	0	0	1	2	1	2	2	0	0	2	1	2	0	2	2	0	1	-1	0	0	0	0	0	0	1	2	1	1	1	2	1	1	2	1	2	0	0	1	1	1	2	1	1	2	0	2	0	0	2	1	1	1	1	1	1	2	2	1	2	1	2	0	0	2	1	0	2	1	1	0	2	1	1	0	0	2	2	0	1	0	1	1	2	1	1	1	-1	2	2	1	0	1	1	1	1	1	0	0	1	1	1	1	0	1	2	0	1	1	1	1	0	1	1	0	0	0	0	0	-1	1	0	0	2	2	2	1	2	1	0	0	0	2	2	0	1	2	0	0	0	0	1	0	2	1	1	0	0	2	1	0	1	2	2	1	1	1	1	0	1	1	1	0	1	2	0	0	0	0	1	2	1	1	0	1	2	0	2	2	2	2	1	1	0	1	1	2	1	1	1	0	0	1	2	1	1	1	0	2	1	1	2	0	2	2	1	1	2	0	1	2	1	1	1	0	1	1	1	0	1	1	2	0	2	1	0	1	0	1	2	-1
 PZA02015_11         	2	0	1	0	1	0	0	0	0	0	1	2	0	2	1	1	2	1	0	1	0	1	1	2	2	2	2	1	0	1	1	0	0	0	0	1	1	1	0	1	2	2	2	1	1	1	1	0	0	1	2	1	1	2	0	0	2	1	2	0	2	2	1	1	1	0	0	0	1	0	0	1	2	1	1	2	2	1	1	2	2	2	0	0	1	0	0	2	1	0	2	0	2	0	0	2	1	1	1	0	2	1	2	2	2	2	1	2	0	1	1	1	0	1	0	1	1	2	1	1	0	0	2	1	0	1	2	1	1	2	1	1	1	2	2	2	1	0	0	0	1	1	1	0	0	2	1	1	1	0	2	2	0	0	2	1	1	0	1	1	0	0	0	0	1	0	1	0	2	1	2	1	1	2	1	0	1	1	2	2	0	1	1	1	0	0	1	1	0	2	1	1	0	1	1	1	0	1	2	2	1	2	1	1	1	2	1	1	0	1	2	0	1	0	0	0	2	1	1	0	1	2	0	2	2	2	2	0	1	1	1	1	2	1	1	1	0	0	1	2	1	1	1	0	2	1	1	2	0	2	2	1	1	1	0	0	2	0	1	1	0	1	1	1	0	0	2	1	0	2	1	0	1	1	1	2	1
 PZA03339_2          	1	2	1	0	1	0	0	0	0	0	1	1	0	2	1	1	2	1	0	1	0	1	0	2	1	2	2	1	0	1	0	0	1	0	0	1	1	1	1	1	2	2	2	-1	1	1	2	0	0	1	2	1	1	2	0	0	2	1	2	0	1	2	2	1	1	0	0	1	2	0	1	1	2	1	1	2	2	1	1	2	2	2	0	0	1	0	0	2	2	0	2	0	1	1	0	2	0	2	1	0	2	1	2	2	2	2	1	2	0	1	1	1	0	1	0	1	1	2	1	1	0	0	2	0	0	1	2	2	2	1	1	1	1	2	2	0	1	0	0	0	1	1	1	0	0	2	1	1	1	0	2	1	0	0	2	2	1	0	1	1	0	0	0	2	1	0	1	0	2	1	2	1	1	2	1	0	1	2	2	2	0	1	1	1	0	0	1	0	0	2	1	1	0	1	1	1	0	1	2	2	1	2	1	1	0	2	1	1	1	1	2	0	1	1	2	0	2	1	1	0	1	2	0	1	2	2	1	0	0	1	1	1	2	1	1	1	1	0	1	1	1	1	1	0	2	1	1	2	0	2	2	2	1	1	0	0	2	0	1	1	0	1	1	1	0	0	2	1	0	2	1	0	0	1	1	1	1
 PZA02769_1          	1	2	1	0	1	0	0	0	0	0	1	0	0	1	1	1	1	0	0	1	0	1	0	0	1	2	2	1	0	1	0	1	1	0	1	1	1	2	1	1	2	1	1	1	0	1	1	2	0	0	0	1	1	2	1	1	1	1	2	0	-1	2	2	1	1	0	0	-1	2	1	1	0	0	0	1	2	1	1	1	2	1	2	0	2	1	0	1	2	2	0	2	0	0	1	1	2	1	2	1	0	2	1	2	2	1	1	0	2	0	1	1	0	1	1	0	1	1	2	2	1	0	1	1	0	0	1	2	2	2	1	1	1	2	2	2	0	1	1	0	0	1	1	0	0	0	2	2	1	1	1	2	1	2	0	2	2	0	2	1	1	1	0	0	2	1	0	1	1	2	1	2	1	1	1	1	2	1	2	2	2	0	1	1	1	0	0	1	0	1	2	0	1	0	1	1	1	1	2	2	1	1	2	1	1	0	2	0	1	1	1	2	1	1	1	2	1	1	0	1	0	1	2	0	1	2	2	1	1	1	0	1	0	1	2	0	0	1	0	0	1	1	0	0	2	2	1	0	1	1	2	2	2	2	1	1	0	2	0	1	1	2	1	2	2	1	0	2	1	0	2	1	0	0	1	0	1	1
 PZA03120_1          	1	1	1	0	0	2	1	0	1	1	2	0	1	2	0	2	1	1	2	2	1	0	0	1	2	0	1	0	1	2	2	1	1	2	2	2	0	0	2	1	0	0	0	1	2	2	2	1	2	1	1	2	2	2	1	0	0	1	2	1	1	2	1	2	0	1	1	2	1	1	2	2	0	0	0	2	2	1	2	1	1	1	1	1	2	0	1	1	1	0	1	1	1	2	1	1	2	1	0	1	2	0	1	1	1	2	0	2	1	1	1	1	1	1	1	0	1	1	0	0	1	1	2	0	2	1	1	1	1	2	1	2	1	1	2	1	0	0	2	0	-1	2	1	1	1	1	1	1	2	1	1	1	2	0	0	1	1	1	1	1	2	1	1	1	1	1	0	2	1	0	2	1	1	1	2	1	1	1	0	2	2	0	1	1	2	0	1	1	2	1	0	1	1	2	1	0	1	0	0	1	1	1	2	1	1	2	2	1	2	1	0	0	1	1	1	1	2	2	2	2	2	1	1	0	2	1	1	1	0	0	2	2	1	0	2	1	1	0	0	2	1	2	0	1	2	1	2	1	1	1	1	0	0	1	2	0	0	1	1	1	-1	1	1	0	1	1	1	1	0	2	1	2	1	1	2	2	0
 PZA01029_1          	1	1	2	1	0	2	2	1	0	0	1	0	0	1	0	1	2	1	1	2	1	1	0	2	2	0	2	0	1	2	1	1	1	1	2	1	0	0	2	1	1	1	0	1	2	2	2	2	1	0	1	-1	2	2	2	1	0	0	2	1	1	1	1	-1	-1	1	0	1	1	1	1	1	0	1	0	1	1	2	2	1	1	2	2	1	2	0	1	1	2	1	1	0	1	2	1	2	2	1	0	1	2	0	2	0	0	1	1	2	0	0	1	0	0	1	2	1	0	2	2	2	1	1	2	0	2	0	0	1	0	2	1	1	1	1	0	2	2	1	1	0	1	2	1	1	2	2	1	2	2	1	1	1	1	2	0	1	1	1	0	0	1	1	0	1	1	2	-1	1	1	1	2	1	1	1	2	1	1	2	1	2	2	2	0	2	2	0	2	1	0	1	0	1	1	1	0	1	0	0	0	1	2	2	1	1	0	2	2	1	1	1	-1	1	0	1	2	1	2	2	1	2	1	1	2	0	1	1	1	0	0	1	2	2	1	0	2	0	1	0	0	2	1	1	0	1	2	0	1	2	1	2	1	0	0	1	2	0	0	1	1	1	1	1	2	0	0	0	0	1	0	1	0	1	1	1	1	2	0
 PZA00571_1          	1	1	2	1	-1	2	2	1	-1	0	1	0	0	0	0	0	2	1	0	2	1	1	0	1	2	0	2	2	1	2	1	0	1	1	2	1	0	0	2	1	1	1	0	1	2	2	2	2	1	0	1	2	2	2	2	1	1	0	2	1	1	1	1	1	1	1	0	1	2	1	1	1	0	1	0	1	1	1	2	1	1	2	2	1	2	0	1	1	2	2	1	0	1	-1	1	2	2	-1	0	1	2	0	2	0	0	1	1	2	0	0	1	0	0	1	2	1	0	1	2	2	1	1	2	0	2	0	0	1	0	1	1	1	1	1	0	2	2	1	1	0	1	2	1	0	2	2	1	2	2	1	2	1	1	2	0	1	1	1	0	0	1	1	0	1	1	2	0	1	1	1	2	1	1	1	2	1	1	2	1	2	2	2	0	2	2	0	2	1	0	1	0	1	2	1	0	1	0	0	0	1	2	2	1	1	0	1	2	1	1	2	0	1	1	1	2	1	2	2	1	2	1	1	2	0	1	1	1	0	0	2	2	2	0	1	2	0	1	0	1	2	1	1	0	1	2	0	1	2	2	2	1	0	0	1	1	0	0	1	1	1	1	1	2	0	0	0	0	1	0	0	0	1	1	1	1	2	0
 PZA00473_5          	1	0	2	1	0	2	2	1	0	0	1	0	0	0	1	0	2	1	0	2	1	1	0	0	2	0	2	2	2	2	1	0	1	1	2	1	1	0	2	1	1	1	0	1	2	2	2	2	1	1	1	2	2	2	2	1	1	0	2	1	1	1	1	1	1	1	0	1	2	1	1	1	0	1	0	1	1	1	2	1	1	2	2	1	2	0	1	1	2	2	1	0	1	2	1	2	2	1	0	1	2	0	2	0	0	1	1	1	0	0	1	0	0	1	2	1	0	1	2	2	1	1	2	0	2	0	0	1	0	1	1	1	1	1	0	2	2	1	1	0	2	2	1	0	2	2	1	2	2	1	2	1	1	2	0	1	1	1	0	1	1	1	0	1	1	2	0	1	1	1	2	1	1	1	2	1	-1	2	1	2	2	2	0	2	2	0	2	1	0	1	0	1	2	1	0	1	0	0	0	1	2	2	1	2	0	1	2	1	-1	2	0	1	1	1	2	1	2	1	1	2	1	1	2	0	1	1	1	0	0	2	2	-1	0	1	2	0	1	0	1	2	1	1	0	1	2	0	1	2	2	2	1	0	0	1	1	0	0	1	1	1	1	2	2	0	0	0	0	1	0	0	0	1	1	1	1	2	0
 PZA01591_1          	1	0	2	1	0	2	2	1	0	0	1	0	0	0	1	0	-1	1	0	2	1	1	0	0	2	0	2	2	2	2	1	0	1	1	2	1	1	0	2	1	1	1	0	1	2	2	2	2	1	1	1	1	2	2	2	1	1	0	2	1	1	1	1	1	1	1	0	1	2	1	1	1	0	1	0	1	1	1	2	1	1	2	2	1	2	0	1	1	2	2	1	0	1	2	1	2	2	1	0	1	2	0	2	0	0	1	1	1	0	0	1	0	0	1	2	1	0	1	2	2	1	1	2	0	2	0	0	1	0	1	1	1	1	1	0	2	2	-1	1	0	2	2	1	0	2	2	1	2	2	1	2	1	1	2	0	1	1	1	0	1	1	1	0	1	1	2	0	1	1	1	2	1	1	1	2	1	1	2	1	2	2	2	0	2	2	0	2	1	0	1	0	1	2	1	0	1	0	0	0	1	2	2	1	2	0	1	2	1	1	2	0	1	1	1	2	1	2	1	1	2	1	0	2	0	1	1	1	0	0	2	2	2	0	1	2	0	1	0	1	2	1	1	0	1	1	0	1	2	2	2	1	0	0	1	1	0	0	1	1	1	1	2	2	0	0	0	0	1	0	0	0	1	1	1	1	2	0
 PZB00942_1          	1	0	2	1	0	1	2	1	0	1	1	0	0	0	1	0	2	1	0	2	1	1	0	0	2	1	2	2	2	1	1	0	1	1	2	0	1	0	1	1	1	1	0	1	2	2	2	1	1	1	1	1	2	2	2	1	1	0	1	0	1	1	1	1	1	1	0	0	1	1	1	1	1	1	0	1	0	1	2	2	1	2	1	1	1	0	0	1	2	2	2	0	1	2	1	1	2	1	0	1	1	1	2	0	0	1	1	1	0	0	1	0	0	0	2	1	0	1	1	2	1	1	2	1	2	0	0	2	0	0	1	1	0	1	0	1	2	1	1	1	2	2	2	0	0	2	1	2	2	2	2	1	1	2	2	1	2	1	0	1	1	1	1	1	1	1	0	1	2	1	1	1	1	1	2	1	1	2	1	2	2	2	1	2	2	1	2	1	0	1	0	1	1	1	0	2	0	0	1	1	2	2	-1	2	0	1	2	1	0	2	0	1	1	1	2	0	2	1	1	2	1	1	1	0	1	1	1	0	1	2	2	2	1	1	2	0	1	0	2	1	0	0	0	1	1	0	1	1	2	2	2	2	1	1	1	1	0	1	0	1	1	1	2	0	0	1	0	1	0	0	0	1	1	1	1	0	0
 PZB01308_1          	1	0	2	1	0	1	2	1	0	1	1	0	0	-1	1	0	2	1	0	2	1	1	0	0	2	1	2	2	2	1	1	0	1	1	2	0	1	0	1	1	1	1	0	1	2	2	2	1	1	1	1	1	2	2	2	1	1	0	1	0	1	1	1	1	1	1	0	0	1	1	1	1	1	1	0	1	0	1	2	2	1	2	1	1	1	0	0	1	2	2	2	0	1	2	1	1	2	1	0	1	1	1	2	0	0	1	1	1	0	0	1	0	0	0	2	1	0	1	1	2	1	1	2	1	2	0	0	2	0	0	1	1	0	1	0	1	2	1	1	1	2	2	2	0	0	2	1	2	2	2	2	1	1	2	2	1	2	1	0	1	1	1	1	1	1	1	0	1	2	1	1	1	1	1	2	1	1	2	1	2	2	2	1	2	2	1	2	1	0	1	0	1	1	1	0	2	0	0	1	1	2	2	1	2	0	1	2	1	0	2	0	1	1	1	2	0	2	1	1	2	1	1	1	-1	1	1	1	0	1	2	2	2	1	1	2	0	1	0	2	1	0	0	0	1	1	0	1	1	2	2	2	2	1	1	1	1	0	1	0	1	1	1	2	0	0	1	0	1	0	0	0	1	1	1	1	0	0
 PHM15251_5          	1	0	2	1	0	1	2	1	0	1	1	0	0	-1	0	0	2	0	0	2	2	2	0	0	1	1	2	2	2	1	-1	0	1	1	2	0	1	0	1	0	1	1	0	0	2	2	1	1	1	1	1	1	2	1	1	1	1	0	2	0	0	1	1	1	2	1	1	0	0	2	1	1	-1	0	1	1	0	1	1	2	1	2	1	1	1	1	0	0	2	2	2	0	1	2	1	1	2	1	0	0	0	1	1	0	1	1	1	1	0	0	1	1	0	0	1	2	0	1	1	2	1	1	2	1	2	0	0	2	0	0	1	1	0	1	1	0	-1	1	1	1	2	2	2	0	0	2	0	2	2	2	2	1	0	2	2	0	2	1	0	1	1	1	2	1	1	1	1	1	1	1	1	1	1	0	2	1	1	2	1	2	2	2	1	2	1	1	2	1	0	2	1	1	1	2	0	2	-1	0	1	1	2	1	1	2	0	1	1	1	0	2	0	1	1	2	2	0	2	1	1	2	1	1	1	-1	2	0	1	1	1	2	2	1	1	1	2	1	1	0	2	1	0	0	0	0	1	1	1	1	1	2	2	2	1	1	1	2	1	1	1	1	2	1	1	2	0	1	0	1	0	0	0	1	0	1	1	0	0
 PHM15251_3          	1	0	2	1	0	1	2	1	0	1	1	0	0	0	0	0	2	0	0	2	2	2	0	0	1	1	2	2	2	1	1	0	1	1	2	0	1	0	1	0	1	1	0	-1	2	2	1	1	1	1	1	1	2	1	1	1	1	0	2	0	0	1	1	1	2	1	1	0	0	2	1	1	1	0	1	1	0	1	1	2	1	2	1	1	1	1	0	0	-1	2	2	0	1	2	1	1	2	1	0	0	0	1	1	0	1	1	1	1	0	0	1	1	0	0	1	2	0	1	1	2	1	1	2	1	2	0	0	2	0	0	1	1	0	1	1	0	-1	1	1	1	2	2	2	0	0	2	0	2	2	2	2	1	0	2	2	0	2	1	0	1	1	1	2	1	1	1	1	1	1	1	1	1	1	0	2	1	1	2	1	2	2	2	1	2	1	1	2	1	0	2	1	1	1	2	0	2	0	0	1	1	2	1	1	2	0	1	1	1	0	2	0	1	1	2	2	0	2	1	1	2	1	1	1	1	2	0	1	1	1	2	2	1	1	1	2	1	1	0	2	1	0	0	0	0	1	1	1	1	1	2	2	2	1	1	1	2	1	1	1	1	2	1	1	2	0	1	0	1	0	0	0	1	0	1	1	0	0
 PHM5794_13          	1	0	2	1	1	1	2	1	0	1	1	0	0	0	0	0	2	0	0	2	2	2	0	0	1	1	1	2	2	1	1	0	1	1	2	0	0	0	1	0	1	1	1	0	1	2	1	1	1	2	1	0	2	1	1	1	1	0	2	0	0	1	1	1	2	1	1	0	0	2	1	1	1	0	1	1	0	1	1	2	1	2	1	2	1	1	0	0	2	2	1	1	1	2	1	1	2	1	0	1	0	1	1	1	1	1	1	1	0	0	1	1	0	0	1	2	0	1	1	2	1	1	2	1	2	0	0	2	0	0	1	1	0	1	1	0	2	1	1	2	2	2	2	0	0	1	0	2	2	2	2	1	0	2	2	0	2	1	1	1	1	1	2	1	1	1	1	1	1	1	1	1	1	0	2	1	1	2	1	2	2	2	1	2	1	1	2	1	0	2	1	1	1	2	0	2	0	0	1	1	2	1	1	2	0	1	1	1	0	2	0	0	1	2	2	0	2	1	1	2	0	1	1	1	2	0	1	1	1	2	2	1	1	1	2	1	1	0	2	1	1	1	0	0	1	1	1	1	1	2	2	2	1	1	1	1	1	1	1	1	2	1	1	1	0	1	0	1	1	0	0	1	0	1	1	0	-1
 PZA00223_4          	1	0	2	1	1	1	2	1	0	1	1	0	0	-1	0	0	2	0	0	2	2	2	0	0	1	1	1	2	2	1	1	0	1	1	2	0	0	0	1	0	1	-1	1	0	1	2	1	-1	1	2	1	0	2	1	1	1	1	0	2	0	0	1	1	1	-1	1	1	0	0	2	1	1	1	0	1	1	0	1	1	2	1	2	1	2	1	-1	1	1	2	2	1	1	1	2	1	1	2	1	0	1	0	1	1	1	1	1	1	1	0	0	1	1	0	0	1	2	0	1	1	2	1	1	2	1	2	0	0	2	0	0	1	1	0	1	1	0	-1	1	1	2	2	2	2	0	0	1	0	2	2	2	2	1	0	2	2	0	2	-1	1	1	1	1	-1	1	1	1	1	1	1	1	1	1	1	0	2	1	1	2	1	2	2	2	1	2	1	1	2	1	0	2	1	1	1	2	0	-1	0	0	1	1	2	1	1	2	0	1	1	1	0	2	0	0	1	2	2	0	2	1	1	2	0	1	1	1	2	0	1	1	1	2	2	1	1	1	2	1	1	0	2	1	1	1	0	0	1	1	1	1	1	2	2	2	1	1	1	1	1	1	1	1	2	1	1	-1	0	-1	0	1	1	0	0	-1	1	1	1	0	1
 PHM597_18           	1	1	2	1	1	1	2	1	0	1	0	0	0	0	0	0	1	0	0	2	2	2	0	1	1	1	1	2	2	1	1	0	1	1	2	0	0	0	1	0	1	1	1	0	1	2	1	1	1	2	1	0	2	1	1	1	1	0	2	0	0	1	1	1	2	1	1	0	0	2	1	1	1	0	0	1	0	1	1	-1	1	2	1	2	1	1	0	0	2	2	1	1	1	2	1	1	2	1	0	1	1	1	1	1	1	1	1	1	0	0	1	1	0	0	1	2	1	1	1	2	1	1	1	1	2	0	0	2	0	0	1	1	0	1	1	0	-1	1	1	2	2	2	2	0	0	1	0	2	2	2	2	1	0	2	2	0	2	1	1	1	1	1	2	2	1	1	1	1	1	1	1	1	0	0	2	1	1	2	1	-1	2	2	0	2	1	1	2	1	0	2	1	1	1	2	0	2	0	1	1	1	2	1	1	2	0	1	1	1	0	2	1	0	1	2	2	0	2	1	1	2	0	1	1	1	2	0	1	2	1	2	2	1	2	1	2	1	1	0	2	1	1	1	0	0	1	1	1	1	1	2	2	2	1	1	1	1	1	1	1	1	2	1	1	1	1	1	0	1	1	0	0	1	0	1	1	0	1
 PZA00266_7          	1	1	2	1	1	1	2	1	0	0	0	0	0	0	0	0	1	0	0	2	1	2	0	1	1	1	0	2	1	1	1	1	1	1	2	1	1	0	1	0	1	2	1	0	1	2	1	1	1	2	1	1	2	1	1	1	1	0	2	0	1	1	1	0	-1	1	1	0	0	2	1	2	1	0	0	1	0	1	1	2	1	2	1	1	1	1	0	0	2	2	1	1	1	2	1	1	2	1	0	1	1	1	1	1	1	1	0	0	0	0	1	1	0	0	1	2	1	1	1	2	1	1	1	1	2	0	0	2	0	0	1	1	0	1	1	0	-1	1	1	2	2	1	2	0	0	2	0	2	2	2	2	2	0	1	1	0	2	1	1	1	1	1	2	2	1	1	1	1	0	1	2	2	0	0	2	1	0	2	-1	2	2	2	1	2	0	1	2	1	0	2	1	1	1	2	0	2	0	1	1	1	2	1	0	2	1	1	1	1	1	2	1	1	1	2	2	0	2	1	1	2	0	2	1	1	2	0	1	2	1	2	1	1	1	0	2	1	1	1	2	0	1	1	0	0	1	1	1	1	1	2	2	2	1	1	1	1	1	1	0	1	2	1	1	1	1	1	0	1	1	0	0	1	0	2	1	0	1
 PZA00889_2          	1	1	2	1	1	1	2	1	0	0	1	0	0	1	0	0	1	0	0	2	1	2	0	2	1	1	0	2	1	1	1	1	1	1	2	1	1	0	1	0	1	2	1	0	1	2	1	1	1	2	1	1	2	1	1	2	1	0	2	0	1	1	1	0	2	1	1	0	0	2	0	2	1	0	0	1	0	1	1	2	1	2	2	2	2	1	0	0	2	2	1	1	1	2	1	1	2	1	-1	2	1	2	1	1	1	1	0	0	1	0	1	1	0	0	1	2	1	1	0	2	2	1	1	0	2	0	0	2	0	0	2	1	0	1	1	0	-1	1	1	2	2	1	1	0	0	2	0	2	1	2	2	1	0	1	1	0	2	1	1	1	1	1	2	2	2	0	1	1	0	1	2	2	0	1	2	1	0	1	2	2	2	2	1	2	0	1	2	1	0	2	1	0	1	2	0	2	0	1	0	1	2	1	0	2	1	1	1	1	1	2	1	1	0	2	2	0	2	1	2	2	0	2	1	1	2	0	1	2	0	2	1	0	1	1	2	1	1	1	2	0	1	1	0	0	1	1	1	1	1	2	2	2	1	2	1	1	1	1	0	1	2	1	1	1	1	1	0	1	1	0	0	1	0	2	1	0	1
 PHM2658_129         	1	1	2	1	1	1	1	1	0	0	1	1	0	2	0	1	1	0	0	2	1	2	1	2	1	1	0	2	1	1	1	1	1	0	2	1	1	0	1	0	2	1	1	0	1	2	1	1	1	2	1	1	1	1	1	2	1	0	2	0	1	1	1	0	2	1	1	0	0	2	1	2	2	-1	0	1	0	1	1	2	1	2	2	2	2	1	1	0	2	2	1	1	1	2	1	1	2	1	1	2	1	2	1	1	2	1	0	0	1	0	1	1	0	0	1	2	2	1	1	1	2	1	1	0	1	0	0	2	0	0	2	1	0	1	1	0	1	1	1	2	2	1	1	0	0	2	0	0	1	2	2	1	0	1	1	1	1	1	1	1	1	1	2	2	2	0	1	1	1	1	1	2	0	1	2	1	0	1	2	2	2	1	1	2	0	1	2	1	0	2	1	1	1	2	0	2	0	1	0	1	2	1	0	1	1	1	1	1	1	1	1	1	0	2	2	0	2	1	2	2	0	2	1	2	2	0	2	2	0	2	1	0	1	1	1	1	1	1	2	0	1	1	0	1	1	1	0	1	1	2	2	2	1	2	1	1	2	1	0	1	2	2	1	1	1	1	0	1	1	0	0	1	0	2	1	0	1
 PHM2691_32          	0	1	1	1	1	1	2	1	1	1	0	2	0	0	1	0	1	1	2	-1	1	1	1	1	2	2	1	2	1	1	0	1	2	0	2	1	2	1	1	2	1	2	2	1	1	0	0	1	1	1	0	0	2	1	1	1	0	1	1	0	1	0	2	2	0	2	1	2	1	1	1	2	1	1	1	1	1	1	0	1	0	0	2	1	2	1	1	1	1	2	0	1	0	2	2	0	1	2	1	0	1	1	2	1	0	1	1	0	1	0	0	0	0	0	2	0	1	1	1	1	0	1	1	2	1	1	0	1	1	0	1	2	2	1	2	1	0	1	1	2	0	2	1	0	2	0	0	1	0	1	1	1	0	0	1	1	1	1	2	1	2	0	0	0	1	1	2	1	1	1	0	2	2	2	1	0	1	0	1	1	1	1	2	1	2	0	1	2	0	1	0	1	2	0	1	2	1	1	2	1	2	2	2	1	1	1	1	2	1	1	1	2	2	2	1	1	0	1	1	1	0	1	1	2	1	1	1	1	1	1	1	0	1	2	2	2	0	2	2	1	1	0	1	2	0	0	1	2	1	0	1	1	0	0	1	0	1	1	1	1	2	1	1	1	0	1	-1	1	2	2	1	0	0	1	1	0	-1
 PHM2691_31          	0	1	1	1	1	1	2	1	1	1	0	2	0	0	1	0	1	1	2	1	1	1	1	1	2	2	1	2	1	1	0	1	2	0	2	1	2	1	1	2	1	2	2	1	1	0	0	1	1	1	0	0	2	1	1	1	0	1	1	0	1	0	2	2	0	2	1	2	1	1	1	2	1	1	1	1	1	1	0	1	0	0	2	1	2	1	1	1	1	2	0	1	0	2	2	0	1	2	1	0	1	1	2	1	0	1	1	0	1	0	0	0	0	0	2	0	1	1	1	1	0	1	1	2	1	1	0	1	1	0	1	2	2	1	2	1	0	1	1	2	0	2	1	0	2	0	0	1	0	1	1	1	0	0	1	1	1	1	2	1	2	0	0	0	1	1	2	1	1	1	0	2	2	2	1	0	1	0	1	1	1	1	2	1	2	0	1	2	0	1	0	1	2	0	1	2	1	1	2	1	2	2	2	1	1	1	1	2	1	1	1	2	2	-1	1	1	0	1	1	1	0	1	1	2	1	1	1	1	1	1	1	0	1	2	2	2	0	2	2	1	1	0	1	2	0	0	1	2	1	0	1	1	0	0	1	0	1	1	1	1	2	1	1	1	0	1	1	1	2	2	1	0	0	1	1	0	1
 PHM4080_15          	1	1	1	1	1	1	2	1	1	2	0	2	0	0	1	1	1	1	1	1	1	1	1	1	1	1	1	1	1	1	0	1	1	1	2	1	2	0	1	1	1	2	1	2	1	0	0	1	0	1	0	1	2	1	1	1	1	1	0	0	1	0	1	2	0	2	1	2	1	1	2	2	1	1	1	1	1	1	1	1	0	1	2	1	1	1	1	1	1	1	1	1	0	1	2	0	1	1	1	0	1	1	1	1	1	0	1	0	2	1	1	0	0	0	2	0	1	2	0	1	0	1	1	2	1	2	2	1	1	0	1	2	1	1	2	1	0	1	0	1	0	2	1	1	2	1	0	1	2	1	0	1	0	0	1	1	0	1	2	1	2	1	0	0	1	1	1	1	1	0	0	2	1	2	1	0	1	0	2	1	1	1	2	1	2	1	0	2	1	1	0	1	2	0	1	1	1	1	2	2	1	2	2	1	1	1	0	2	1	1	1	2	2	2	1	1	2	1	1	1	0	1	1	2	1	1	1	1	1	1	1	0	1	2	2	2	0	2	2	1	1	0	1	2	0	0	1	1	1	0	0	1	0	1	1	0	1	1	1	1	1	2	1	0	0	2	1	1	1	1	1	1	0	1	1	0	1
 PHM15501_9          	1	0	1	1	1	0	2	1	0	2	0	2	0	0	1	1	1	1	1	1	1	1	1	1	1	1	1	0	1	1	0	1	1	1	2	1	2	0	1	1	0	1	1	2	1	0	0	1	0	0	0	1	2	1	1	1	1	1	0	0	2	0	1	2	0	2	1	1	1	2	2	2	1	1	1	1	1	1	1	1	0	1	1	1	1	1	1	1	1	1	1	1	0	1	2	0	1	1	1	0	0	0	1	1	1	0	1	0	2	1	1	0	0	1	2	0	1	2	0	1	0	1	1	2	2	2	2	1	1	0	0	2	1	1	2	1	0	1	0	1	0	2	2	1	2	1	0	1	2	1	0	1	0	0	2	1	0	1	2	1	2	1	0	1	1	1	1	1	1	0	0	2	1	2	1	0	1	0	2	1	1	1	2	1	2	1	0	2	1	1	0	1	2	0	1	1	1	1	2	2	1	1	2	1	1	1	0	2	1	1	1	2	2	2	1	1	2	1	1	1	0	1	1	2	1	1	1	1	2	0	1	0	1	2	2	2	0	1	2	1	1	0	1	2	0	0	1	1	1	0	0	1	0	1	1	0	1	1	1	1	1	2	1	0	0	2	1	1	1	1	1	1	0	1	1	0	1
 PZA00132_17         	1	0	1	1	1	0	2	1	0	2	0	2	0	0	1	1	1	1	1	1	1	1	1	1	1	1	1	0	1	1	0	1	1	1	2	1	2	0	1	1	0	1	1	2	1	0	0	1	0	0	0	1	2	1	1	1	1	1	0	0	2	0	1	2	0	2	1	1	1	2	2	2	1	1	1	1	1	1	1	1	0	1	1	1	1	1	1	1	1	1	1	1	0	1	2	0	1	1	1	0	0	0	0	1	1	0	1	0	2	1	1	0	0	1	2	0	1	2	0	1	0	1	1	2	2	2	2	1	1	0	0	2	1	1	2	1	0	1	0	1	0	2	2	1	2	1	0	1	2	1	0	1	0	0	2	1	0	1	2	1	2	1	0	1	1	1	1	1	1	0	1	2	1	2	1	0	1	0	2	1	0	1	2	1	2	1	0	2	1	1	0	1	2	0	1	1	1	1	2	2	1	1	2	1	1	1	0	2	1	1	1	2	2	2	1	1	2	1	1	1	0	1	1	2	1	1	1	1	2	0	1	0	1	2	2	2	0	1	2	1	1	0	1	2	0	0	1	1	1	0	0	1	0	1	1	0	1	1	1	1	1	2	1	0	0	2	1	1	1	1	1	1	0	1	1	0	1
 PZA03363_1          	1	0	1	1	1	0	2	1	0	2	0	2	0	0	-1	1	1	1	1	1	1	1	1	1	1	1	1	0	1	1	0	1	1	1	2	1	2	0	1	1	0	1	1	2	1	0	0	2	0	0	0	1	1	1	1	1	1	1	0	0	2	0	1	2	0	2	1	1	1	2	2	2	1	1	1	1	1	1	1	1	0	1	1	1	1	1	1	1	1	1	1	1	0	1	2	0	1	1	1	0	0	0	0	1	1	0	1	0	2	1	1	0	0	1	2	0	1	2	0	1	0	1	1	2	2	2	2	1	1	0	0	2	1	1	2	1	0	1	0	1	0	2	2	1	2	1	0	1	2	1	0	1	0	0	2	1	0	1	2	1	1	1	0	1	1	1	1	1	1	0	1	2	1	2	1	0	1	0	2	1	0	1	2	1	2	1	0	2	1	1	0	1	2	0	1	1	1	1	2	2	1	1	2	1	1	1	0	2	1	1	1	2	2	2	1	1	2	1	1	1	0	1	1	2	1	1	1	1	2	0	1	0	1	2	2	2	0	1	2	1	1	0	1	2	0	0	1	1	1	0	0	1	0	1	1	0	1	0	1	1	1	2	1	1	0	2	1	1	1	1	1	1	0	1	1	0	1
 PZA02291_1          	1	0	1	1	1	0	2	1	0	2	0	2	0	0	1	1	1	1	1	1	1	1	1	1	1	1	1	0	1	1	0	1	1	1	1	1	2	0	1	1	0	1	1	2	1	0	0	2	0	0	0	1	1	1	1	1	1	1	0	0	2	0	1	2	0	2	1	1	1	2	2	2	1	1	1	1	1	1	1	1	0	1	1	1	1	1	1	1	1	1	1	1	0	1	2	0	1	1	1	0	0	0	0	1	1	0	1	0	2	1	1	0	0	1	2	0	1	2	0	1	0	1	1	2	2	2	2	1	1	0	0	2	1	1	2	1	0	1	0	1	0	2	2	1	2	1	0	1	2	1	0	1	0	0	2	1	0	1	2	1	1	1	0	1	1	1	1	1	1	0	1	2	1	2	1	0	1	0	2	1	0	1	2	1	2	1	0	2	1	1	0	1	2	0	1	1	1	1	2	2	1	1	2	1	1	1	0	2	1	1	1	2	2	2	1	1	2	1	1	1	0	1	1	2	1	1	1	1	2	0	1	0	1	2	2	2	0	1	2	1	1	0	1	2	0	0	1	1	1	0	0	1	0	1	1	0	1	0	1	1	1	2	1	1	0	2	1	1	1	1	1	1	0	1	1	0	1
 PZA01210_1          	1	0	1	1	1	0	2	1	0	2	0	2	0	0	1	1	1	1	1	1	1	1	1	1	1	1	1	0	1	1	0	1	1	1	1	1	2	0	1	1	0	1	1	2	1	0	0	2	0	0	0	1	1	1	1	1	1	1	0	0	2	0	1	2	0	2	1	1	1	2	2	2	1	1	1	1	1	1	1	1	0	1	1	1	1	1	1	1	1	1	1	1	0	1	2	0	1	1	1	0	0	0	0	1	1	0	1	0	2	1	1	0	0	1	2	0	1	2	0	1	0	1	1	2	2	2	2	1	1	0	0	2	1	1	2	1	-1	1	0	1	0	2	2	1	2	1	0	1	2	1	0	1	0	0	2	1	0	1	2	1	1	1	0	1	1	1	1	1	1	0	1	2	1	2	1	0	1	0	2	1	0	1	2	1	2	1	0	2	1	1	0	1	2	0	1	1	1	1	2	2	1	1	2	1	1	1	0	2	1	1	1	2	2	2	1	1	2	1	1	1	0	1	1	2	1	1	1	1	2	0	1	0	1	2	2	2	0	1	2	1	1	0	1	2	0	0	1	1	1	0	0	1	0	1	1	0	1	0	1	1	1	2	1	1	0	2	1	1	1	1	1	1	0	1	1	0	1
 PZA00616_13         	1	0	1	1	1	-1	1	1	0	1	0	1	1	1	1	1	1	1	1	1	1	1	1	1	1	1	-1	0	1	0	1	0	1	0	1	1	1	0	1	1	0	1	1	1	0	0	0	2	0	0	0	1	1	0	1	2	1	2	0	0	2	1	1	2	0	2	1	1	1	2	2	2	1	0	1	1	1	1	1	1	0	1	1	1	1	1	1	1	1	1	1	1	1	1	2	1	1	1	-1	0	1	0	0	1	1	1	1	0	2	1	1	0	1	1	2	0	1	2	0	1	0	1	1	2	2	2	2	0	1	0	1	2	1	1	2	1	0	1	0	1	0	2	2	1	1	1	0	1	2	2	0	1	0	0	2	2	0	0	2	1	1	0	0	1	1	1	1	1	1	0	1	1	1	2	1	0	1	1	1	1	1	1	2	1	2	1	0	2	1	2	0	1	2	0	1	1	2	1	2	2	2	1	2	2	1	2	1	1	1	1	1	2	2	2	-1	1	2	1	1	1	0	1	1	2	1	1	1	0	2	0	1	0	0	1	2	1	0	1	2	1	1	1	1	2	0	1	1	1	1	0	0	0	1	1	1	0	1	0	1	1	1	2	-1	1	0	2	1	1	1	0	1	1	1	1	1	0	1
 PHM9162_135         	1	0	1	2	1	0	1	1	0	1	0	1	1	1	1	1	1	1	1	1	2	1	0	1	1	-1	2	0	2	0	1	0	1	0	1	2	1	1	1	2	0	1	1	1	1	0	0	2	0	0	0	1	1	0	1	2	1	1	1	1	2	1	1	1	0	1	1	1	1	2	1	0	1	0	1	1	1	0	0	0	0	1	2	1	0	1	1	1	1	1	-1	1	0	0	2	1	1	1	1	0	1	0	0	1	1	1	0	1	1	1	1	0	1	1	2	1	1	1	0	0	0	0	1	0	2	2	2	0	1	0	2	1	0	2	0	1	1	1	0	2	0	2	2	1	1	1	0	2	2	1	-1	1	0	2	1	2	0	0	2	2	0	0	2	1	2	1	1	1	1	1	1	1	1	1	1	0	1	1	1	1	1	1	2	1	2	1	1	1	1	2	1	0	2	1	1	1	2	1	1	2	1	1	2	2	2	2	1	1	1	1	2	0	1	2	1	1	1	1	1	1	0	1	1	2	1	0	1	0	2	0	1	0	0	1	2	1	0	1	2	1	0	2	1	2	1	-1	1	1	0	0	0	0	1	1	1	0	0	0	1	1	1	1	1	1	1	2	1	1	0	1	1	2	2	1	1	0	1
 PZA00405_6          	1	0	1	2	1	0	1	1	0	1	0	1	-1	1	1	1	1	1	1	1	2	1	0	1	1	1	2	0	2	0	1	0	1	0	1	2	1	1	1	2	0	1	1	1	1	0	0	2	0	0	0	1	1	0	1	2	1	1	1	1	2	1	1	1	0	1	1	1	1	2	1	0	1	0	1	1	1	0	0	0	0	1	2	1	0	1	1	1	1	1	0	1	0	0	2	1	1	1	1	0	1	-1	0	1	1	1	0	1	1	1	1	0	1	1	2	1	1	1	0	0	0	0	1	0	2	2	2	0	1	0	2	1	0	2	0	1	1	1	1	2	0	2	2	1	1	1	0	2	2	1	0	1	0	2	1	2	0	0	2	2	0	0	2	1	2	1	1	1	1	1	1	1	1	1	1	0	1	1	1	1	1	1	2	1	2	1	1	1	2	2	1	0	2	1	1	1	2	1	1	2	1	1	1	2	2	2	1	1	1	1	2	0	1	2	1	1	1	1	1	1	0	1	1	2	1	0	1	0	2	0	1	0	0	1	2	1	0	1	2	1	0	2	1	2	1	2	1	1	0	0	0	0	1	1	1	0	0	0	1	1	1	1	1	1	1	2	1	1	0	1	1	2	2	0	1	0	1
 PZA00153_7          	1	0	1	1	1	1	2	1	1	2	0	2	0	0	1	1	1	1	1	1	1	1	1	1	1	1	1	0	1	1	0	1	1	1	2	1	2	0	1	1	0	1	1	2	1	0	0	1	0	0	0	1	2	1	1	1	1	1	0	0	1	0	1	2	0	2	-1	1	1	1	2	2	1	1	1	1	1	1	1	1	0	1	2	1	1	1	1	1	1	1	-1	1	0	1	2	0	1	1	1	0	1	-1	1	1	1	0	1	0	2	1	1	0	0	1	2	0	1	2	0	1	0	1	1	2	1	2	2	1	1	0	0	2	1	1	2	1	0	1	0	1	0	2	1	1	2	1	0	1	2	1	0	1	0	0	2	1	0	1	2	-1	2	1	0	0	1	1	1	-1	1	0	0	2	1	-1	1	0	1	0	2	1	1	1	2	-1	2	1	0	2	1	1	0	1	2	0	1	1	1	1	2	2	1	1	2	1	1	-1	0	2	1	1	1	2	2	2	1	1	2	1	1	1	0	1	1	2	1	1	1	1	1	0	1	0	1	2	2	2	0	1	2	1	1	-1	1	2	0	0	1	1	1	0	0	-1	0	1	1	0	1	1	1	1	-1	2	1	0	-1	2	1	1	1	1	-1	1	-1	1	1	-1	0
 PZA00368_1          	0	0	2	0	1	1	1	0	0	1	2	0	0	1	2	2	1	1	2	1	0	2	1	0	0	0	1	1	0	1	1	0	1	1	2	1	0	2	1	2	1	2	0	0	0	2	1	2	0	1	0	2	2	2	1	1	0	1	0	1	1	0	1	2	0	2	1	1	1	1	1	1	1	2	2	1	1	1	2	2	2	0	0	1	0	1	2	1	2	1	1	1	1	1	1	2	1	0	0	1	2	1	1	1	2	1	0	1	1	1	2	2	1	1	0	2	1	1	1	0	1	1	0	1	1	1	2	1	2	2	2	0	1	2	1	0	0	0	2	0	0	2	0	1	0	2	1	1	1	2	2	0	0	2	1	0	2	2	0	1	1	-1	1	0	2	1	1	0	1	0	2	1	1	1	2	0	1	0	1	1	2	-1	1	2	2	0	1	1	1	2	2	2	2	2	1	2	0	2	2	2	1	1	0	2	1	0	1	2	1	2	2	1	1	1	1	0	0	1	0	1	1	1	1	2	1	1	1	1	2	0	2	2	2	0	1	0	1	0	2	2	0	1	0	0	1	1	1	2	1	0	0	2	2	0	1	1	2	1	1	1	1	2	0	1	2	2	1	1	1	1	2	0	1	0	1	2	1
 PZA03638_1          	1	0	1	2	2	1	1	0	1	0	2	1	1	1	1	1	1	1	2	1	0	2	1	0	0	1	0	2	1	1	1	1	1	2	1	1	2	2	1	0	1	2	1	1	0	2	1	-1	1	1	2	2	1	1	2	1	1	1	2	1	1	1	1	1	0	1	1	2	1	1	2	0	1	1	2	0	1	1	1	1	2	0	0	1	2	1	2	0	2	2	1	2	0	1	0	1	0	1	0	1	0	-1	1	1	0	1	2	1	1	1	1	1	1	2	1	1	1	1	1	2	1	0	1	1	2	2	1	2	1	1	1	1	1	2	1	0	1	0	2	1	2	1	1	0	2	2	0	1	1	2	1	2	0	1	1	0	2	2	0	1	1	1	1	1	1	1	0	0	1	1	2	1	1	2	2	1	0	1	0	0	2	1	1	1	0	2	0	2	2	1	2	2	2	1	1	1	0	2	1	1	2	1	1	1	1	0	1	2	1	1	2	1	0	0	2	2	0	2	1	1	1	1	2	1	2	2	1	2	2	1	1	1	1	1	1	1	1	0	1	1	0	0	1	2	0	2	0	1	0	0	0	2	0	0	0	1	2	1	0	1	1	1	0	0	2	1	1	1	1	2	1	1	1	0	1	1	1
 PZA00429_1          	1	0	1	2	1	1	1	0	1	1	1	1	1	1	1	1	1	1	1	1	0	2	1	0	0	1	0	2	1	1	1	1	2	1	1	0	2	2	1	0	1	2	1	1	0	2	1	1	2	1	2	2	1	1	2	1	1	1	2	1	2	1	1	1	0	1	0	2	0	0	2	0	0	0	2	0	1	1	1	1	2	0	1	1	2	1	1	0	2	1	1	2	0	1	0	1	0	1	0	1	0	2	1	1	0	1	2	1	1	1	1	1	1	2	1	1	1	1	1	2	1	0	1	1	2	2	1	2	1	0	2	1	1	2	1	0	1	0	2	2	2	1	1	0	2	1	1	1	1	2	1	2	1	1	1	0	2	2	0	1	1	1	1	1	1	1	0	0	1	1	1	1	1	2	2	1	0	0	0	0	2	1	1	1	1	2	0	2	2	1	2	2	2	1	2	1	0	2	1	1	2	1	1	1	1	0	1	2	1	0	2	1	0	0	2	2	0	2	1	1	0	1	2	1	2	2	1	2	1	1	1	1	1	1	1	1	1	1	1	1	0	0	1	1	0	2	0	1	1	0	0	2	1	0	0	1	2	1	0	0	1	1	0	0	2	1	1	1	1	1	1	1	1	0	1	1	1
 PZB01454_1          	1	0	1	2	1	1	1	0	1	1	1	1	1	1	1	1	1	1	1	1	0	2	1	0	0	1	0	2	1	1	1	1	2	1	1	0	2	2	1	0	1	2	1	1	0	2	1	1	2	1	2	2	1	1	2	1	1	1	2	1	2	1	1	1	-1	1	0	2	0	0	2	0	0	0	2	0	1	1	1	1	2	0	1	1	2	1	1	0	2	1	1	2	0	1	0	1	0	1	0	1	0	2	1	0	0	1	2	1	1	1	1	1	1	2	1	1	1	1	1	2	1	0	1	1	2	2	1	2	1	0	2	1	1	2	2	0	1	0	2	2	2	1	1	0	2	1	1	1	1	2	1	2	1	1	1	0	2	2	0	2	1	1	1	1	1	1	0	0	1	1	1	1	2	2	2	1	0	0	0	0	2	1	1	1	1	2	0	2	2	1	2	2	2	1	2	1	0	2	1	1	2	1	1	1	1	0	1	2	1	0	2	1	1	0	2	2	0	2	1	1	0	1	2	1	2	2	1	2	1	1	1	1	1	1	1	1	1	1	1	1	0	0	1	1	0	2	0	1	1	0	0	2	1	0	0	1	2	1	0	0	1	1	0	0	2	1	-1	1	1	1	1	1	1	0	1	1	1
 PZA00951_1          	1	0	-1	2	1	1	1	0	1	1	1	1	1	1	1	1	1	1	1	1	0	2	1	0	0	1	0	2	1	1	1	0	2	1	1	0	2	2	1	0	1	2	1	1	1	2	1	1	2	1	2	2	1	1	2	1	1	1	2	1	1	1	1	1	0	1	0	2	1	0	2	1	1	0	2	0	1	2	1	1	2	0	1	1	2	1	1	0	2	0	1	2	0	1	0	1	0	1	0	2	0	2	1	0	1	0	2	0	1	1	1	1	1	2	1	1	-1	1	2	2	1	1	1	1	2	2	1	1	2	0	2	1	1	2	2	0	1	0	2	2	2	1	1	1	2	1	1	0	1	2	2	2	1	1	1	1	2	2	0	2	1	1	1	1	1	1	0	0	1	1	1	1	2	2	2	1	0	0	0	0	2	1	2	1	-1	2	0	2	1	1	2	2	2	1	2	1	1	2	1	1	2	1	1	0	1	0	1	1	1	0	2	1	1	0	2	2	0	2	1	2	0	2	2	1	1	2	2	2	1	1	1	1	1	0	0	0	1	1	1	1	0	0	1	1	1	2	0	1	1	0	0	2	1	0	0	1	1	1	0	0	1	2	0	0	2	1	1	1	1	1	1	0	1	0	1	1	1
 PHM12749_13         	1	0	1	2	1	1	1	0	1	1	1	1	1	1	1	1	1	1	1	1	0	2	1	0	0	1	0	2	1	1	1	0	2	1	1	0	2	2	1	0	1	2	1	1	1	2	1	1	2	1	2	2	1	1	2	1	1	1	2	1	1	1	1	1	0	1	0	2	1	0	2	1	1	0	2	0	1	2	1	1	2	0	1	1	2	1	1	0	2	0	1	2	0	1	0	1	0	1	0	2	0	2	1	0	1	0	2	0	1	1	1	1	1	2	1	1	1	1	2	2	1	1	1	1	2	2	1	1	2	0	2	1	1	2	2	0	1	0	2	2	2	1	1	1	2	1	1	0	1	2	2	2	1	1	1	1	2	2	0	2	1	1	1	1	1	1	0	0	1	1	1	1	2	2	2	1	0	-1	0	0	2	1	2	1	1	2	0	2	1	1	2	2	2	1	2	1	1	2	1	1	2	1	1	0	1	0	1	1	1	0	2	1	1	0	2	2	0	2	1	2	0	2	2	1	1	2	2	2	1	1	1	1	1	0	0	0	1	1	1	1	0	0	1	1	1	2	0	1	1	0	0	2	1	0	0	1	2	1	0	0	1	2	0	0	2	1	1	1	1	1	1	0	1	0	1	1	1
 PHM1834_47          	1	0	0	1	1	1	0	0	0	1	1	1	1	1	1	1	1	2	1	1	2	2	2	0	1	1	0	2	1	0	2	0	2	1	1	0	2	2	1	0	1	2	1	1	1	1	1	0	1	1	2	2	1	1	2	1	1	1	2	1	1	1	1	1	0	1	0	2	2	0	1	1	1	0	2	0	1	1	1	1	2	0	1	1	1	1	1	1	2	0	1	2	2	1	0	1	0	1	0	1	0	2	1	0	1	0	2	0	2	1	1	1	0	2	1	0	1	1	2	2	2	1	1	1	2	0	1	1	1	1	2	1	1	0	1	0	1	0	2	2	2	1	1	1	1	1	1	0	1	2	2	2	1	1	1	1	2	2	0	1	1	1	1	1	0	1	1	0	1	1	1	1	1	1	2	1	0	1	0	1	2	1	2	1	1	1	0	2	1	0	2	2	1	1	2	1	1	2	1	1	2	1	2	1	1	0	1	1	1	-1	1	1	2	0	2	2	0	1	1	2	1	2	1	0	1	2	1	2	1	1	1	1	1	1	0	1	0	1	1	1	0	0	1	1	1	2	0	1	1	0	0	2	1	0	1	0	1	1	1	0	1	2	0	0	1	1	1	1	1	1	1	1	1	1	1	1	1
 PHM14104_23         	1	1	1	0	0	1	1	1	1	1	1	0	1	1	1	1	2	2	0	2	2	2	2	1	1	1	2	1	0	0	2	0	2	1	1	1	0	0	1	2	2	2	1	0	1	1	1	0	1	2	2	1	1	1	2	1	0	1	1	1	2	1	1	1	1	0	1	0	1	0	1	1	2	1	2	0	0	1	1	2	0	1	2	1	1	1	1	1	2	0	1	2	2	1	0	1	0	1	1	1	1	2	1	0	2	0	1	0	2	1	1	0	1	2	1	1	2	1	2	1	2	2	1	1	2	1	0	1	1	0	0	1	1	0	1	1	1	0	2	1	1	0	1	1	2	1	0	1	0	0	2	2	2	1	0	0	1	1	2	0	1	1	2	1	0	2	1	0	2	0	2	1	1	1	2	1	0	1	1	1	2	1	2	2	1	1	1	2	1	0	0	0	0	0	2	1	1	2	2	1	1	1	2	1	1	2	1	0	1	1	1	1	1	1	2	1	0	2	1	2	1	2	1	1	1	0	1	2	1	0	1	1	2	1	0	1	0	0	1	1	0	1	2	2	2	1	2	2	1	1	1	2	1	0	1	0	0	1	1	2	2	1	0	0	1	1	1	1	1	1	0	0	1	2	2	1	1
 PHM3312_23          	1	1	1	0	0	1	1	1	1	1	1	0	1	1	1	1	2	2	0	2	2	2	2	1	1	1	2	1	0	0	2	0	2	1	1	1	0	0	1	2	2	2	1	0	1	1	1	0	1	2	2	1	1	1	2	1	0	1	1	1	2	1	1	1	1	0	1	0	1	0	1	1	2	1	2	0	1	1	1	2	0	1	2	1	1	1	1	1	2	0	1	2	2	0	0	1	0	1	1	1	1	2	1	0	2	0	1	0	2	1	1	0	1	2	1	1	2	1	2	1	2	2	1	1	2	1	0	1	1	0	0	1	1	0	1	1	1	0	2	1	1	0	1	1	2	1	0	1	0	0	2	2	2	1	0	0	1	1	2	0	1	1	2	1	0	2	1	0	2	0	2	1	1	1	2	1	0	1	1	1	2	1	2	2	1	1	1	2	1	0	0	0	0	0	2	1	1	2	2	1	1	1	2	1	1	2	1	0	1	1	1	1	1	1	2	1	0	2	1	2	1	2	1	1	1	0	1	2	1	0	1	1	2	1	0	1	0	0	1	1	0	1	2	2	2	1	2	2	1	1	1	2	1	0	1	0	0	1	1	2	2	1	0	0	1	1	1	1	1	1	0	0	1	2	2	1	1
 sh1_12              	1	1	0	0	2	0	2	2	2	0	1	1	0	1	0	1	2	1	1	1	2	0	0	1	1	1	2	1	0	0	1	1	1	1	1	1	2	2	0	1	2	2	1	1	0	1	0	1	1	1	1	2	0	0	2	1	1	2	1	1	0	1	1	1	1	1	0	1	1	1	2	1	1	2	1	1	2	0	1	1	0	2	2	1	1	1	1	0	2	1	1	2	1	1	1	1	1	0	0	2	2	2	2	1	0	1	2	1	1	2	1	1	0	1	2	1	2	1	0	1	2	0	1	1	1	1	0	2	1	1	2	2	0	1	2	1	1	0	2	0	1	2	2	2	2	2	2	2	1	2	0	1	0	1	1	0	0	1	0	2	1	0	1	1	0	1	1	0	1	1	2	0	1	1	1	1	0	0	1	0	1	2	1	0	0	1	0	2	1	1	1	1	0	0	0	1	1	0	1	1	1	0	1	1	0	0	2	0	0	2	2	1	0	1	0	1	1	0	2	1	2	0	0	1	2	1	2	2	1	0	0	0	1	0	1	2	1	1	2	2	0	0	1	1	2	0	1	2	0	1	1	0	0	1	2	0	1	0	1	1	1	2	1	2	1	1	2	1	0	1	2	2	2	1	1	1	0
 PHM9374_5           	1	1	1	1	2	1	2	2	2	1	1	1	0	1	0	0	2	1	1	1	1	0	-1	1	1	2	2	1	1	0	1	1	2	1	1	1	2	2	0	1	1	1	2	0	0	1	0	1	1	1	2	1	0	1	2	0	1	2	1	1	0	1	1	0	1	2	1	2	1	2	1	2	2	2	0	2	2	0	1	1	0	2	2	1	1	1	1	0	2	2	2	2	1	1	1	2	1	1	1	1	2	2	1	0	0	2	2	1	2	2	1	1	1	1	1	1	1	0	0	1	1	0	1	1	2	1	1	2	1	1	2	2	0	1	2	1	0	2	2	0	1	2	2	2	2	2	1	0	1	2	0	1	1	1	1	0	1	1	0	2	1	1	1	1	0	0	0	0	2	2	1	1	0	1	1	1	0	0	2	0	1	2	1	0	0	1	0	1	1	1	1	1	0	0	0	1	1	1	1	1	1	0	0	0	0	0	2	1	0	2	2	1	1	1	0	1	1	1	2	1	2	0	0	0	2	1	2	2	1	0	1	0	1	1	1	2	1	1	1	1	1	0	2	0	2	0	1	2	0	2	1	0	1	1	1	1	1	0	0	1	0	2	1	2	1	1	2	1	1	0	1	2	2	1	1	1	0
 PZA01999_3          	1	-1	1	1	2	1	1	2	2	1	2	1	1	1	0	0	2	1	1	1	1	0	0	0	1	2	2	1	1	0	2	1	2	0	2	1	2	2	0	0	1	1	2	0	0	1	1	1	1	1	2	1	0	1	2	0	1	2	1	1	0	1	0	0	1	2	1	2	1	2	0	2	2	2	0	2	1	0	2	1	0	2	2	1	1	0	1	1	2	1	2	2	1	1	1	2	1	1	1	1	0	2	1	0	0	2	2	1	2	2	2	1	1	1	1	1	0	0	1	1	1	1	2	2	2	1	1	2	1	1	2	2	0	1	2	1	0	2	2	0	2	2	2	2	2	2	0	0	1	1	0	1	1	1	1	0	1	0	0	2	1	1	1	1	0	0	0	1	2	2	1	1	0	1	1	1	0	0	2	1	1	2	1	0	0	1	0	1	1	1	1	1	0	0	0	2	1	1	2	1	1	0	0	0	1	1	1	1	0	2	2	1	1	1	0	1	1	1	2	1	2	0	1	0	1	1	2	2	1	0	1	0	1	1	1	2	1	1	0	1	1	0	1	0	2	0	1	2	0	2	1	0	1	1	1	1	1	1	0	2	0	2	2	2	1	0	2	1	1	0	1	2	2	1	0	1	0
 PZA02325_4          	2	1	0	1	2	1	1	-1	2	1	2	2	1	1	1	0	1	1	1	1	1	1	0	1	1	2	1	1	1	0	2	1	2	1	2	0	2	2	0	0	0	1	0	0	0	1	1	1	1	1	2	1	0	1	2	0	1	2	1	1	0	1	0	0	1	1	0	1	0	2	0	2	2	2	0	1	1	0	2	2	0	1	2	1	1	0	2	1	2	1	2	2	1	2	1	2	1	1	1	1	0	2	1	0	1	2	1	1	2	2	1	1	1	1	1	0	0	0	1	1	-1	1	2	2	2	1	1	-1	1	1	2	2	1	2	2	1	0	2	2	0	2	2	2	2	2	1	0	-1	1	1	0	2	1	1	1	0	1	0	0	2	0	1	0	1	0	0	0	1	2	2	1	2	1	1	1	1	1	0	2	1	1	1	1	0	0	-1	0	1	1	1	1	1	-1	1	0	2	1	1	2	1	1	0	0	-1	1	1	1	1	1	2	2	0	0	1	0	1	2	1	2	1	2	0	1	0	1	0	2	1	1	0	1	0	1	1	0	2	1	1	0	1	1	1	1	0	2	0	2	2	0	2	1	0	1	1	1	1	0	1	0	2	0	-1	2	1	1	0	2	1	1	1	1	2	2	1	0	1	1
 PZA00840_1          	2	1	0	1	2	2	1	2	2	1	2	2	1	1	1	0	1	1	0	1	1	1	0	1	1	2	1	1	1	0	2	1	2	1	1	0	2	2	0	1	0	1	0	0	0	1	1	1	1	1	1	1	0	1	2	0	1	2	1	1	0	1	0	0	1	1	0	1	0	2	0	1	1	2	0	1	1	0	2	2	0	1	2	1	0	0	1	1	1	1	2	-1	1	2	1	2	1	1	2	1	0	2	1	0	1	2	1	1	2	2	0	1	1	1	1	0	0	0	1	1	1	1	2	2	1	1	0	1	1	1	1	2	1	2	2	1	-1	2	2	0	2	2	2	1	2	1	0	0	1	1	0	2	1	1	1	0	1	0	0	2	0	1	0	1	0	0	0	1	2	2	1	2	1	1	1	1	1	0	2	1	1	1	1	0	0	1	0	1	1	1	1	1	0	1	0	2	1	1	2	1	1	0	0	0	1	1	1	1	1	2	2	0	0	1	0	1	2	1	2	0	2	0	1	1	1	0	2	1	1	0	1	0	1	1	0	2	1	1	0	1	1	1	1	0	2	0	2	2	0	2	0	0	2	1	1	2	0	1	0	2	0	1	2	1	1	0	2	1	1	1	1	2	1	1	0	1	1
 PZA00060_2          	2	1	0	1	2	2	1	2	2	1	2	2	1	1	1	0	1	1	0	1	1	1	0	1	1	2	1	1	1	0	2	1	2	1	1	0	2	2	0	1	0	1	0	0	0	1	1	1	1	1	1	1	0	1	2	0	1	2	1	1	0	1	0	0	1	1	0	1	0	2	0	1	1	2	0	1	1	0	2	2	0	1	2	1	0	0	1	1	1	1	2	-1	1	2	1	2	1	1	2	1	0	2	1	0	1	2	1	1	2	2	0	1	1	1	1	0	0	0	1	1	1	1	2	2	1	1	0	1	1	1	1	2	1	2	2	1	-1	2	2	0	2	2	2	-1	2	1	0	0	1	1	0	2	1	1	1	0	1	0	0	2	0	1	0	1	0	0	0	1	2	2	1	2	1	1	1	1	1	0	2	1	1	1	1	0	0	1	0	1	1	1	1	1	0	1	0	2	1	1	2	1	1	0	0	0	1	1	1	1	1	2	2	0	0	1	0	1	2	1	2	0	2	0	1	1	1	0	2	1	1	0	1	0	1	1	0	2	1	1	0	1	1	1	1	0	2	0	2	2	0	2	0	0	2	1	1	2	0	1	0	2	0	1	2	1	1	0	2	1	1	1	1	2	1	1	0	1	1
 PHM2828_83          	1	2	1	0	1	0	0	2	1	0	2	1	1	2	1	1	2	2	2	1	1	0	0	1	0	1	0	2	0	0	1	0	0	0	2	0	1	2	0	0	0	1	1	0	2	1	2	1	1	0	1	1	0	2	0	1	1	1	0	1	1	0	2	1	2	0	0	1	0	1	1	2	-1	2	1	1	1	2	0	2	1	1	1	1	2	2	1	0	2	2	1	2	1	0	1	1	0	-1	1	2	0	2	1	2	0	2	-1	2	1	1	1	2	1	1	1	1	1	2	1	0	0	1	2	1	2	2	2	0	2	1	0	1	0	0	2	2	2	2	1	0	1	1	0	1	2	1	1	1	1	2	1	2	2	1	2	0	2	1	1	2	2	2	1	1	0	1	1	2	1	1	1	0	1	1	0	1	2	1	1	1	1	0	1	2	1	2	1	0	-1	0	0	0	2	2	1	0	1	2	1	1	1	1	1	1	0	2	0	1	1	2	0	1	1	1	0	1	2	2	0	0	2	2	1	1	1	0	1	1	1	0	1	2	0	0	0	0	0	1	2	1	1	1	2	1	0	2	1	2	1	1	2	1	2	1	0	1	1	0	1	2	1	1	2	2	0	1	1	2	2	1	1	0	1	1	1	0	2
 PHM4066_11          	1	1	1	0	0	0	1	2	1	0	2	1	1	2	0	2	1	2	2	0	2	0	2	1	1	2	0	2	0	1	1	0	1	0	2	0	1	1	0	1	0	1	1	0	2	1	2	1	1	0	1	1	0	1	1	1	1	1	1	1	0	0	2	1	2	0	0	1	0	1	1	1	1	2	1	0	1	2	0	2	1	1	1	1	2	1	1	0	2	2	0	2	2	1	1	1	0	1	1	2	1	1	1	0	0	1	1	2	1	0	1	2	1	1	2	1	1	2	1	1	0	1	2	1	2	2	1	0	1	2	1	1	0	0	2	2	2	1	1	0	1	1	0	1	2	1	1	2	0	2	1	2	1	1	2	0	2	0	1	2	1	2	2	1	0	1	2	1	2	1	2	0	1	1	0	1	2	1	1	1	2	1	1	2	2	2	1	1	1	1	0	0	2	2	1	1	1	2	1	0	1	1	1	1	1	2	1	1	1	1	0	1	1	1	0	1	2	2	0	1	2	2	1	0	2	1	1	1	1	0	1	2	0	0	1	0	1	1	2	1	1	1	1	0	0	2	1	2	2	1	1	1	2	1	1	1	1	0	2	1	1	2	1	2	0	0	1	2	2	1	0	0	1	1	1	0	1
 PZA03607_1          	0	0	0	1	0	1	1	2	1	0	1	1	2	1	0	1	2	2	1	0	2	0	2	2	1	0	0	1	0	1	1	0	0	1	1	0	1	2	1	2	1	1	2	0	1	1	1	1	2	0	1	1	0	1	1	0	1	1	1	1	0	1	1	1	2	0	0	0	0	0	1	0	2	1	0	2	1	1	1	2	2	2	1	1	1	1	1	1	2	2	0	1	1	0	2	2	0	1	1	2	1	1	2	0	0	1	2	2	0	0	2	2	1	1	1	1	1	2	1	1	0	1	1	1	2	1	0	1	1	0	1	2	1	0	1	1	1	1	1	0	0	1	0	1	0	2	1	2	1	2	1	2	2	1	2	0	1	0	0	2	1	0	2	0	0	1	2	1	2	2	1	1	1	1	0	0	2	2	1	1	2	1	2	1	1	2	2	2	0	1	0	0	2	1	2	1	1	2	0	1	1	1	0	0	1	1	1	2	1	1	0	1	1	1	2	1	2	2	0	2	2	1	1	1	1	1	2	1	1	1	1	1	0	0	1	1	1	0	1	0	1	0	1	0	1	1	2	1	1	1	1	0	2	1	2	1	1	1	2	0	0	0	0	2	1	1	1	2	2	2	1	1	1	2	0	0	1
 PZA01001_2          	0	1	0	2	1	2	2	1	1	0	1	1	2	1	0	1	2	2	1	0	2	1	1	2	1	0	1	0	1	1	0	0	0	1	1	0	1	2	1	2	1	1	1	0	1	1	1	1	2	0	1	1	1	1	1	0	2	1	1	1	0	1	1	1	1	0	0	0	0	0	1	1	2	2	0	2	1	1	1	1	2	1	1	1	0	2	1	1	2	2	0	1	1	0	2	2	0	1	1	2	0	1	2	0	1	1	1	-1	0	0	2	1	2	1	1	1	1	1	2	1	1	1	1	1	2	1	0	1	1	0	1	1	1	0	1	1	1	0	1	1	0	1	0	1	1	1	0	1	1	2	1	2	1	1	1	0	1	1	0	2	1	0	1	-1	0	1	2	0	2	2	1	1	1	0	0	0	1	2	2	0	2	0	2	1	2	1	2	1	0	1	0	0	1	0	2	1	1	1	1	1	1	1	0	0	1	1	1	1	1	2	0	1	1	1	2	1	2	2	1	2	2	1	1	2	1	1	2	1	1	1	1	1	1	1	1	2	2	1	1	0	1	0	2	0	1	0	2	1	1	2	1	1	2	2	1	1	2	1	0	0	0	0	0	2	1	1	-1	1	2	2	-1	2	1	2	0	0	2
 PZA03613_1          	2	0	1	2	2	0	2	1	0	2	1	1	0	1	1	1	1	0	2	2	2	1	1	1	2	0	1	0	0	1	2	0	1	1	1	0	0	1	0	0	0	2	1	1	0	1	1	0	1	0	1	1	1	2	0	0	0	0	0	2	0	1	0	1	1	1	1	1	1	2	1	1	1	2	0	1	2	0	-1	2	1	1	1	1	0	2	2	1	2	1	1	2	2	1	1	2	1	1	1	0	2	2	0	1	1	1	1	2	0	2	1	2	1	1	1	1	2	1	1	0	1	1	1	1	0	1	0	0	2	2	0	1	2	0	1	1	1	1	1	2	1	1	0	2	1	1	2	1	1	1	0	2	1	1	0	1	2	1	0	1	0	1	1	2	0	2	1	0	2	2	0	1	0	1	1	2	0	2	1	1	1	0	1	1	0	1	1	1	0	1	0	1	1	2	1	0	2	2	2	1	1	1	1	0	0	1	2	2	0	1	0	0	0	1	1	1	1	1	1	2	1	2	1	2	0	0	1	2	1	1	1	1	1	1	0	0	1	1	0	1	1	1	1	1	0	1	1	0	0	0	2	0	1	0	2	2	1	1	1	1	2	1	1	1	0	1	1	1	1	1	1	1	1	1	2	1	0
 PHM175_25           	2	0	1	2	2	0	2	1	0	2	1	1	0	1	1	1	1	0	2	2	2	1	1	1	2	0	1	0	0	1	2	0	1	1	1	0	0	1	0	0	0	2	1	1	0	1	1	0	1	1	1	1	1	2	0	0	0	0	0	2	0	1	0	2	1	1	1	1	1	2	1	0	1	2	0	1	2	0	2	2	1	1	1	1	0	2	2	1	2	1	1	2	2	1	1	2	1	1	1	0	2	2	0	1	1	0	1	2	0	2	1	2	1	1	1	1	2	1	1	0	1	1	1	1	0	1	0	0	2	2	0	1	2	0	1	1	1	1	1	2	1	1	0	2	1	1	2	1	1	1	0	2	1	1	0	1	2	2	0	1	0	1	2	2	0	2	1	0	2	2	0	1	2	1	0	2	0	2	1	1	1	0	1	1	0	1	1	1	0	1	0	1	1	2	1	0	2	2	2	1	1	1	1	0	0	1	2	1	0	1	0	0	0	1	1	1	-1	1	2	2	1	2	1	2	0	0	1	2	1	1	1	1	1	1	0	0	1	1	0	1	1	1	1	1	0	1	1	0	0	0	2	0	1	0	2	2	1	1	1	1	2	1	1	1	0	1	1	1	1	1	1	1	1	1	2	1	0
 PZA02129_1          	2	0	1	2	2	0	2	1	0	1	1	1	0	1	1	1	1	0	2	2	2	1	1	1	2	0	1	0	0	1	2	0	1	1	1	0	0	1	0	0	0	2	1	1	0	1	1	0	1	1	1	1	1	2	0	0	0	0	0	2	0	1	0	2	1	1	1	1	1	2	1	0	1	2	0	1	-1	0	2	2	1	1	1	1	0	-1	2	1	2	1	1	2	2	1	1	2	1	1	1	0	2	2	0	1	1	0	1	2	0	2	1	2	1	1	1	1	2	1	1	0	1	1	1	1	0	1	0	0	2	2	0	1	2	0	1	1	1	1	1	2	1	1	0	2	1	1	2	1	1	1	0	2	1	1	0	1	2	2	0	1	0	1	2	2	0	2	1	0	2	2	0	1	2	1	0	2	0	2	1	1	1	0	1	1	0	1	1	1	0	1	0	1	1	2	1	0	2	2	2	1	1	1	1	1	0	1	2	1	0	1	0	0	0	1	1	1	1	1	2	2	1	2	1	2	0	0	1	2	1	0	1	1	1	1	0	0	1	1	0	1	1	1	1	1	0	1	1	0	0	0	2	0	1	0	2	2	1	1	1	1	2	1	1	1	0	1	1	1	1	1	1	1	1	1	2	1	0
 PZA02260_2          	1	1	1	2	1	1	0	1	0	1	0	1	1	1	1	1	0	0	2	1	2	1	0	1	1	1	2	1	2	0	1	0	1	0	1	2	1	1	2	1	1	0	1	1	1	0	1	1	0	0	0	1	1	0	1	2	1	1	1	1	1	1	1	1	0	1	1	1	1	2	0	0	2	1	2	1	2	0	1	0	0	1	2	1	-1	1	1	1	-1	1	0	1	0	0	1	0	1	1	1	1	1	0	0	0	1	1	0	1	0	1	2	0	0	1	2	1	0	1	1	0	0	0	1	0	2	2	2	1	1	0	2	1	0	2	0	1	1	0	1	2	0	2	2	1	1	1	1	2	2	1	0	0	1	2	1	2	0	0	2	2	0	0	-1	1	1	2	1	1	2	1	1	1	1	1	1	0	1	1	0	1	1	1	2	1	2	1	1	1	1	1	1	0	2	1	1	1	2	1	1	2	1	0	1	2	1	2	1	1	1	1	1	0	2	2	1	1	1	1	0	0	1	1	1	2	0	0	2	0	2	0	1	0	0	1	1	1	0	1	2	2	1	1	1	1	1	2	1	1	0	0	0	0	1	1	2	1	0	1	2	1	1	1	-1	2	1	2	1	-1	0	1	1	2	2	1	1	1	1
 PZA00424_1          	1	2	1	1	0	1	1	2	2	2	2	1	0	1	2	1	0	0	1	2	1	2	2	1	1	1	0	1	2	2	1	0	1	0	2	1	2	1	2	1	2	1	0	1	1	1	0	1	1	1	0	1	1	1	2	-1	0	0	2	1	0	2	1	2	0	2	2	2	1	1	1	0	2	1	1	2	2	2	2	0	1	1	1	2	1	1	0	2	1	0	-1	0	0	0	1	1	0	0	1	2	2	1	2	0	1	1	0	2	1	0	2	1	2	0	1	1	1	1	2	1	0	2	2	1	1	1	1	2	2	1	1	1	0	2	0	1	0	1	2	1	0	2	0	2	0	2	2	2	1	2	0	1	2	2	1	1	2	1	1	1	1	1	0	1	1	2	2	1	2	0	1	1	2	2	2	1	0	1	0	0	0	1	1	1	1	2	2	1	0	2	2	0	2	1	1	1	2	2	2	1	1	0	1	2	1	0	1	2	1	1	1	2	1	1	2	2	1	2	1	0	1	1	0	1	0	0	2	0	1	0	0	0	2	0	1	1	2	1	2	1	1	0	0	0	1	2	1	2	1	1	1	1	1	2	2	2	2	2	1	2	1	1	1	1	2	1	1	2	1	1	2	1	1	1	2	1	1

!****************************************** Phenotypic Data **********************************************************
!-100.0 is resevred for missing phneotype
AvgFv-Combine	21.617	14.429	12.382	19.084	21.671	18.999	23.962	74.685	21.356	13.191	23.788	16.346	9.753	10.300	11.928	11.868	14.706	34.475	26.222	20.067	46.058	52.629	56.465	30.562	33.727	9.882	9.943	8.128	12.436	56.887	50.670	18.378	30.261	44.974	56.714	28.633	23.697	12.000	18.272	61.436	13.691	45.750	7.963	24.053	8.032	16.020	18.239	40.826	24.055	36.627	13.757	50.236	36.279	30.163	37.114	50.027	23.130	33.904	34.236	45.697	10.517	17.724	38.306	30.405	37.478	24.403	23.653	26.573	30.700	79.644	18.056	21.284	22.322	53.782	8.373	62.867	49.769	16.225	24.598	50.760	29.035	32.128	7.333	5.485	9.555	25.250	26.800	24.872	18.460	37.811	47.341	40.063	37.121	16.012	60.780	25.212	19.012	19.849	16.051	29.785	23.614	18.327	34.375	8.585	28.742	52.418	47.309	19.826	37.316	36.216	23.091	26.997	31.924	13.051	20.876	25.136	38.613	26.954	25.831	18.638	24.090	51.151	26.179	27.788	25.427	22.839	28.995	21.533	14.311	7.922	17.446	41.637	22.619	24.767	29.249	31.454	10.476	7.671	17.195	26.977	10.726	37.741	12.261	33.062	12.113	19.232	26.341	33.611	28.552	44.592	12.606	14.402	27.761	43.870	25.897	42.606	44.408	14.250	8.267	33.760	27.341	11.429	17.338	30.907	11.305	28.371	46.747	17.390	25.449	31.936	40.911	27.864	25.197	13.717	9.116	20.494	7.092	52.369	43.697	6.539	15.390	24.741	17.614	16.976	9.853	39.000	32.423	52.349	25.740	29.817	24.165	38.288	9.610	41.463	5.452	32.234	40.634	29.004	43.638	31.639	34.734	10.509	20.467	45.845	34.772	31.376	46.513	23.394	23.940	32.005	7.230	41.652	28.133	27.390	25.773	32.268	50.358	34.350	26.292	33.406	47.201	25.124	18.243	33.623	15.587	18.414	46.253	16.530	48.637	11.555	47.288	27.322	31.132	18.794	21.626	41.304	36.773	44.386	35.604	16.173	23.983	8.921	38.171	10.100	18.287	25.780	22.437	28.001	25.637	31.896	30.200	17.383	30.389	25.546	43.549	26.261	35.486	21.920	21.105	38.504	13.262	39.271	8.189	15.552	48.794	37.978	63.623	38.174	21.043	25.968	54.174	33.566	12.588	48.870	32.714	16.719	16.679
 
