# Supplementary material for: Genome-Wide Association Study and QTL Mapping Reveal Genomic Loci Associated with Fusarium Ear Rot Resistance in Tropical Maize Germplasm
Source: G3 (Bethesda). 2016 Oct 13;6(12):3803–15. doi: 10.1534/g3.116.034561 (PMC5144952; doi:10.1534/g3.116.034561)
Supplement: Supplemental Material [file supp_g3.116.034561_FileS5.zip › File S5.bip]

!**********************Note: lines staring with "!" are remarks and will be ignored in the program********************
!*********************************General Information**********************************
!Assuming F1 = P1 x P2, populations available in QTL IciMapping are: 
!  1, P1BC1F1 = P1 x F1, the first backcrossing where P1 is used as the recurrent parent;
!  2, P2BC1F1 = P2 x F1, the first backcrossing where P2 is used as the recurrent parent;
!  3, F1DH, F1-derived doubled haploids; 
!  4, RIL or F1RIL, recombination inbred lines through the repeated selfing of F1;
!  5, P1BC1RIL, recombination inbred lines through the repeated selfing of P1BC1F1;
!  6, P2BC1RIL, recombination inbred lines through the repeated selfing of P2BC1F1;
!  7, F2, the selfing generation of F1;
!  8, F3, the selfing generation of F2;
!  9, P1BC2F1, the second backcrossing where P1 is used as the recurrent parent; 
! 10, P2BC2F1, the second backcrossing where P2 is used as the recurrent parent;
! 11, P1BC2RIL, recombination inred lines through the repeated selfing of P1BC2F1; 
! 12, P2BC2RIL, recombination inred lines through the repeated selfing of P2BC2F1; 
! 13, P1BC1F2, the selfing generation of P1BC1F1; 
! 14, P2BC1F2, the selfing generation of P2BC1F1; 
! 15, P1BC2F2, the selfing generation of P1BC2F1; 
! 16, P2BC2F2, the selfing generation of P2BC2F1; 
! 17, P1BC1DH, P1BC1F1-derived doubled haploids; 
! 18, P2BC1DH, P2BC1F1-derived doubled haploids; 
! 19, P1BC2DH, P1BC2F1-derived doubled haploids; 
! 20, P2BC2DH, P2BC2F1-derived doubled haploids; 
   1      !Indicator: 1 for mapping; 2 for simulation
   7      !Mapping Population (see remarks above)
   1      !Mapping Function (1 for Kosambi; 2 for Haldane; 3 for Morgan)
   2      !Marker Space Type (1 for intervals; 2 for positions)
   1      !Marker Space Unit(1 for centiMorgans; 2 for Morgan)
  10      !Number of Chromosomes (or Linkage Group)
 277      !Population size of the mapping population
   1      !Number of traits
 
!***********************Information for Chromosomes and Markers************************
!Chromosome      NumMarkers in each chromosome 
Chromosome1                 19
Chromosome2                  8
Chromosome3                 19
Chromosome4                  8
Chromosome5                 13
Chromosome6                 13
Chromosome7                 13
Chromosome8                  9
Chromosome9                  7
Chromosome10                 9
!Linkage map (Marker name followed by position or the interval length)
PHM4997_11            1     0.000
PZA00175_2            1     5.970
PHM1653_31            1    16.890
PZA03189_4            1    54.980
PZA01254_2            1    66.350
csu1138_4             1    66.710
PHM2187_34            1    66.710
PZA01216_1            1    86.920
PHM14614_22           1    88.990
PZA00664_3            1   104.850
PZA02186_1            1   104.850
PZA03064_6            1   112.810
PZB00008_1            1   125.310
PZA01978_23           1   129.870
PHM595_30             1   138.940
PZB01403_1            1   142.220
PZA00276_18           1   155.100
PZA01068_1            1   159.910
PHM174_13             1   161.300
PZA02681_8            2     0.000
zfl2_9                2    25.450
PZA02626_1            2    55.400
PZA00029_17           2    55.980
PZA01280_2            2    56.930
PZA01232_1            2    57.690
PZA00527_10           2   110.970
PZA02453_1            2   113.230
PZA02090_1            3     0.000
PZD00038_2            3     4.810
PHM4145_18            3    33.680
PZA03054_5            3    36.320
PZA01473_1            3    36.510
PZA01114_2            3    36.700
PZA00581_3            3    37.070
PZA00109_4            3    37.820
PZA00707_9            3    38.190
PZA03198_3            3    39.900
PZA00667_2            3    55.620
PZD00027_2            3    63.420
PHM17210_5            3    74.180
PZA01962_12           3    74.180
PHM1675_29            3    75.680
PZB01109_1            3    77.570
PZA03154_4            3    82.810
PZA02616_1            3    88.710
PZA01931_17           3   126.540
PHM3963_33            4     0.000
PHM5572_19            4    35.870
PZA00541_1            4    36.070
PZA00057_2            4    41.930
PZA00344_10           4    89.400
PZA00193_2            4    94.300
PZA03205_1            4    94.670
PHM5599_20            4   107.830
PZB00869_4            5     0.000
PHM4647_8             5     0.190
PHM16854_3            5     0.960
PZA00996_1            5     1.740
PZA02207_1            5     2.310
PZA00148_3            5    11.240
PZA02981_2            5    11.810
PHM1899_157           5    18.340
PZA02633_4            5    20.410
PZA02356_7            5    20.810
PHM5296_6             5    21.200
PZA01680_3            5    53.270
PZA02769_1            5    86.100
PZA00440_15           6     0.000
PZA03120_1            6     2.240
PZA00214_1            6     8.690
PZB01658_1            6    16.680
PZA00571_1            6    28.950
PZA01729_1            6    29.890
PHM13020_10           6    30.270
PZA00473_5            6    30.650
PZA01591_1            6    31.030
PZA02148_1            6    42.420
PHM1956_90            6    71.550
PHM2658_129           6    85.050
PZA00910_1            6    91.530
PZA01909_2            7     0.000
PHM4135_15            7     0.000
PHM2691_32            7     2.860
PHM2691_31            7     3.240
PHM4080_15            7    18.560
PZA01210_1            7    22.980
PZA00616_13           7    31.560
PZA03583_1            7    39.150
PZA03166_1            7    43.040
PZA02854_13           7    43.830
PHM1912_20            7    59.810
PHM1912_23            7    60.370
PZA00695_3            7    77.610
PZA00368_1            8     0.000
PHM4134_8             8    33.120
PZA02748_3            8    35.390
PHM4203_11            8    41.280
PZB01454_1            8    45.490
PZA00951_1            8    52.000
PZA03698_1            8    53.760
PZA00838_2            8    57.470
PZA01964_29           8    79.690
PZD00036_2            9     0.000
PZA01386_3            9    12.430
PHM9374_5             9    25.220
PZA01999_3            9    31.000
PHM229_15             9    34.890
PZA02397_1            9    47.330
PZA02235_14           9    49.610
PHM3896_9            10     0.000
PZA01642_1           10     0.390
PHM4066_11           10     4.390
PZA00814_1           10     6.450
PZA00048_1           10     7.390
PZA01292_1           10     8.150
PZA00007_1           10    43.680
PZA01001_2           10    52.430
PHM3844_14           10    53.210
 
!**********************************Marker Type*****************************************
!Marker type: 2 for P1; 1 for F1; 0 for P2; 12 for dominant markers showing the same markertype as the parent coded 2; 10 for dominant markers showing the same markertype as the parent coded 0; -1 for missing markers
PHM4997_11             1   0   0   2   2   0   0   1   1   1   0   1   0   1   1   1   0   2   1   1   0   1   2   1   1   1   0   1   1   0  -1   0   1   1   2   0   1   1   1   0   2   1   2   1   0   2   0   2   0   0   2   0   1   1   1   1   1   1   0   2   2   2   0   1   2   1   0   1   1   1   1   2   0   1   0   1   2   1   2   1   1   0   1   0   1   1   2   1   1   0   1   1   1   2   1   0   1   0   1   0   1   2   2   0   1   0   1   1   1   2   0   0   2   2   0   1   1   1   2   1   1   1   2   0   1   0   2   0   1   1   1   1   2   1   2   1   2   2   1   0   1   2   2   0   1   2   0   0   1   1   0   2   2   0   0   1   0   1   0   1   2   0   1   2   0   1   0   2   1   1   2   0   0  -1   2   1   2   1   0   1   1   1   1   1   2   1   2   1   2   1   1   0   1   2   0   1   1   1   0   2   1   2   0   1   1   2   1   1   2   0   0   0   1   2   1   2   2   2   1   1   2   2   0   1   2   2   0   2   2   2   2   2   1   2   1   1   2   2   1   1   2   0   1   2   1   2   0   0   0   1   2   0   0   1   0   2   1   0   0   2   0   1   2   1   1   2   2   0   2   1   1   1   0   1   0   2   1
PZA00175_2             2   0   0   2   2   0   0   1   1   1   0   1   0  -1   1   2   0   2   1   1   0   1   2   1   1   1   0   1   2   0   1   0   1   1   2   0   1   1   1   0   2   1   2   1   0   2   0   2   0   0   2   0   1   1   1   2   1   1   0   2   2   2   0   1   2   1   0   1   2   1   2   2   0   0   1   1   2   1   2   1   1   0   1   0   1   1   2   1   1   0   1   1   1   2   1   1   2   0   1   0   1   2   2   0   1   0   1   1   2   2   0   0   2   2   0   2   1   1   2   1   1   1   2   0   1   0   2   0   1   1   1   1   2   1   2   1   2   1   1   0   1   2   2   0   1   2   0   0   1   1   1   2   2   0   0   1   0  -1  -1   1   2   1   1   2   0   1   0   2   1   1   2   0   1  -1   1   1   2   1   0   1   1   1   1   1   1   1   2   1   2   1  -1  -1   1   2   0   1   0   1   1   2   1   1   1   0   1   2   1   2   2   0   0   0   1   2   1   1   2   2   1   1   2   2   0   1   2   2   0   2   2   2   2  -1   1   2   1   1   2   2   1   1   2   1   1   2   1   2   0   0   0   1   1   0   0   2   0   2   1   1   0   2   0   1   2   1   1   2   2  -1   2   1   1   0   0   1   0   2   0
PHM1653_31             2   0   1   2   2   0   0   1   1   1   0   1   0   0   1   2   2   2   1   1   0   1   1   1   0   2   0   2   2   0   0   0   1   1   2   1   0   0   1   0   2   1  -1   1   2   2   0   2   0   1   2   0   1   1   1   2  -1   1   0   1   2   2   0   2   2   1   0  -1   2   0   2   2   2   0   1   1   2   1   2   1   2   0   2   0   1   1   2   1   1   0  -1   2   1   2   1  -1   2  -1   1   0   2   2   2   0   1   0   1   1   2   2   0  -1  -1   2   0   2   1   1   2   1  -1   1   2   0   1   0   2   0   1   1   1   0  -1  -1   2  -1   2   0   2   0   2   2   1   0   1   2   0   0  -1   1   1   2   2   0   0   1   0   0  -1   1   2   1   1   2   0   1   0   2   1   1   2   0   2   0   0   1   2  -1   1   1   1   1   1   0   1  -1   2   2   1   1   0   0   1   2   1   1   0   1   1   2   1   1   2   0   1   2  -1   1   2   0   0   0   1   1   1   1   2   2   1   0   2   1   0  -1  -1   2   0   2   2   2   2   1   1   2   0  -1   2   2   1   1   2  -1   1   2   1   0   0   0   0   1   1   1   1   2   0   2   1   1   0   2   0   1   1   1   0   1   1   0   1   1   0   0   0  -1   0   2   0
PZA03189_4             2   0   2   2   1   0   0   0   0   2   2   1   0   1   1   2   2   2   1   0   0   0   0   1   1   2   2   1   1   1   1   0   0   1   2   1   1   1   1   0   2   0   1   1   2   2   1   0   0   2   1   1   0   1   1   2   2   1   1   1   1   1   1   2   2   1   0   0   2   1   1   2   2   0   2   1   1   1   1   1   1   2   1   0   0   1   2   2   1   1   2   2   1   1   0   0   1   1   1   1   1   2   2   0   1   1   1   1   2   1   2   0   0   1   2   1   0   2   2   0   2   1   0   2   0   1   2   1   0   2   2   0   0   1   1   1   1   0   1   0   1   1   1   1   1   1   0   2   0   2   0   0   2   1   1   1   0   1   0   0   2   2   1   2   2   2   1   1   2   2   2   0   1  -1   0   1   2   1   1   1   0   2   1   1   1   1   1   1   1   0   1   1   1   1   2   1   0   2   1   2   1   1   0   1   2   2   1   0   1   1   1   0   1   1   1   1   1   1   1   0   2   1   1   1   1   2   1   2   2   2   2   2   1   1   1   1   2   2   1   1   0   0   2   2   1   0   1   1   0   1   0   0   0   2   1   2   0   1   0   1   0   1   1   2   1   1   2   0   1   2   0   2   1   1   2   2   0
PZA01254_2             2   0   2   2   1   1   0   0   0   1   2   1   0   2   1   2   1   2   1   0   0   0   0   1   2   2   2   0   1   1   0   0   0   1   2   1   1   1   1   0   2   0  -1   1   1   2   1   0   0   2   0   0   0   1   1   2   2   1   1   1   1   1   1   2   2   1   0   0   2   0   2   2   2   0   2   1   1   0   1   2   1   2   1   0   0   1   2   2   0   0   1   2   1   1   0   0   0   1   1   1   1   2   2   1   2   2   1   1   2   0   1   0   0   1   2   1   1   2   2   0   2   1   0   2   0   1   1   1   0   2   2   0   0   1   1   1   1   0   0   1   1   1   1   1   2   0   0   2   0   2   1   0   2   1   1   1   0   1   0   0   1   2   0   2   1   2   1   1   2   2   2   0   1   0   0   1   1   1   1   1   1   2   1   1   1  -1   1   0   1   0   2   0   1   2   2   2   1   2   1   1   1   1   0   0   2   2   2   0   1   1   1   0   0   1   1   1   1   1   1   0   2   1   1   2   1   2   0   1   2   2   2   1   1   1   1  -1   2   2   1   1   0   0   2   2   1   0   1   1   1   1   0   0   0   2   1   2   1   0   0   1   0   1   1   2   2   1   1   0   2   2   0   1   1   0   2   2   1
csu1138_4              2   0   2   2   1   1   0   0   0   1   2   1   0   2   1   2   1   2   1   0   0   0   0   1   2   2   2   0   1   1   0   0   0   1   2   1   1   1   1   0   2   0   1   1   1   2   1   0   0   1   0   0   0   1   1   2   2   1   1   1   1   1   1   2  -1   1   0   0   2   0   2   2   2   0   2   1   1   0   1   2   1   2   1   0   0   1   2   2   0   0   1   2   1   1   0   0   0   1   1   1   1   2   2   1   2   2   1   1   2   0   1   0   0   1   2   1   1   2   2   0   2   1   0   2   0   1   1   1   0   2   2   0   0   1   1   1   1   0   0   1   1   1   1   1   2   0   1   2   0   2   1   0   2   1   1   1   0   1   0   0   1   2   0   2   1   2   1   1   2   2   2   0   1   0   0   1   1   1   1   1   1   2   1   1   1   1   1   0   1   0   2   0   1   2   2   2   1   2   1   1   1   1   0   0   2   2   2   0   1   1   1   0   0   1   1   1   1   1   1   0   2   1   1   2   1   2   0   1   2   2   2   1   1   1   1   1   2   2   1   1   0   0   2   2   1   0   1   1   1   1   0   0   0   2   1   2   1   0   0   1   0   1   1   2   2   1   1   0   2   2   0   1   1   0   2   2   1
PHM2187_34             2   0   2   2   1   1  -1   0   0   1   2   1   0   2   1   2   1   2   1   0   0   0   0   1   2  -1   2   0   1   1   0   0   0   1   2   1   1   1   1   0   2   0  -1   1   1   2   1   0   0   1   0   0   0   1   1   2   2   1   1   1   1   1   1   2   2   1   0   0   2   0   2   2   2   0  -1   1   1  -1   1   2   1   2   1   0   0   1   2   2   0   0   1   2   1   1   0   0   0   1   1   1   1   2   2   1   2   2   1   1   2   0   1   0   0   1   2   1   1   2   2   0   2   1   0   2   0   1   1   1   0   2   2   0   0   1   1   1   1   0   0   1   1   1   1   1   2   0   1   2   0   2   1   0   2   1   1   1   0   1   0   0   1   2   0   2   1   2   1  -1   2   2   2   0   1   0   0   1   1   1  -1   1   1   2   1   1   1   1   1   0   1   0   2   0   1   2   2   2   1   2   1   1   1   1   0   0   2   2   2   0   1   1   1   0   0   1   1   1   1   1   1   0   2   1   1   2   1   2   0   1   2   2   2   1   1   1   1   1   2   2   1   1   0   0   2   2   1   0   1   1   1   1   0   0   0   2   1   2   1   0   0  -1   0   1   1   2   2   1  -1   0   2   2   0   1   1   0   2   2   1
PZA01216_1             0   2   2   2   1   1   1   1   0   1   1   1   1   2   1   2   2   2   0   1   0   0   1   1   2  -1   2   1   1   1   0   1   0   1  -1   1   1   1   1   1   2   0  -1   1   1   2   1   0   0   1   0   0   1   1   0   1   1   1   1   1   0   1   1   2   1   1   1   0   1   0   1   1   2   0   0   0   1   0   1   1   1   2   1   0   1   0   2   1   0   0   1   2   1   1   1   2   0   2   2   1   1   2   1   1   2   2   0   1   2   0   1   0   0   0   2   1   2   2   1   0   1   1   1   1   0   1   1   2   0   2   2   0   0   1   1   1   0   1   1   2   1   2   1   0   2   0   1  -1   1  -1   1   0   1   2   0   1   1   2   0   1   1   1   0   2   0   2   1   2   2   1   1   1   1  -1   0   0   1   0   2   1   1   1   1   0   1   1   0   0  -1   0   2   1   1   2   2   2   1   2   2   0   1   1   0   0   2   2   1   1   1   1   2   0   0   1   1   1   2   1   1   0   2   2   1   1   2   1   0   0   1   2   1   1   1   0   1   0   2   2   1   1   0   0   2   2   1   1   1   1   1   1   0   0   0   1   0   1   1   0   0   2   0   2   0   2   2   2   1   0   2   0   0   1   1   0   2   1   1
PHM14614_22            0   2   2   2   1   1   1   1   0   1   1   1   1   2   1   2   2   1   0   1   0   0   1   1   2   2   2   1   1   1   0   1   0   1   0   1   1   1   1   1   2   0  -1   1   1   2   1   0   0   1   0   0   1   1   0   1   1   1   1   1   0   1  -1   2   1   1   1   0   2   0   1   1   2   0   0   0   1   0   1   1   1   2   1   0   1   0   2   1   0   0   1   2   1   1   1   2   0   2   2   1   1   2   1   1   2   2   0   1   2   0   1   0   0   0   2   1   2   2   1   0   1   1   1   1   0   1   1   2   0   2   2   0   2   1   1   1   0   1   1   2   1   2   1   0   2   0   2   2   1   1   1   0   1   2   0   1   1   1   0   1   1   1   0   2   0   2   1   2   2   1   1   1   1  -1   0   0   1   0   2   1   1  -1   1   0   1   1   0   0   1   1   2   1   1   2   2   2   1   2   2   0   2   1   0   0   2   2   1   1   1   1   1   0   0   1   1   1   2   1   1   0   2   1   1   1   2   1   0   0   1   2   1   1   1   0   1   0   2   2   1   1   0   0   2   2   1   1   1   1   1   1   0   0   0   1   0   1   1   0   0   2   0   2   0   2   2   2   1   0   2   0   0   1   1   1   2   1   1
PZA00664_3             0  -1   1   1   1   1   1   1   1  -1   2   0   2   2   1   1   2   1   0   1   1   1   1   0   2   1  -1   1   0   2  -1   1   0   1   0   1   1   1   1   2   2   1   0   1   1   2   1   0   0   2   1   0   1   1   0   1   1   1   2   1   0   1   2   2   1   1   1   1  -1   1   1   1   1   1   0   0   1   0   1   0   1   1   1   0   1   0   2   1   0   0   1   1   2   2   1   2   1   1   2   1   2   1   1   1  -1   2   0   1   1   0   1   0   0   0   2   1   1   2   0   0   1   1  -1   1   0   1   1   2   0   1   2   1  -1   1   0   1   0   1   1   2   1   2   1   0   2   0   2   1   1   1   1   0   0   1   0   1   1   1   1   1   1   1   0   2   0   1   1   1   2   2   0   2   1  -1   1   0   1   0   2   0   1   1   1   0   1   0   0   0   0   1   2   1   1   0   2   2   1   2   2   0   2   1   1   1   1  -1   1   1   1   1   1   0   0  -1   0   0   2   1   2   0   2   1   1   1  -1   1   0   0   1   2   1   1   1   0   2   0   2   2   1   1   0   1   1   1   0   1   1   1   1   1   0   1   0   1   0   0   1   0   1  -1   1   1   0   2  -1   1   1   0   1   0   1   1   1   2   1   1  -1
PZA02186_1             0   2   1   1   1   1   1   1   1   1   2   0   2   2   1   1   2   1   0   1   1   1   1   0   2   1   2   1   0   2   2   1   0   1   0   1   1   1   1   2   2   1   0   1   1   2   1   0   0   2   1   0   1   1   0   1   1   1   2   1   0   1   2   2   1   1   1   1   1   1   1   1   1   1   0   0   1   0   1   0   1   1   1   0   1   0   2   1   0   0   1   1   2   2   1   2   1   1   2  -1   2   1   1   1   2   2   0   1   1   0   1   0   0   0   2   1   1   2   0   0   1   1   2   1   0   1   1   2   0   1   2   1  -1   1   0   1   0   1   1   2   1   2   1   0   2   0   2   1   1   1   1   0   0   1   0   1   1   1  -1   1   1   1   0   2   0   1   1   1   2   2   0   2   1   0   1   0   1   0   2   0   1   1   1   0   1   0   0   0   0   1   2   1   1   0   2   2   1   2   2   0   2   1   1   1   1   2   1   1   1   1   1   0   0   1   0   0   2   1   2   0   2   1   1   1   2   1   0   0   1   2   1   1   1   0   2   0   2   2   1   1   0   1   1   1   0   1   1   1   1   1   0   1   0   1   0   0   1   0   1   2   1   1   0   2   2   1   1   0   1   0   1   1   1   2   1   1   1
PZA03064_6             0  -1   1   1   1   0   0   1   1   1   2   0   2   1   1   1   2   2   0   1   1   1   1   0   2   1   2   1   0   2   2   1   0   1   0   1   1   2   2   2   2   1   0   1   1   2   1   0   0   2   2   0   2   2   0   1   1   1   2   1   0   1   2   2   1   1   1   1   2   1   1   1   1   1   1   0   1   0   1   1   0   1   1   0   1   0   2   1   0   0   1   0   2   2   1   2   1   1   1   1   2   1   1   1   2   2   0   1   1   1   1   1   0   0   2   1   1   1   0   0   1   1   2   1   0   1   1   2   0   1   2   1   0   1   0   1   0   1   1   2   1   2   1   0   1   0   2   1   1   1   1   0   0   1   0   1   1   1   1   1   1   0   1   2   0   1   1   1   2   2   1   2   1  -1   1   0   1   0   1   0   1  -1   1   0   0   0   0   0   0   1   2   1   0   0   2   2   2   2   2   0   2   1   1   1   1   1   1   1   1   1   1   0   0   1   0   0   2   1   2   0   2   1   2   1   2   1   0   0   1   1   1   1   1   1   2   0   2   1   1   1   1   2   0   1   0   0   0   1   1   1   0   1   0   1   0   0   0   1   1   2   1   1   0   1   2   2   1   0   1   1   1   1   1   2   1   1   1
PZB00008_1             0   2   1   2   1   0   0   2   1   1   2   0   2   1   0   1   2   1   1   2   1   1   1   0   2   0   2   0   0   2   2   1   2   1   0   1   2   2   1   2   2   2   0   1   1   2   0   1   0   2   2  -1   1   2   0   1   1   1   2   1   0   1   2   1   1   1   1   1   2   0   1   1   0   1   1  -1   1   0   2   0   0   1   1  -1   1   0   2   1   0   0   1   0   2   2   2   1   1   1   1   1   1   2   1   1   1   2   0   1   1   1   1   2   0   0   2   1   1   1   0  -1   1   1   2   1   1   1   1   2   0   1   2   1   0   0   1   1   0   0   1   1   1   1   1   0   1   0   2   1   1   1   2   1   0   1   0   1   1   1   1   1  -1   0   2  -1   1   1   1   1  -1   2   1   2   0  -1   0  -1  -1   0   1   0   1   0   1   0   0   0   0   1   1   1  -1   2   0   0   2   2   2   2   2   1   2   1   2   1   2   1   1   1   1   1   1   0   0  -1   1   1   2   2   2   0   1   1   2   1   1   2   0   0   1   1   1   1   1   1   2   0   2   1   1   1   1   2   0   1   0   0  -1   1   2   1   0   2   1   0   0   1   0   1   1   2   2   1   0   1   2   2   2   1   1   1   1   1   1   2   0   1   1
PZA01978_23            0  -1   1   2   1   0   1   2   1   1   2   0   2   1   0   1   2   1   1   2   1   2  -1   1   2   0   2   0   0   2   2   1   2   2   0   1   2   2   1   2   2   2   0   1   1   2   0   1   1   2   1   0   1   2   0   1   1   1   2   1   0   1   2   1   1   1   1   1  -1   0   0   1   0   1   1   0   1   0   2   0   0   1   1   0   1   0   2   1   0   0   1   0   2   2   2   1   1   1   1   2   0   2   1   1   1   2   0   1   1   1   1   2   1   0   2   1   1   1   0   1   1   1   2   1   1   1   1   2   0   1   2   1   0   0   1   1   0   0   1   1   1   0   1  -1   1   1   2   1   1   1   2   1   0   1   0   2   1   1   1   1   0   0   2   2   1   0   1   0   2   2   1   2   0  -1   0   0   0   0   1   1   1   2   1   0   0   0   0   1   1   1   2   2   0   0   2   2   2   1   2   1   2   1   2   2   2   1   0   1   2   1   1   0   0  -1   1   1   2   2   2   0   1   1   2   1   1   2   0   0   1   1   1   1   1   1   2   0   2   1   1   1   1   1   0   1   0   0   0   1   2   1   0   2   1   0   0   1   0   1   1   2   2   1   0   1   2   2  -1   1   1   1   1   1   1   2   0   1   1
PHM595_30              0  -1   1   1   1   0   1   2   1   1   1   1   2   1   0   1   1   0   2   2   0   2   0   1   2   0   1   1   0   2  -1   1   1   2   0   1   2   2   1   2   2   2   0   1   1   2   0   1   1   1   1   1   1   2   0   1   1   1   2   0   0   1   1   1   1   1   1   1   2   0   0   1   0   1   1   0   1   1   2   1   0   1   1   0   1   0   2   1   0   0   1   0   2   2   2  -1   2  -1   2   2   0   2   1   1   0   2   0   1   1   1   1   2   1   0   2   1   1   0   0  -1   1   1   1   0   1   1   1   2   0   2   2   1   0   1   1   1   0   0   1   1   1   1   0   0   1   1   2   1   1   0   2   1   1   1   0   2   1   1  -1   1   1   0   2   2   1   0   1   0   2   2   2   2   0  -1   0   0   0   0   1   1   2   2   2   1   1   0   1   1   1  -1   2   2   0   0   1   2   2   1   2   1   2   1   2   2   2   1   0   1   2   1   1   1   0  -1   1   1   2   2   2   0   1   0   2   1   1   2   0   0   0   1   1   0   1   1   2   0   2   1   1   1   1   1   0   1   0   0   1   1   0   1   0   2   1   0   0   0   0   1  -1   2   1   1   0   1   2   2  -1   1  -1   1   1   1   1   2   0   1   1
PZB01403_1             0   1   1   1   1   0   1   2   1   1   1   1   2   1   0   1   1   0   2   2   0   2   0   1   2   0   1   1   0   2   0   2   1   2   0   1   2   2   1   2   2   1   0   1   1   2   0   1   1   1   1   1   1   2   0   1   1   1   2   0   0   1   1   1   1   1   1   1   1   0   0   1   0   1   1   0   1   1   2   1   0   1   1   0   1   0   2   1   0   0   1   0   2   2   2   0   2   1   2   2   0   2   1   1   0   2   0   1   1   1   1   2   1   0   2   1   1   1   0   0   1   1   1   0   1   1   1   1   0   2   2   1   0   1   1   1   1   0   1   1   1   1   0   0   1   1   2   1   1   0   2   1   1   1   0   2   1   1  -1   1   1  -1   2   2   1   0   2   0   2   2   2   2   0   2   0   0   0   0   1   1   2   2   2   1   1   0   2   1   1   0   2   1   0   0   1   2   2   1   2   1   2   1   2   2   2   1   0   1   2   1   1   1   1  -1   1   2   2   2   2   0   1   0   2   1   1   2   0   0   0   1   1   0   1   1   2   0   2   1   0   1   1   1   0   1   1   0   1   1   0   0   0   2   1   0   0   0   0   1   1   2   1   1   1   1   2   2  -1   1   2   1   1   2   0   2   0   1   1
PZA00276_18            0   1   1   1   1  -1   1   2   1   2   2   1   1   1   0   1   1   0   2   2   0   2   0   1   2   0   1   1   1   1  -1   2   1   2   0   1   2   2   1   2   2   1  -1   0   1   2   1   0   1   2   1   1   1   2   0   2   1   1   2   0   0   1   1   1   0   1   0   1   1   1   0   1   0   0   1   0   1   1   2   1   0   1   1   0   1   1   1   1   1   0   1   0   2   2   2   0   2   1   2   2   0   2   1   1   0   2   0   2   0   1   1   2   1   1   2   2   0   1   2   0   1   2   1   0   1   1   2   1   0   2   2   2  -1   1   2   1   1   0   1   1   2   1   0   0   1   1   2   1   2   0   2   1   1   1   0   2   1   1   1   1   2   1   2   2   2   0   2   0   1   2   1   2   0  -1   0   0   0   0   1   1   2   2   2   0   1   1  -1   1   1   0   1   1   0   2   1   1   2   1   2   1   1   2   2   1   2   1   0   2   1   1   1   2   1   0   1   2   2   2   2   1   2   0   2   1   0   2   0   1   0   0   0   1   1   0   1   2   2   1   0   1   1   1   0   1   1   0   1  -1   0   0   1   2   0   0   0   0   0   1   2   2   1   1   0   1   2   2   1   1   1   1   1   2   1   2   0   1   1
PZA01068_1             0  -1   2   1   1   1   1   2   1   1   2   1   1   1   0   1   1   0   2   2   0   2   0   1   2   1   1   1   1   1  -1   2   1   2   0   1   1   2   1   2   2   1  -1   0   1   2   1   0   1   2   1   1   1   2   0   2   1   1   2   0   0   1   0   1   0   1   0   1   1   1   0   1   0   0   1   0   1   1   2   1   0   1   1   0   1   1   1   1   1   0   1   0   2   2   2  -1   2   1   1  -1   0   2   1  -1  -1   1   0   2   0   1   0   2   1   1   2   1   0   1   2  -1   1   2   1   0   1   1   2   0   0   2   2   2  -1   1   2   2   1   0   1   1   2   1   0   0   1   1   1   1   2   0   2   1   1   1   1   2   1   1  -1   1   2   1   2   2   2   0   2   0   1   2   1   2  -1  -1   0  -1   0   0   1   1   1   2   2   0   1   1   2   1   1   1   1   1  -1   2   1   1   2  -1   2   1   1   2   2  -1   2   1   0   2   1   1   1   2   1   0   1   2   2   2   2   1   2   0   2   1   0   2   0   1   1   0   0   1   1   0   1   2   2   1   0   0   0   0   1   1   1   0   1   1   0   1   1   2  -1   0   0   0   0   1   2   2   1   1   0   0   2   2   1   1   1   1  -1   2   1   1   0   0   1
PHM174_13              1  -1  -1   1   1   1   1   2   1   1   2   1   1   1   0   2   1   0   2   2   0   2   0   1   2   1   1   1   1  -1  -1   2   1   2   0   1   1   1   1   2   2   1   0   0   1   2   1   0   1   2   1   1   1   2   0   2   1   1   2   0   0   1   0   1   0   1   0   2   1   1   0   1   0   0   1   0   1   1   2   1   0   1   1   0   1   1   1   1   1   0   1   0   2   2   2   0   2   1   1   1   0   2   1   0  -1   1   0   2   0   1   0   2   1   1   2   1   1   1   2  -1   1   2   1   0   1   1   2   0   0   2   2   2   0   1   2   2   1   0   1   1   2   1   0   0   1   1   1   1   2   0   2   1   1   1   1   2   1   1  -1   1   2   1   2   2   2   0   2   0   1   2   1   2   1  -1   0   0   0   0   1   1   1   2   2   0   1   1  -1   1  -1   1   1   1   1   2   1   1   2   1   2   1   1   2   2   1   2   1   0   2   1   1   1   2   1   0   1   2   2   2   2   1   2   1   2   1   0   2   1   1   1   0   0   1   1   0   1   2   2   1   0   0   0   0   1   1   1   0  -1   1   0   1   1   2   0   0   0   0   0   1   2   2   1   1   0   0   2   2   1  -1   1   1   2   2   1   1   0   0   1
PZA02681_8             0   2   2   0   0   2   1   2   1   2   2   2   2   1   1   2   1   0   2   2   0   0   1   1   2   2   2   1   1   2   2   0   1   1   1   1   2   1   1   2   1   1   1   1   1   0   1   0   2   2   0   2   1   1   2   1   0   2   0   1   2   0   2   2   0   1   1   2   1   1   0   1   1   0   0   2   1   2   1   1   1   2   1   1   0   1   0   1   2   1   1   1   2   2   0   1   2   0   1   1   1   1   2   0   2   1   1   0   1   1   0   0   1   0   2   1   0   1   1   2   0   1   1   2   2   1   0   1   1   2   0   2   2   2   1   0   1   1   0   2   1   1   2   1   1   1   2   1   2   0   1   2   2   1   1   0   1   1  -1   2   0   1   0   1   0   1   2   1  -1   1   1   0   1   2   1   2  -1   0   0   1   0   1   1  -1   2   0   1   0   1   0   1   2   1   1   1   1   1  -1   1   1   1   2   2   1   2  -1   1   0   2   1   0   1   1   2   1   1   1   1   2   2   1   1   1   0   1   1   0   2   0   1   2   1  -1   0   2   0   0   1   1   0   1   2   2   1   0   0   1   1   1   0   1   0   1   1   0   1   2   1   1   0   2   2   0   2   1   2   0   0   2   1   0   1   1   1   0   1  -1
zfl2_9                 1   2   2   0   0   2   1   1   1   2   2   2   2   1   1   2   2   1   2   1   0   0   2   2   1   1   2   1   1   1   2   0   1   1   1   2   2   1   1   2   1   1   0   1   2   0   2   0   1   2   1   2   1   0   2   2   0   1   0   1   0   1   2   1   2   1   1   1   1   1   1   1   2   1   1   2   1   1   0   1   1   1   0   1   0   0   1   1   0   1   1   1   2   2   1   0   1   0   1   2   0   0   2   0   2   1   1   0   1   0   0   1   1   0   2   1   0   2   0   2   0   1   2   2   1   1   0   0   0   1   0   2   2   2   1   0   2   0   1   2   1   0   2   2   1   1   1   0   2   0   0  -1   2   1   1   1   1   1  -1   1   0   0   0   1   0   0   2   0   2   1   2   1   1  -1   2   1   0   0   0   1   0   1   1   0   1   0   1   0   1   0   1   1   1   1   0   1   1   0   1   2   1   0   1   1   2   0   1   2   0   1   1   1   1   1   0   1   0   1   2   2   1   0   1   0   1   1   0   1   1   1   2   2   2   0   1   0   2   2   1   1   2   1   2   2   0   0   1   1   1   1   1   2   1   1   0   1   1   2   1   0   1   2   1   1   2   2   0   0   1   1   1   0   2   2   0   1   0
PZA02626_1             1  -1   1   1  -1   1  -1   1   1   2   2   1   2   1   1   0   1   1   2   2   0   0   0   2   1   1   1   1   1   1  -1   1   2   1  -1   1   2   1   0   2   2   2  -1   2   2   2   2   1   1   2   2   2   2   0   2   1   1   2   1   1   0   2   2   2   1   1   0   1   2   0   2   1   2   1   0   2   1   1   1   0   2   1   0   1   1   0   1   1   0   1   1   0  -1   1   1  -1   0  -1   1   2   0   0   1   1   1   0   2   0   1   0   2   1   1   1   1   1   0   2  -1   2   0   2   1   1   2   0   1   1   0   1   1   1  -1   2   1   1   1   1   1   2   1   1   2   2   1   1   0   1   2   1   0   2   1   1   2   1   2   1  -1   0   1   2   1   0   1   0   2   0   2   2   2   1   1  -1   2   0   0   1   1   2   0   0   1   1   1   1  -1   1   1   1   1   0   2   1   0   0   0   1   1   0   1   0   1   1   1   0   1   1   1   1   1   2   1   1   0  -1   0   2   1   2   2   0   1   0   1   1   2   1   1   1   1   2   1   1   0   0   2   2   2   1   2   1   2   2   1   1   0   1   0   0   1   2   1   1   0   1   1   1   2   0   0   2   1   0   1   2   0   0   1   1   1   0   2   2   2   2   1
PZA00029_17            1  -1   0   1   1   1   2   1   1   2   2   1   2   1   1   0   1   1   2   2   0   0   0   2   1   1   1   1   1   1  -1   1   2   1   0   1   2   1   0   2   2   2   1   2   2   2   2   1   1   2   2   2   2   0   2   1   1   2   1   1   0   2   2   2   1   1   0   1   2   0   2   1   2   1   0   2   1   1   1   0   2   1   0   1   1   0   1   1   0   1   1   0   2   1   1   2   0   2   1   2   0   0   1   1   1   0   2   0   1   0   2   1   1   1   1   1   0   2   1   2   0   2   1   1   2   0   1   1   0   1   1   1   1   2   1   1   1   1   1   2   1   1   2   2   1   1   0   1   2   1   0   2   1   1   2   1   2   1  -1   0   1   2   1   0   1   0   2   0   2   2   2   1   1  -1   2   0   0   1   1   2   0   0   1   1   1   0   2   1   1   0   1   0   2   1   0   0   0   1   1   0   1   0   1   1  -1   0   1   1   1   1   1   2   1   1   0   0   0   2   1   2   2   0   1   0   1   1   2   1   1   1   1   2   1   1   0   0   2   2   2   1   2   1   2   2   1   1   0   1   0   0   1   2   1   1   0   1   1   1   2   0   0   2   1   0   1   2   0   0   1   1   1   0   2   2   2   2   1
PZA01280_2             1   0   0   1   1   1   2   1   1   2   2   1  -1   1   1   0   1   1   2   2   0   0   0   2   1   1   1   1   1   1  -1   1   2   1   0   1   2   1   1   2   2   2   1   2   1   2   2   1   1   2   2   2   2   0   2   1   1   2   1   1   0   2   2   2   1   1  -1   1   2   0   2   1   1   1   0   2   1   1   1   0   2   1   0   1   1   0   1   1   0   1   1   0   2   1   1   2   0   2   1   2   0   0   1   1   1   0   2   0   1   0   2   1   1   1   1   1   0   2   1   2   0   2   1   1   2   0   1   1  -1   1   1   1   0   2   1  -1   1   1   1   2   1  -1   1   2   1   1   0   1   2   1   0   2   1   1   2   1   2   1   1   0   1   2   1   0   1   0   2   0   2   2   2   1   1   0   2   0  -1   1   1   2   0  -1   1   1   1   0   2   1   1   0   1   0   2   1   0   0   0   1   1   0   1   0   1  -1   1   0   1   1   1   1   1   2   1   1   0   0   0   2   1   2   2  -1   1   0   1   1   2   1   1   1   1   2   1   1   0   0   2   2   2   1   2   1   2   2   1   1   0   1   0   0   1   2   1   1   0   1   1   1   2   0   0   2   1   0   1   2   0   0   1   1   1   0   2   2   2   2   1
PZA01232_1             1   0   0   1   1   1   2   1   1   2   2   1   2   1   1   0   1   1   2   2   0   0   0   2   1   1   0   1   1   1  -1   1   2   1   0   1   2   1   1   2   2   2   1   2   1   2   2   1   1   2   2   2   2   0   2   1   1   2   1   1   0   2   2   2   1   1   0   1   2   0   2   1   1   1   0   2   1   1   1   0   2   1   0   1   1   0   1   1   0   1   1   0   2   1   1   2   0   2   1   2   0   0   1   1   1   0   2   0   1   0   2   1   1   1   0   1   0   2   1   2   0   2   1   1   2   0   1   1   0   1   1   1  -1   2  -1   1   1   1   1   2   1   1   1   2   1   1   0   1   2   1   0   2   1   1   2   1   2   1  -1   0   1   2   1   0   1   0   2   0   2   2   2   1   1  -1   2   0   0   1   1   2   0   0   1   1   1   0   2   1   1   0   1   0   2   1   0   0   0   1   1   1   1   0   1   1   1   0   1   1   1   1   1   2   1   1   0   0   0   2   1   2   2   0   1   0   1   1   2   1   1   1   1   1   1   1   0   0   2   2   2   1   2   1   2   2   1   1   0   1   0   0   1   2   1   1   0   1   1   1   2   0   0   2   1   0   1   2   0   0   1   1   1   0   2   2   2   2   1
PZA00527_10            1  -1   1   1   1   1   1   1   2   0   1   2   1  -1   2   1   1   1   1   1   1   2   0   1   1   1   0   1   2   1   2   2   1   0   1   2   1   1   1   2   2   1  -1   0   1   0   0   1   2   0   1   2   1   0   1   2   0   2   0   0   0   2   2   1   2   1   1   1   0   0   0   1   1   1   1   2   1   0   0   1   2   1   0   2   2   1   1   0   1   1   1   1   1   1   0   1   0   2   1   2   1   0   0   0   0   0   2   2   1   1   2   1   2   0   1   0   1   2   1   2   0   2   1   1   2   1   1   1   0   1   2   0   1   1   2   2   0   2   0   1   1   1   2   0   2   1   1   1   0   2   0   0   1   1   2   1   0   1   2   2   1   2   1   0   0   0   2   1   2   1   2   2   1  -1   2   1   0   1   2   2   1   1   1   1   1   1   1   1   2   1   1   2   2   0   1   0   1   2   1   1   2   1   1   2   1   0   0   1   1   1   0   1   1   1   1   1   2   2   0   0   0   1   2   1   1   1   1   2   1   1   1   2   0   1   2   1   0   2   1   0   2   0   1   1   1   1   1   1   1   0   1   1   0   1   1   1   0   1   2   1   0   0   1   1   2   2   1   1   1   1   1   1   0   1   1   0   1
PZA02453_1             1   1   1   1   1   1   1   0   2   0   1   2   1   2   2   1   1   1   1   1   1   2   0   1   1   1   1   1   2   1   2   2   1   0   1   2   1   0   1   2   2   1  -1   0   1   0  -1   1   2   0   1   2   0   0   1   2   0   2   0   0   0   2   2   1   2   1   1   1   0   0   0   1   1   1   1   2   1   0   0   1   2   1   0   2   2   1   1   0   1   1   1   1   1   1   0  -1   0   2   1   2   1   0   0   0   0   0   2   2   1   1   2   1   2   0   1   0   1   2   1   2   0   2   1   1   2   1   1   1  -1   1   2   0   1   1   2   2   0   2   1   1   1   1   2   0   2   1   1   1   0   1   0   0   1   1   2   1   0   1   2   2   1   2   1   0   0   0   2   2   2   1   2   2   1   0   2   1   0   1   2   1   1   1   0   1   1   1   1   1   2   1   1   2   2   0   1   0   1   2   1   1   2   1   1   2   1   0   0   1   1   2   0   1   1   1   1   1   2   2   0   0   0   1   2   1   1   1   1   2   2   1   1   2   0   1   2   1   0   2   1   0   1   0   1   1   1  -1   1   1   1   0   1   1   0   1   1   1   0   1   2   1   0   0   1   1   2   2   1   1   1   1   1   1   0   1   1   0   1
PZA02090_1             0   0   1   2   1   1   1   1   1   1   1   1   1   2   2   2   2   1   0   1   2   0   0   1   1   1   1   1   1   0  -1   1   2   2   1   2   0   2   2   0   0   2   2   1   2   1   1   2   1   1   2   1   1   2   1   1   1   1   2   1   1   2   0   1   2   0   1   0   1   2   1   0   1   1   2   1   2   1   2   2   1   2   2   0   0   0   1   2   2   0   0   1   1   1   0   1   0   0   0   2   1   1   1   1   1   0   1   1   1   1   1   2   1   2   1   1   2   0   2   0   0   2   1   2   1   0   0   1   1   1   1   2   0   0   2   1   1   0   1   1   1   0   0   0   1   1   0   0   1   1   1   1   2   2   1   1   1   2  -1   0   2   1   0   1   2  -1   0   0   2   1   2   1   1   0   1   0   1   2   1   0   1   2   0   0   1   0   0   1   1   0   1   1   0   1   1   2   0   2   2   0   1   1   2   2   0   1   2   1   0   1   2   0   1  -1   2   0   1   2   0   0   1   2   0   1   1   1   1   1   1   2   0   2   0   0   1   0   1   1   0   2   1   2   0   1   0   1   1   1   0   0   1   0   1   1   2   1   2   0   1   0   2   0   0   0   2   1   1   2   1   1   2   2   0   2   1   1   1
PZD00038_2             1  -1   1   1   1   1   1   1   1   1   1   1   1   2   2   2   2   1   0   1   2   1   0   1   0   1   1   1   1   0   2   1   2   2   1   2   0   2   2   0   0   2   2   1   2   1   1   1   1   1   2   1   1   2   1   1   1   1   2   1   1   2   0   1   2   0   1   0   1   2   0   0  -1   1   2   1   2   1   2   2   1   1   2   0   0   0   1   2   2   0   0   1   1   1   1   1   1   0   0   2   1   1   1   1   1   0   1   1   1   1   1   2   1   2   1   1   2   0   2  -1   0   2   1   2   1   0   0   1   1   1   1   2   0   0   2   2   1   0   1   1   1   0   0   0   1   1   0   0   1   1   1   1   2   2   1   2   1   2  -1   0   1   1   0   1   2   2   0   0   2   1   1   0   1  -1   1   0   1   2   1   0   1   2   0   0   1  -1  -1   1   1   1   1   2   0   1   1   1   1   2   2   0   1   1   2   2   0   1   2   1   0   1   2   0   1   1   2   0   1   2   1   0   1   1   1   1   1   1   0   1   1   2   0   2   0   0   1   0   1   1   0   1   1   2   0   1   0   1   1   1   0   0   1   0   1   1   2   1   2   0   1   0   2   0   0   0   2   1   1   1   1   1   2   2   0   2   0   1   1
PHM4145_18             1   0   1   1   2   1   1   1   1   1   0   2   1   2   2   1   2   0   2   1   2   1   0   2   0   1   1   1   1   0  -1   2   2   2   2   1   0   2   2   0  -1   1   1   1   2   0   1   0   1  -1   2   0   1   2   1   1   1   1   0   1   1   2   1   2   1   1   0   1   1   2   0   1   1   0   1   1   1   1   2   1   1   1   1   0   1   0   1   1   2   1   1   1   1   1   0   1   0   0   1   0   1   1   2   2   1   0   0   1   1   2   1   0   1   2   1   1   2   0   2   1   0   1   0   1   1   1   1   1   0   1   1   2  -1   0   2   2   1   0   1   2   1   1   1   1   0   1   0   1   1   1   1   2   1   1   1   2   1   2   0   0   1   0   1   2   1   2   0   1   2   1   1   0   1  -1   1   0   1   0   1   0   2   1   0   1   1   1   1   0   1   0   0   2   0   1   1   1   1   1   2   1   1   1   2   1   1   1   2   0   2   1   2   2   2   1   2   1   1   1   1   2   2   0   2   1   1   0   0   1   1   1   2   1   0   1   2   0   2   1   0   1   0   1   1   1   1   1   1   2   1   2   2   0   1   1   2   2   2   0   1   1   2   1   0   2   1   2   1   1   1   0   2   2   1   2   1   2   1
PZA03054_5             1   0   1   1   2   1   1   1   1   1   0   2   1   2   2   1   2   0   2   1   2   1   0   2   0   1   1   1   1   0  -1   2   2   2   2   1   0   2   2   0   0   1   1   1   1   0   1   0   1   2   2   0   1   2   1   1   1   1   0   1   1   2   1   2   1   1   0   1   1   2   0   2   1   0   1   1   1   1   2   1   1   1   1   0   1   0   1   1   2   1   1   1   1   1   0   1   0   0   1   0   1   1   2   2   1   0   0   1   1   2   1   0   0   2   1   1   2   0   2   1   0   1   0   1   1   1   1   1   0   1   0   2   0   0   2   2   1   0   1   2   1   1   1   1   0   1   0   1   1   1   2   2   1   1   1   1   1   2  -1   0   1   0   1   2   1   2   0   1   2   1   1   0   0  -1   1   1   1   0   1   1   2   1   0   1   1   1   1   0   1   0   0   2   0   1   1   1   1   1   2   1   1   1   2   1   2   1  -1   0   2   1   2   2   2   1  -1   1   1   1   1   2   2   0   2   1   1   0   0   1   1   1   2   1   0   1   2   1   2   1   0   1   0   1   1   1   1   1   1   1   1   2   2   0   1   2   2   2   2   0   1   1   2   1   0   2   1   2   2   1   1   0   2   2   1   2   1   2   1
PZA01473_1             1  -1   1   1   2   1   1   1   1   1   0   2   1   2   2   1   2   0   2   1   2   1   0   2   0   1   1   1   1   0  -1   2   2   2   2   1   0   2   2   0   0   1  -1   1   1   0   1   0   1   2   2   0   1   2   1   1   1   1   0   1   1   2   1   2   1   1   0   1   1   2   0   2   0   0   1   1   1   1   2   1   1   1   1   0   1   0   1   1   2   1   1   1   1   1   0  -1   0  -1   1   0   1   1   2   2   1   0  -1   1   1   2   1   0   0   2   1   1   2   0   2  -1   0   1   0   1   1   1   1   1   0   1   0   2  -1   0   2   2   1   0   1   2   1   1   1   1   0   1   0   1   1   1   2   2   1   1   1   1   1   2  -1   0   1   0   1   2   1   2   0   1   2   1   1   0   0  -1   1   1   1   0   1   1   2   1   0   1   1   1   1   0   1   0   0   2   0   1   1   1   1   1   2   1   1   1   2   1   2   1   2   0   2   1   2   2   2   1   2   1   1   1   1   2   2   0   2   1   1   0   0   1   1   1   2   1   0   1   2   1   2   1   0   1   0   1   1   1   1   1   1   1   1   2   2   0   1   2   2   2   2   0   1   1   2   1   0   2   1   2   2   1   1   0   2   2   1   2   1   2   1
PZA01114_2             1   0   1   1   2   1   1   1   1   1   0   2   1   2   2   1   2   0   2   1   2   1   0   2   0   1   1   1   1   0   1   2   2   2   2   1   0   2   2   0   0   1   1   1   1   0   1   0   1   2   2   0   1   2   1   1   1   1   0   1   1   2   1   2   1   1   0   1   1   2   0   2   0   0   1   1   1   1   2   1   1   1   1   0   1   0   1   1   2   1   1   1   1   1   0  -1  -1   0   1  -1   1   1   2   2   1   0   0   1   1   2   1   0   0   2   1   1   2   0   2   1   0   1   0   1   1   1   1   1   0   1   0   2   1   0   2   2   1   0   1   2   1   1   1   1   0   1   0   1   1   1   2   2   1   1   1   1   1   2   0   0   1   0   1   2   1   2   0   1   2   1   1   0   0  -1   1   1   1   0   1   1   2   1   0   1   1   1   1   0   1   0   0   2   0   1   1   1   1   2   2   1   1   1   2   1   2   1   2  -1   2   1   2   2   2   1   2   1   1   1   1   2   2   0   2   1   1   0   0   1   1   1   2   1   0   1   2   1   2   1   0   1   0   1   1   1   1   1   1   1   1   2   2   0   1   2   2   2   2   0   1   1   2   1   0   2   1   2   2   1   1   0   2   2   1   2   1   2   1
PZA00581_3             1   0   1   1   2   1   1   1   1   1   0   2   1   2   2   1   2   0   2   1   2   1  -1   2   0   1   1   1   1   0   0   2   2   2   2   1  -1   2   2   0   0   1   1   1   1   0   1   0   1   2   2   0   1   2   1   1   1   1   0   1   1   2   1   2   1   1   0   1   1   2   0   2   0   0   1   1   1   1   2   1   1   1   1   0   1   0   1   1   2   1   1   1   1   1   0  -1   0   0   1   0   1   1   2   2   1   0  -1   1   1   2   1   0   0   2   1   1   2   0   2   1   0   1   0   1   1   1   1   1   0   1   0   2  -1   0   2   2   1   0   1   2   1   1   1   1   0   1   0   1   1   1   2   2   1   1   1   1   1   2   0  -1   1   0   1   2   1   2   0   1   2   1   1   0   0   2   1   1   1   0   1   1   2   1   0   1   1   1   1   0   1   0   0   1   0   1   1   1   1   2   2   1   1   1   2   1   2   1   2   0   2   1   2   2   2   1   2   1   1   1   1   2   2   0   2   1   1   0   0   1   1   1   2   1   0   1   2   1   2   1   0   1   0   1   1   1   1   1   1   1   1   2   2   0   1   2   2   2   2   0   1   1   2   1   0   2   1   2   2   1   1   0   2   2   1   2   1   2   1
PZA00109_4             1   0   1   1   2   1   1   1   1   1   0   2   1   2   2   1   2   0   2   1   2   1   0   2   0   1   1   1   1   0   1   2   2   2   2   1   0   2   2   0   0   1   1   1   1   0   1   0   1   2   2   0   1   2   1   1   1   1   0   1   1   2   1   2   1   1   0   1   1   2   0   2   0   0   1   1   1   1   2   1   1   1   1   0   1   0   1   1   1   1   1   1   1   1   0   1   0   0   1   0   1   1   2   2   1   0   0   1   1   2   1   0   0   2   1   1   2   0   2   1   0   1   0   1   1   1   1   1   0   1   0   2   0   0   2   2   1   0   1   2   1   1   1   1   0   1   0   1   1   1   2   2   1   1   1   1   1   2   0   0   1   0   1   2   1   2   0   1   2   1   1   0   0  -1   1   1   1   0   1   1   2   1   0   1   1   1   1   1   1   0   0   1   0   1   1   1   1   2   2   1   1   1   2   1   2   1   2   0   2   1   2   2   2   1   2   1   1   1   1   2   2   0   2   2   1   0   0   1   1   1   2   1   0   1   2   1   2   1   0   1   0   1   1   1   1   1   1   1   1   2   2   0   1   2   2   2   2   0   1   1   2   1   0   2   1   2   2   1   1   0   2   2   1   2   1   2   1
PZA00707_9             1   0   1   1   2   1   1   1   1   1   0   2   1   2   2   1   2   0   2   1   2   1   0   2   0   1   1   1   1   0  -1   2   2   2   2   1   0   2   2   0   0   1  -1   1   1   0   1   0   1   2   2   0   1   2   1   1   1   1   0   1   1   2   1   2   1   1   0   1   1   2   0   2   0   0   1   1   1   1   2   1   1   1   1   0   1   0   1   1   1   1   1   1   1   1   0  -1   0   0   1  -1   1   1   2   2   1   0   0   1   1   2   1   0   0   2   1   1   2   0   2   1   0   1   0   1   1   1   1   1   0   1   0   2   1   0   2   2   1   0   1   2   1   1   1   1   0   1   0   1   1   1   1   2   1   1   1   1   1   2   0   0   1   0   1   2   1   2   0   1   2   1   1   0   0   2   1   1   1   0   1   1   2   1   0   1   1   1   1  -1   1   0   0   1   0   1   1   1   1   2   2   1   1   1   2   1   2   1   2   0   2   1   2   2   2   1   2   1   1   1   1   2   2  -1   2   2   1   0   0   1   1   1   2   1   0   1   2   1   2   1   0   1   0   1   1   1   1   1   1   1   1   2   2   0   1   2   2   2   2   0   1   1   2   1   0   2   1   2   2   1  -1   0   2   2   1   2   1   2   1
PZA03198_3             1   0   1   1   2   1   1   1   1   1   0   2   1   2   2   1   2   0   2   1   2   1   0   2   0   1   1   1   1   0   1   2   2   2   2   1   0   2   2   0   0   1  -1   1   1   0   1   0   1   1   2   0   1   2   1   1   1   1   0   1   1   2   1   2   1   1   0   1   1   2   0   2   0   0   1   1   1   1   2   1   1   1   1  -1   1   0   1   1   1   1   1   1   1   1   0   1   0   0   1   0   1   1   1   2   1   0   0   1   1   2   1  -1   0   2   1   1   2   0   2   1   0   1   0   1   1   1   1   1   0   1   0   2   0   0   2  -1   1   0   1   2   1   1   1   1   0   1   0   1   1   1   1   2   1   1   1   1   1   2   0   0   1   0   1   2   1   2   0   1   2   1   1   0   0   1   1   2   1   0   1   1   2   1   0   1   1   1   1   1   1   1   0   1   0   1   1   1   1   2   2   1   1   1   2   1   2   1   2   0   2   1   2   2   2   1   2   1   2   1   1   2   2   0   2   2   1   0   0   1   1   1   2   1   0   0   2   1   2   0   0   1   0   1   1   1   1   1   1   1   1   2   2   0   1   2   2   2   2   0   1   1   2   1  -1   2   1   2   2   1   1   0   2   2   1   2   1   2   1
PZA00667_2             1   0   1   1   2   1   1   1   1   1   1   2   1   2   1   0   1   0   2   1   2   1   0   2   0   1   1   2   1   0   0   2   2   2   1   1   0   1   2   0   0   0   2   1   1   0   0   0   1   1   2   1   1   2   1   1   1   1   0   1   0   2   1   2   1   0   0   1   1   2   1   2   1   0   1   1   2   1   2   2   1   1   0   0   1   1   1   2   1   1   1   1   1   1   0   1   0   0   2   0   1   1   1   1   1   0   1   1   2   2   1   0   1   2   1   0   1   0   2  -1   0   1   0   1   1   2   1   2   0   1  -1   1   0   0   2   1   1   0   1   1   0   0   1   1   0   1   1   1   0   1   1   2   1   0   1   1   1   2   0   1   1   1   2   1   1   2   1   1   2   1   1   0   0  -1   1   1   1   0   1   1   2   0   1   1   1   1   1   1   1   2   0   2   0   1   1   2   1   2   2   1   1   0   1   1   1   1   0   0   1   0   2   2   2   1   2   2   2   1   0   1   1   0   2   1   1   0   0   2   2   0   2   1   0   0   2   1   1   0   0   2   1   2   1   1   1   0   1   1   0   2   1   0   1   2   2   1   2   0   1   1   1   1   1   2   2   2   2   1   1   1   2   1   2   2  -1   2   1
PZD00027_2             1   0   1   2   2   2   1   1   1   1   1   2   1   2   1   0   1   0   2   1   1   1   0   2   0   1   1   2   1   0   0   2   2   2   1   1   0   1   2  -1   0   0   2   1   0   1   0   0   1   1   2   1   1   1   1   1   2   1   0   1   1   2   1   1   1   1   0   1   1   2   1   2   1   0   1   0   2   1   2   2   0   1   0  -1   1   1   1   2   0   2   1   2   1   1   0  -1   0   1  -1   0   1   1   1   1   1   0   1   1   2   2   0   0   1   1   1   0   1   0   2  -1   0   1   1   1   1   2   1   2   1   2   2   1  -1   0   2   1   1   0   1   1   0   0   1   1  -1   1   1   1   0   1  -1   2   1   0   1   2   2   2   0   1   1   1   2   1   1   2   1  -1   2   1   1   0   0  -1   1   1   1   0   1   1   2   1   1   1   1   1   1   1   1   1   0   2   0   1  -1   1   1  -1   2   1   1   0   1   0   1   1   0   0   1   0   1   2   2  -1   2   2   2   1   0   1   1   0   2   1  -1   0   1   2   2   1   2   1   0  -1   2   1   1   0   0   2   1  -1  -1   2   0   0   1   1   0   1   0   0   2   2   2   1   2   0  -1   1   1   1   2   2   2   2   2   1  -1   1   2   1   2   2   0   1   2
PHM17210_5             1   1   0   2   2   2   1   1   1   1   1   2   1   2   1  -1   1   1  -1   2   1   1   0   2   0  -1   1   2   2   0   2   2   2   2   1   1   0   1   2   1   1   1   2   1   0   1   0   0   1   1   2  -1   1   0   0   1   2   1   0   1   1   2   0   1   1   2   0  -1   1   2   1   2   1   2   1   1   1   1   2   2   1   1   1   0  -1   1  -1   2   0   2   1   2   1   1   0  -1   1   1  -1  -1  -1   1   1   1   1   1   1   1   2   1   1  -1   2   1   1   0   1   0   2  -1   0   1   1   2   1   2   1   1   2   2   2   1   0   0  -1   1   1   0   2   1   0   0   1   1   0   1   1   1   0   2   0   1   1   0   2   2   2   2  -1   1   1   1   1   1   1   2   1   1   2   1   2   0   0   2  -1   1   0   0   1   1   2   1   1   1   1   1   1   2   2   1  -1   2   1   1   2   1   1   2   2   1   1   0   1   0   1   1   0   0   1   0   0   2   2   1   2   2   2   1   0   1   1   0   2   1   2   0   1   2   2   1   2   2   0   1   2   1   1   1   1   2   1   1   0   1   0   0   2   1  -1   1   0   1  -1   2   2   0   2   0  -1   1   1   2   2   1  -1   2   2   1   1   1   1   1   2   2  -1   1   2
PZA01962_12            1   1   0   2   2   2   1   1   1   1   1   2   1   2   1   0   1   1   2   2   1   1   0   2   0   0   1   2   2   0  -1   2   2   2   1   1   0   1   2   1   1   1   2   1   0   1   0   0   1   1   2   1   1   0   0   1   2   1   0   1   1   2   0   1   1   2   0   1   1   2   1   2   1   2   1   1   1   1   2   2   1   1   1   0   1   1   0   2   0   2   1   2   1   1   0   1   1   1   2   1   1   1   1   1   1   1   1   1   2   1   1   0   2   1   1  -1   1   0   2   1   0   1   1   2   1   2   1   1   2   2   2   1   0   0   1   1   1   0   2   1   0   0   1   1   0   1   1   1   0   2   0   1   1   0   2   2   2   2   0   1   1   1   1   1   1   2   1   1   2   1   2   0   0  -1   1   1   0   0   1   1   2   1   1   1   1   1   1   2   2   1   0   2   1   1   2   1   1   2   2   1   1   0   1   0   1   1   0   0   1   0   0   2   2   1   2   2   2   1   0   1   1   0   2   1   2   0   1   2   2   1   2   2   0   1   2   1   1   1   1   2   1   1   0   1   0   0   2   1   0   1   0   1   2   2   2   0   2   0   1   1   1   2   2   1   2   2   2   1   1   1   1   1   2   2   1   1   2
PHM1675_29             1  -1   0   2   2   2   1   0   1   1   1   2   1   2   1   0   1   1   2   2   1   1   0   2   0  -1   1   2   2   0   1   2   2   2   1   2   0   1   2   1   1   1   2   1   0   1   0   0   0   1   2   2   1   0   0   1   2   1   1   1   1   2   0   1   1   2   0   1   1   2   1   2   1   2   1   1   1   1   2   2   1   1   1   0   1   1   0   2   0   2   1   2   1   1   0   1   1   1   2   1   1   1   1   1   1   1   1   1   2   1   1   0   2   1   1   0   1   0   2  -1  -1   1   1   2   1   2   1   1   2   2   2   1   0   0   1   1   2   0   2   1   0   0   1   1   0   1   1   1   0   2   0   1   1   0   1   2   2   2  -1   1   1   1   1   1   1   2   1   1   2   1   2   0   0  -1   1   1   0   0   1   1   2   1   1   1   1   1   1   2   2   1   0   2   1   1   2   1   1   2   2   1   1   0   1   0   1   1   0   0   1   0   0   2   2   1   2   2   2   1   0   1   1   0   2   1   2   0   1   2   2   1   2   2   0   1   2   1   1   1   1   2   1   1   0   1   0   0   2   1   0   1   0   1   1   2   2   0   2   0   1   1   1   2   2   1   2   2   2   1   1  -1   1   1   2   2   1   1   2
PZB01109_1             1  -1   0   2   2   2   1   0   1   1   1   2   1   2   1   1   1   1   2   2   1   1   0   2   0   0   1   2   2   0   1   2   2   2   1   2   0   1   2   1   1   1   2   1   0   1   0   0   0   1   2   2   1   0   1   1   2   1   1   1   1   2   0   1   2   2   0  -1   1   2   1   2   1   2   1   1   1   1   2   2   1   1   1   0   1   1   0   2   0   2   1   2   1   1   0   1   1   1   2   1   1   1   1   1   1   1   1   1   2   1   1   0   2   1   1   0   1   0   2   1   0   1   1   2   1   2   1   1   2   2   2   1   0   0   1   1   2   0   2   1   0   0   0   1   0   1   1   1   1   2   0   1   2   0   1   2   2   2   0  -1   1   1   1   1   1   2   1   1   2   1   2   0   0   2   1   1   0   0   1   1   2   1   1   0   1   1   1   2   2   1   0   2   1   1   2   1   1   2   2   1   1   0   1   0   1   1   0   0   1   1   0   2   2   1   2   2   2   1   0   1   1  -1   2   1   2   0   1   2   2   1   2   2   0   1   2   1   1   1   1   2   1   2   0   1   0   1   2   1   0   1   0   1   1   2   2   0   2   0   1   1   1   2   2   1   2   2   2   1   1   1   1   1   2   2   1   1   2
PZA03154_4             1   1   0   2   1   2   1   0   1   1   2   2   1   2   1   1   1   1   1   2   1   1   0   2   0   0   1   2   2   1   1   2   2   2   1   2   0   1   1   1   1   1   2   1   0   1   0   0   1   1   2   2   1   0   1   1   2   1   1   1   1   2   0   1   2   2  -1   1   1   2   1   1   1   2   1   1   1   1   2   2   1   1   1   0   1   1   0   1   0   2   1   2   1   1   0   1   1   1   2   0   1   1   1   1   1   1   1   0   2   2   1   0   2   1   1   0   1   0   2   1   0   1   1   2   1   1   1   1   1   2   2   1   1   0  -1   1   1   0   2   1   0   0   0   2   0   1   1   1   1   2   0   1   2   0   1   2   2   2  -1   1   1   1   1   0   1   2   1   1   2   1   2   0   0   2   1   1   0   0   1   0   2   1   1   0   2  -1   1   2   2   1   1   2   1   1   2   1   1   2   2   1   1   0  -1   0   1   1   1   0   1   1   0   1   2   1   2  -1   2   1   0   2   1   0   2   1   2   0   1   2   2   1   2   2   0   1   2   1   1   1   1   2   1   2   0   1   0   1   2   1   0   1   1   1  -1   2   2   0   2   0   1   2   1   2   2   1   2   2   2   1   1   1   1   1   1   2   1   1   1
PZA02616_1             1  -1   1   1   1   1   1   0   1   1   1   2   1   2   1   1   1   1   1   2   1   1   0   2   0   0   1   2   2   1  -1   2   2   2   0   2   0   1   1   1   1   1   2   1   0   1   0   0   1   1   1   1   1   0   1   1   2   1   1   1   1   1   0   1   2   2   0   1   1   2   1   1   1   1   1   1   1   1   2   2   1   1   1   0   1   2   0   1   0   2   1   1   1   1   1   1   1   1   2   0   1   1   1   1   1   1   1   0   2   2   1   0   1   1   1   0   1   0   2   0   0   1   1   2   1   1   1   1   1   2   2   1  -1   0   1   1   1   0   2   1   0   1   0   2   0   1   1   1   1   2   0   1   2   0   1   2   2   2  -1   1   1   1   1   0   1   2   1   1  -1   1   2   0   0  -1   0   1   0   0  -1   0   2   1   1   0   2   1   2   2   2   1   1   2   2   1   2   1   2   2   2   1   1   1   1   0   1   1   1   0   1   0   0   0   2   1   1   2   2   1   1   2   0   0   2   1   1   0   1   2   2   1   1   2   0   1   2   1   1   1   1   2   1   2   0   2   0   1   2   1   0   1   1   1   1   2   2   0   2   1   1   2   1   1   2   1   2   2   2   1   1   1   1   1   1   2   1   1   1
PZA01931_17            1   2   1   1   1   2   1   1   1   1   1   2   1   2   0   0   2   1   0   1   0   0   0   2   2   1   2   0   2   2   2   2   2   1   1   2   2   0   1   0   1   2   2   1   1   0   0   0   1   1   1   0   1   0   1   0   1   0   2   1   1   1   1   1   1   2   1   2   1   2   2   1   1   1   1   1   0   1   2   2   1   0   2   1   2   2   1   1   0   2   1   0   0   0   1   1   1   0   1   1   1   2   0   0   1   1   1   0   2   1   2   0   1   1   1   1   1   0   1   1   1   1   1   2   1   0   2   1   1   2   1   1  -1   0   0   0   1   0   2   1   2   0   0   2   1   0   1   2   2   2   2   0   2   2   0   1   1   2   2   1  -1   0   1   1   2   0   1   1   2   2   2   0   2   0   0   1   1   0   1   1   1   0   2   0   1   2   1   1   2   2   2   0   2   0   1   1   2   1   1   2   1   2   1   1   1   1   1   1   0   0   1   0   2   2   0   2   2   0   1   2   0   1   1   1   1   1   1   2   1   2   1   2   1   2   1   1   1   1   0   1   0   1   1   2   0   2   1   1   1   2   2   1   1   2   2   1   0   1   0   2   1   0   1   1   1   1   2   2   1   0   0   0   1   1   1   2   0
PHM3963_33             2  -1   2   2   2   1   2   1   1   1   2   0   1   1   1   2   1   1   2   1   1   0   1   1   2   1   1   1   0   1  -1   0   1   1   2   1   2   1   1   2   1   1  -1   2   1   2   2   2   0   0   1   1   1   0   1   2   1   0   1   1   1   1   1   0   0   2   1   1   2   2   1   1   2   1   1   1   0   2   1   1   2   1   1   0   2   2   2   0   0   1   1   2   0   2   1  -1   1   2   2   2   0   1   2   1   1   0   0   2   1   2   1   2   0   1   2   2   1   1   2  -1   1   0   1   2   0   0   2   1   1   2   1   1  -1   1  -1   1   0   2   0   0   2   0   0   1   0   0   1   1   2   2   0   1   0   2   1   2   1   1  -1  -1   0   2   1   0   0   1   0   2   0   0   1   1   1  -1   1   0   1   1   0   1   0   1   2   2   0   2   0   2   1   1   0   1   0   1   1   1   2   2   1   1   2   0   1   1   0   1   1   0   2   0   2   0   1   1   2   2   0   2   0   1   1   1   1   1   1   2   1   0   1   2   1   1   0   2   2   2   0   1   2   1   1   0   0   0   2   2   0   1   0   2   1   1   2   1   0   2   1   1   1   0   1   1   1   1   1   0   0   1   1   2   2   0   0   1   1   0   0
PHM5572_19             0   2   1   2   1   1   2   1   1   1   1   0   0   1   1   1   1   1   1   1   2   1   1   1   1   2   0   1   0   1   2   2   0   1   2   1   2   0   1   1   1   0   2   1   2   1   2   0   0   1   1   2   1   1   1   2   1   2   1   1   1   1   1   1   1   2   1   1   1   1   2   2   2   0   1   1   0   2   1   1   1   1   1   0   1   2   1   0   0   1   1   0   0   0   1   2   2   1   0  -1   0   1   1   1   0   2   0   2   1   2   2   1   0   1   1   1   2   1   2   2   2   1   1   1   1   0   1   0   2   1   2   1  -1   1  -1   1   0   1   1   0   1   1   0   1   1   1   1   0   0  -1   0   0   1   2   1   2   0   0   0  -1   0   1   0   1   0   2   1   1   0   0   1   1   1  -1   1   0   1   0   1   2   0   1   1   2   0   2   1   2   0   1   0   0   0   1   0   2   1   2   2   2   2   1   1   1   1   1   0   1   2   1   0   1   1   1   1   1   0   1   0   1   0   1   0   0   2   1   0   0   0   2   1   1   1   2   2   0   1   1   1   1   1   0   2   0   1   1   1   1   0   2   1   2   1   0   1   2   0   1   0   1   2   0   1   2   1   1   0   0   2   2   2   0   1   1   1   0   0
PZA00541_1             0  -1   1   2   1   1   2   1   1   1   1   0   0   1   1   1   1   1   1   1   2   1   1   1   1  -1   0   1   0   1  -1   2   0   1   2   1   2   0   1   1   1   0   2   1   2   1   2   0   0   1   1   2   1   1   1   2   1   2   1   1   1   1   1   1   1   2   1   1   1   1   2   2   2   0   1   1   0   2   1   1   1   1   1   0   1   2   1   0   0   1   1   0   0   0   1   1   2   1  -1   1   0   1   1   1   0   2   0   2   1   2   2   1   0   1   1   1   2   1   2   2   2   1   1   1   1   0   1   0   2   1   2   1   0   1   1   1   0   1   1   0   1   1   0  -1   1   1   1   0   0   2   0   0   1   2   1   2   0   0   0   1   0   1   0   1  -1   2   1   1   0   0   1   1   1  -1   1   0   1   0   1   2  -1   1   1   2   0   2   1   2   0   1   0   0   0   1   0   2   1   2   2   2   2   1   1   1   1  -1   0   1   2   1   0   1   1   1   1   1   0   1   0   1   0   1   0   0   2   1   0   0   0   2   1   1   1   2   2   0   1   1   1   1   1   0   2   0   1   1   1   1   0   2   1   2   1  -1   1   2   0   1   0   1   2   0   1   2   1   1   0   0   2   2   2   0   1   1   1   0  -1
PZA00057_2             0   2   1   2   1   2   2   1   1   1   1   0   0   1   0   1   1   1   1   1   2   1   1   1   1   2   0   1   0   0   1   2   1   1   2   1   2   0   1   1   1   0   2   1   2   1   2   0   0   1   1   2   1   1   1   2   1   2   1   1   1   1   0   1   1   2   1   1   1   1   2   2   1   0   1   1   0   2   1   0   1   1   1   0   2   2   1   0   0   1  -1   0   0   0   1   1   2   1   0   1   0   1   1   1   0   1   1   1   1   2   2   2   0   1   1   1   2   1   2   1   2   1   1   1   1   0   1   0   2   1   2   1   2   1   2   1   0   1   1   0   1   2   0   1   1   1   1   0   0   2   0   0   1   2   1   1   0   0   0   1   0   1   0   1   0   2   1   1   0   0   1   1   1  -1   1   0   1   0   1   2   0   1   0   2   0   2   2   2   0   1   1   0   1   1   0   1   1   2   2   2   2   1   1   1   2   1   0   1   2   1   0   1   0   1   1   1   0   1   0   1   0   0   0   0   2   1   1   0   0   2   1   1   1   2   2   0   1   1   1   1   1   0   2   0   1   1   1   0   0   2   0   2   1   0   1   2   0   1   0   1   2   0   0   2   1   1   0   0   2   2   2   0   1   1   1   0   0
PZA00344_10           -1   0   1   2   1   1   1   1   0   1   1   0   1   1   0   1   2   1   2   0   1   1   0   0   2   1   0   1   1   0   2   2   2   1   1   1   2   0   0   2   1   0   2   1   1   1   2   1   2   1   1   1   1   1   0   1   1   1   0   1   0   0   0   1   1   2   1   1   1   1   1   0   1   1   1   0   1   2   1   0   1   0   1   1   1   2   0   0   1   1   1   1   2   2   1   2   2   0   2   2   1   1   1   1   1   1   0   0   1   1   1   2   1   1   0   1   1  -1   2   0   1   0   2   1   0   2   1   2   0   0   1   1   2   0   1   1   2   1   1   2   1   2   0   2   1   1   0   1   1   0   1   0   2   2   1   0   1   1   1   1   1   1   1   0   1   0   1   1   1   1   2   2   1   2   1   1   1   0   0   0   1   2   1   1   0   2   2   1   1   1   0   0   0   1   2   2   2   1   1   1   1   1   1   1   2   1   0   0   2   1   2   1   0   2   1   0   0   0   0   1   0   0   1   0   2   2   1   0   0   1   2   1   0   1   2   2   2   1   0   0   1   0   2   1   1   0   2   1   0   1   1   2   2   1   2   0   0   0   1   1   1   0   2   2   2   2   0  -1   1   1   1   0   1  -1   0   1   0
PZA00193_2             1  -1   1   2   1   1   1   1   0   1   1   1   1   1   0   1   2   1   2   0   1   1   0   0   2   1   0   1   1   0  -1   2   2   1   1   1   2   0   1   2   1   1   2   1   1   1   1   1   2   1   1   1   1   1   0   1   1   1   0   0   0   1   0   0   1   2   1   1   1   1   1   0   1   1   1   0   1   1   1   1   1   0   1   1   1   2   0   0   1   1   1   1   2   2   1  -1   2   0   2   1   1   0   1   1   2   1   0   0   1   1   1   2   1   1   0   1   1   1   2   0   1   0   2   1   0   2   1   2   0   0   1   1  -1   0  -1   1   2   2   2   2   2   2   0   2   1   1   0   1   1   0   1  -1   2   2   1   0   1   1  -1   1   1   1   1   0   1   1   1   1   1   1   2   2   1  -1   1   2   1   0   0   0   1   2   0   1   0  -1   2   1   1   1   0   0   0   0   2   2   2   1   1   1   1   1   1   1   2   1   0   0   2   1   2   1   0   2   1   0   1   0   0   1   0   1   1   0  -1   2   1   0   0   1   2   1   0   1   2   2   2   2   1   0   1   0   2   1   1   0   2   2   0   1   1   2   2   1   2   0   0   0   1   1   1   0   2   2   2   2   0   0   1   1   1   1   1   1   0   1   0
PZA03205_1             1   1   1   2   1   1   1   1   0   1   1   1   1   1   0   1   2   1   2   0   1   1   0   0   2   1  -1   1   1   0   2   2   2   1   1   1   2   0   1   2   1   1   2   1   1   1   1   1   2   1   1   1   1   1   0   1   1   1   0   0   0   1   0   0   1   2   1   1   1   1   1   0   1   1   1   0   1   1   0   1   1   0   1   1   1   2   0   0   1   1   1   1   2   2   1   2   2   0   2   1   1   0   1   1   2   1   0   0   1   1   1   2   1   1   0   1   1   1   2   0   1   0   2   1   0   2   1   2   0   0   1   1   2   0   1   1   2   2   2   2   2   2   0   2   1   1   0   1   1   0   1   0   2   2   1   0   2   1  -1   1   1   1   1   0   1   1   1   1   1   1   2   2   1  -1   1   2   1   0   0   0   1   2   0   1   0   2   2   1   1   1   0   0   0   0   2   2   2   1   1   1   1   1   1   1   2   1   0   0   2   1   2   1   0   2   1   0   1   0   0   1   0   1   1   0   2   2   1   0   0   1   2   1   0   1   2   2   2   2   1   0   1   0   2   1   1   0   2   2   0   1   1   2   2   1   2   0   0   0   1   1   1   0   2   2   2   2   0   0   1   1   1   1   1   1   0   1   0
PHM5599_20            -1   1   1   2   1   1   1   1   1   1   1   1   1   1   0   1   2   0   1   1   0   2   1   0   2   1   0   1   1   0   2   2   2   1   1   1   2   0   1   2   1   1   2   1   1   1   1   0   2   2   0   1  -1   2   0   1   2   1   1   0   1   1   0   0   1   2   1   1   1   1   0   0   1   1   1   0   1   1   0   1   0   1   1   1   1   2   1   1   1   1   1   2   2   1   1   2   1   0   2  -1   1   1   2   1   2   1   2   0   1   1   1   2   1   1   1   1   1   1  -1   0   1   1   2   0   0   2   1   2   0   1   1   1  -1   0  -1   1   2   2   2   2   2   1   1   2   1   1   0   1   1   0   2   0   2   1   1   1   2   1  -1   0   1   1   1   0   1   1   1   1   2   1   2   2   1  -1   1   2   1   1   1   0   1   2   1   0   0   2   2   1   0   1   0   1   0   0   1   2   2   1   1  -1   1   2   2   1   1   1   0   1   1   1   2   1   0   2   1   0   1   0   0   0   0   0   1   0  -1   1   0   1   1   1   2   1   0   1   2   2   2   2   1   0  -1   0   1   2   2   1  -1   1   0   1   1   2   1   1   2   0   0   0   1   1   1   0   2   1   2   2   0  -1   1   1   1   1   1   0   0   1   0
PZB00869_4             1  -1   0   0   1   2   0   0   1   1   1   2   2   0   2   2   1   1   0   0   1   2   1   2   2   1   2   2   1   1  -1   1   0   2   1   1   2   2   1   1   2   1   1   1   0   2   0   1   1   1   1   1   1   1   0   2   1   0   1   0   1   1   0   2   1   1   1   0   1   1   0   2   0   1   0   0   2   1   1   2   2   1   1   1   2   1   2   1   1   2   1   0   0   1   1   1   2   0   2   2   1   1   2   1   1   1   1   1   0   1   0   2   0   1   1   2   1   2   2   2   1   0   2   0   1   0   1   0   1   1   1   2  -1   1   2   2   0   0   2   1   1   1   2   1   0   1   0   1   1   2   0   1   1   1   1   1   1   1   0   1   1   1   1   2   0   0   2   1   1   1   2   0   2   2   1   1   2   1   2   1   2   0   2   1   0   1   1   2   2   1  -1   1   0   1   0   0   1   2   2   1   0   1   1   1   2   2   2   0   2   0   2   2   1   1   2   0   0   1   0   1   2   1   1   1   1   2   0   1   2   0   1   1   1   2   0   0   2   2   2   0   1   1   2   0   1   1   1   1   1   1   2   1   0   0   0   2   1   2   2   1   1   1   1   1   0   2   1   0   2   1   1   0   0   1   2   2   1
PHM4647_8              1  -1   0   0   1   2   0   0   1   1   1   2   2   0   2   2   1   1   0   0   1   2   1   2   2   1   2   1   1   1  -1   1   0   2   1   1   2   2   1   1   2   1  -1   1   0   2   0   1   1   1   1   1   1   1   0   2   1   0   1   0   1   1   0   2   1  -1   1   0   1   1  -1   2   0   1   0   0   2   1   1   2   2   1   1   1   2   1   2   1   1   2   1   0   0   1   1   1   2   0   2   2   1   1  -1   1   1   1   1   1   0   1   0   2   0   1   1   2   1   2   2   2   1   0   2   0   1   0   1   0   1   1   1   2  -1   1  -1   2   0   0   2   1   1   1   2   1   0   1   0   1   1   2   0   1   1   1   1   1   1   1  -1   1   1   1   1   2   0   0   2   1   1   1   2   0   2  -1   1   1   2   1   2   1   2  -1   2   1   0   1   1   2   2  -1  -1   1   0   1   0   0   1   2   2   1   0   1   1   1   2   2   2   0   2   0   2   2   1   1   2   0   0   1   0   1   2   1   1   1   1   2   0   1   2   0   1   1   1   2   0   0   2   2   2   0   1   1   2   0   1   1   1   1   1   1   2   1   0   0   0   2   1   2   2   1   1   1   1   1   0   2   1   0   2   1   1   0   0   1   2   2   1
PHM16854_3             1   2   0   0   1   2   0   0   1   1   1   2   2   0   2   2   1   1   0   0   1   2   1   2   2   1   2   2   1   1  -1   1   0   2   1   1   2   2   1   1   2   1   1   1   0   2  -1   1   1   1   1   1   1   1   0   2   1   0   1   0   1   1   0   2   1   1   1   0   1   1   0   2   0   1   0   0   2   1   1   2   2   1   1   1   2   1   2   1   1   2   1   0   0   1   1  -1   2   0   2   2   1   1   2   1   1   1   1   1   0   1   0   2   0   1   1   2   1   2   2   2   1   0   2   0   1   0   1   0   1   1   1   2  -1   1   2   2   0   1   2   1   1   1   2   1   0   1   0   1   1   2   0   1   1   1   1   1   1   1  -1   1   1   1   1   2   0   0   2   1   1   1   2   0   2  -1   1   1   2   1   2   1   2   0   2   1   0   1   1   2   2   1   1   1   0   1   0   1   1   2   2   1   0   1   1   1   2   2   2   0   2   0   2   2   1   1   2  -1   0   1   0   1   2   1   1   1   1   2   0   1   2  -1   1   1   2   2   0   0   2   2   2   0   1   1   2   0   1   1   1   1   1   1   2   1  -1   0   0   2   1   2   2   1   1   1   1   1   0   2   1   0   2   1   1   0   0   1   2   2   1
PZA00996_1             1  -1   0   0   1   2   0   0   1   1   1   2   2   0   2   2   1   2   0   0   1   2   1   2   2   1   2   2   1   1  -1   1   0   2   1   1   2   2   1   1   2   1   1   1   0   2   0   1   1   1   1   1   1   1   0   2   1   0   1   0   1   1   0   2   2   1   1  -1   1   1   0   2   0   1   0   0   2   1   1   2   2   1   1   1   2   1   2   1   1   2   1   0   0   1   1   1   2   0   2   2   1   1   2   1   1   1   1   1   1   1   0   2   0   1   1   2   1   2   2   2   1   0   2   0   1   0   1   0   1   1   1   2  -1   1  -1   2   0   1   2   1   1  -1   2   1   0   1   0   1   1   2   0   1   2   1   1   1   1   1  -1   1   1   1   1   2   0   0   2   1   1   1   2   0   2  -1   1   1   2   1   2   1   2   0   2   1   0   1   1   2   2   1   1   1   0   1   0   1  -1   2   2   1   0   1   1   1   2   2   2   0   2   0   2   2   1   1   2   0   0   1   0   1   2   1  -1   1   1   2   0   1   2   0   1   1   2   2   0   0   2   2   2   0   1   1   2   0   1   1   1   1   1   1   2   1   0   0   0   2   1   2   2   1   1   1   1   1   0   2   1  -1   2   1   1   0   0   1  -1   2   1
PZA02207_1             1   1   0   0   1   2   0   0   1   1   1   2   2   0   2   2   1   2   0   0   1   2   1   2   2   1   2   2   1   1   2   1   0   2   1   1   2   2   1   1   2   1  -1   1   0   2   0   1   1   1   1   2   1   1   0   2   1   0   1   0   1   1   0   2   2   0   1   0   1   1   0   2   0   1   0   0  -1   1   1   2   2   1   1   1   2   1   2   1   1   2   1   0   0   1   1  -1   2   0   2   2   1   1   2   1   1   1   1   1   1   1   0   2   0   1   1   2   1   2   2   2   1   0   2   0   1   0   1   0   1   1   1   2   1   1   2   2   0   1   2   1   1   1   2   1   0   1   0   1   1   2   0   1   2   1   1   1   1   1   0   1   1   1   1   2   0   0   2   1   1   1   2   0   2   0   1   1   2   1   2   1   2   0   2   1   0   1   1   2   2   1   1   1   0   1   0   1   1   1   2   1   0   1   1   1   2   2   2   0   2   0   2   2   1   1   2   0   0   1   0   1   2   1   1   1   1   2   0   1   2   0   1   1   2   2   0   0   2   2   2   0   1   1   2   0   1   1   1   1   1   1   2   1   0   0  -1   2   1   2   2   1   1   1   1   1   0   2   1   0   2   1   1   0   0   1   2   2   1
PZA00148_3             1  -1   0   0   1   2   0   0   1   1   1   2   2   0   2   2   1   2   0   0   1   2   1   1   2   1   2   1   1   1   2   1   0   1   1   1   1   2   2   1   2   1  -1   1   1   2   0   1   1   1   1   2  -1   1   1   2   1   0   1   0   1   0   0   2   2   0   1   0   1   1   0   1   0   1   0   0   1   1   1   2   2  -1   1   1   2   0   2   1   2   2   2   0   1   1   1  -1   2   0   2   2   1   1   1   1   1   2   1   1   1   1   0   1   1   1   1   1   0   1   2   2   1   0   2   0   2   0   0   0   0   2   1   1  -1   1   2   1   0   1   2   1   1   1   2   2   0   1  -1   0   1   2   0   1   2   1   1   1   1   1   0   1   1   1   1   2   0   1   2   1   2   1   2   0   0  -1   0   0   2   1   1   1   2   0   2   1   0   0   1   2   2   0   1   1   0   1   0   1   1   1   2   1   0   1   1   1   2   2   2   0   1   0   2   2   1   1   2   0   0   1   0   1   2   1   1   0   1   2   0   0   2   0   1   1   2   2   0   0   2   1   2   0   1   1   2   1   1   1   0  -1   2   1   2   1   0   0   0   2   1   2   2   1   1   1   2   1   0   2   1   0   2   1   1   0   0   1   2   2   1
PZA02981_2             1  -1   0   1   1   2   0   0   1   1   1   2   2   0   2   2   1   2   0  -1   1   2   1   1   2   1   2   1   1   1  -1   1   0   1   1   2   1   2   2   1   2   1  -1   1   1   2   0   1   1   1   1   2   1   1   1   2   1   0   1   0  -1   0   0   2   2   0   1   0   1   1   0   1   0   1   0   0   1   1   1   2   2   2   1   1   2   0   2   1   2   2   2   0   1   1   1  -1   2   0   2   2   1   1   1   1   1   2   1   1   1   1   0   1   1   1   1   1   0   2   2  -1   1   0   2   0   2   0   0   0   0   2   1   1  -1   1  -1   1   0   1   2   1   1   1   2   2   0   1   0   0   1   2   0   1   2   1   1   1   1   1  -1   1   1   1   1   2   0   1   2   1   2   1   2   0   0  -1   0   0   2   1   1   1   2   0   2   1   0   0   1   2   2   0   1   1  -1   1   0   1   1   1   2   1   0   1   1   1   2   2   2  -1   1   0   2   2   1   1   2   0   0   1   0   1   2   1   1   0   1   2   0   0   2   0   1   1   2   2   0   0   2   1   2   0   1   1   2   1   1   1   0   1   2   1   2   1   0   0   0   2   1   2   2   1   1   1   2   1   0   2   1   0   2   1   1   0   0   1   2   2   1
PHM1899_157            1   1   0   2   1   2   0   0   1   1   1   2   1   0   2   2  -1   2   0   1   1   2   1   1   1   0   2   1   0   1   0   1   0   1   1   2   1   2   2   1   1   1   0   2   1   2   0   0   1  -1   1   2   2   1   1   2   1   1   1   0   0   0   0   2   2   0   1   0   1   1   0   1   1   2   0   0   1   1   1   1   2   1   1   1   2   0   2   1   2   2   2   0   1   2   1   1   2   0   2   2   1   1   1   2   1   2   1   1   1   1   0   1   1   1   1   1   0   2   1   2   1   1   2   0   2   0   0   0   0   2   2   2   2   1   2   1   0   0   2   1   1   1   2   2   0   1   0   0   1   2   0   0   2   1   1   1   1   1   1   1   1   1   1   2   0   1   2   1   2   1   2   0   0  -1   0   0   2   1   1   1   2   0   2   1   0   0   1   2   2   1   1   1   0   1   0   1   1   2   2   1   0   1   1   1   2   2   2   0   1   0   2   2   1   1   2   0   0   2   0   0   2   1   1   0   1   2   1   0   2   0   1   1   2   2   0   0   2   1   2   0   1   1   2   1   1   1   0   1   2   1   2   2   0   0   0   2   1   2   2   0   1   1   2   1   0   2   0   0   2   1   2   1   0   1   2   1   1
PZA02633_4             1  -1   0   2   1   2   0   0   1   1   1   2   1   0   2   2  -1   2   0   1   1   2   1   1   1   0   2   1   0   1  -1   1   0   1   1   2   1   2   2   1   1   1   2   2   1   2   0   0   1   0   1   2   2   1   1   2   1   1   1   0   0   0   0   2   2   0   1   0   1   1   0   1   1   2   0   0   1   1   1   1   2   1   1   1   2   0   1   1   2   2   2   0   1   2   1   1   2   0   2   2   1   1   1   2   1   2   1   1   1   1   0   1   1   1   1   1   0   2   1   2   1   1   2   0   2   0   0   0   0   2   2   2   0   1   2   1   0   0   2   1   1   1   2   2   0   1   0   0   1   2   0   0   2   1   1   1   1   1  -1   1   1   1   1   2   1   1   2   2   2   1   2   0   0  -1   0   0   2   1   1   1   2   0   2   1   0   0   1   2   2  -1   1   1   0   1   0   1   1   1   2   1   0   1   1   1   2  -1   2   0   1   0   2   2   1   1   2   0   0   2   0   0   2   1   1   0   1   1   1   1   2   0   1   1   2   2   0   0   2   1   1   0   1   1   2   1   1   1   0   1   2   1   2   2   0   0   0   2   1   2   2   0   1   1   2   1   0   2   0   0   2   1  -1   1   0   1   2   1   1
PZA02356_7             1  -1   0   2   1   2   0   0   1   1   1   2   1   0   2   2   1   2   0   1   1   2   1   1   1   0   2   1   0   1   0   1   0   1   1  -1   1   2   2   1   1   1  -1   2   1   2   0   0   1   0   1   2  -1   1   1   2   1   1   1   0   0   0   0   2   2   0   1   0   1   1   0   1   1   2   0   0   1   1   1   1   2   1   1   1   2   0   1   1   2   2   2   0   1   2   1  -1   2   0   2   2   1   1   1   2   1   2   1   1   1   1   0   1   1   1   1   1   0   2   1   2   1   1   2   0   2   0   0   0   0   2   2   2   1   1  -1   1   0   0  -1   1   1   1   2   2   0   1   0   0   1  -1   0   0   2   1   1   1   1   1   0   1   1   1   1   2   1   1   2   2   2   1   2   0   0   2   0   0   2   1   1   1   2   0   2   1   0   0   1  -1   2   1   1   1   0   1   0   1   1   2   2   1   0   1  -1   1   2   2   2   0   1   0   2   2  -1   1   2   0   0   2   0   0   2   1   1   0  -1   1   1   1   2   0   1   1   2  -1   0   0   2   1   1   0   1   1   2   1   1   1   0   1  -1   1   2   2   0   0   0   2   1   2   2   0   1   1   2   1   0   2  -1   0   2   1   2   1   0  -1   2   1   1
PHM5296_6              1   1   0   2   1   2   0   0   1   1   1   2   1   0   2   2   1   2   0   1   1   2   1   1   1   0   2   1   0   1   0   1   0   1   1   2   1   2   2   1   1   1  -1   2   1   2   0   0   1   0   1   2   2   1   1   2   1   1   1   0   0   0   0   2   2   0   1   0   1   1   0   1   1   2   0   0   1   1   1   1   2   1   1   1   2   0   1   1   2   2   2   0   1   2   1   1   2  -1   2   2   1   1   1   2   1   2   1   1   1   1   0   1   1   1   1   1   0   2   1   2   1   1   2   0   2   0   0   0   0   2   2   2   1   1   2   1   0   0   2   1   1   1   2   2   0   1   0   0   1   2   0   0   2   1   1   1   1   1  -1   1   1   1   1   2   1   1   2   2   2   1   2   0   0   0   0   0   2   1   1   1   2   0   2   1   0   0   1   2   2   1   1   1   0   1   0   1   1   2   2   1   0   1   1   1   2   2   2   0   1   0   2   2   1   1   2   0   0   2   0   0   2   1   1   0   1   1   1   1   2   0   1   1   2   2   0   0   2   1   1   0   1   1   2   1   1   1   0   1  -1   1   2   2   0   0   0   2   1   2   2   0   1   1   2   1   0   2   0  -1   2   1   2   1   0   1   2   1   1
PZA01680_3             1   0   0   2   0   2   1   0   2   1   0   1   1   0   1   2   1   1   0   1   1   1   2   2   2   1   2   2   0   1   0   1   1   1   1   2   1   2   1   1   1   2   1   0   1   1   0   0   1   0   2   1   2   0   0   1   0   2   2   0   0   1   0   2   2   0   0   1   2   1   0   2   1   2   0   0   2   1   0   1   0   1   1   1   2   0   0   2   0   1   2   1   2   1   2   1   0   0   2   1   0   1   1   2   2   0   0   0   2   1   0   1   1   2   2   1   1   2   0   1   2  -1   1   1   2   0   0   1   1   1   2   2   0   1   0   1   1   0   1   2   1   0   2   2   1   1   0   0   0   2   0   0   1   1   1   1   1   2   2   1   2   1   2   2   1   2   1   2   2   0   1   1   0  -1   0   1   2   1   1   1   2   1   2   2   1   2   1   2   2   2   2   2   0   1   2   2   2   2   2   2   0   1   1   1   2   0   2   1   1   0   1   2   1   0   2   1   0   2   0   1   1   1   1   0   1   1   2   1   2   1   1   0   1   2   0   0   1   0   1   0   2   2   0   1   2   2   1   2   2   1   2   2   1   0   1   1   1   0   1   1   1   1   0   1   0   2   1   1   2   2   1   1   1   0   2   1   1
PZA02769_1             1   0   0   2   0   1   2   1   2   1   0   1   2   0   1   1   0   0   2   2   1   0   2   2   2  -1   1   1   1   2  -1   1   2   1   2   2   1   0   1   2   1   2   1   0   1   1   0   1   0   1   1   1   1   1   0   0   0   1   1   0   1   1   1   2   2   0   1   1   2   2   0   2   0   1   1   2   2  -1   1   1   1   1   1   1   2   2   0   2   1   0   1   2   1   1   1   1   0   0   2   2   2   1   1   1   1   0   0   0   2   1   1   1   1   1   2   1   2   2   0   1   2   2   1   1   1   1   1   1   2   1   1   1  -1   1   0   2   1   1   1   2   1   0   2   2   2   1   1   1   0   1   2   1   1   0   0   1   1  -1   2   1   1   1   2   2   0   1   1   2   2   1   1   2   1  -1   1   1   1   1   2   1   1   2   1   2   0   1   0   1   0   1   2   1   0   1   2   2   1   2   2   2   1   2   2   1   2   0   1   1   1   1   1   0   1   1   1   1   1   2   2   2   0   1   1   2   1   0   2   1   1   1   1   0   1   0   1   0   1   0   0   2   2   2   0   2   1   1   1   2   1   1   0   2   1   0  -1   0   1   0   1   1   2   1   0   0   0   2   2   2   2   1   0   0   2   1   2   2   1
PZA00440_15            1   0   2   1   1   1   1   1   1   0   1   2   1   0   1   1   1   2   0   1   1   1   1   0   2   0   2   1   1   0   2   1   1   2   2   1   1   0   1   2   1   2   1   0   1   1   0   2   1   1   2   1   2   1   0   2   1   0   2   1   0   2   0   2   1   1   2   1   0   1   0   0   0   1   2   2   2   1   1   2   0   0   0   1   0   1   2   1   1   2   1   1   0   1   1   0   1   1   1   1   1   2   2   2   2   2   2   0   1   1   1   1   2   1   1   2   2   0   2   0   2   1   1   2   0   2   0   1   0   1   1   2   2   1   1   1   1   1   2   1   1   1   0   1   1   1   0   0   1   2   1   1   0   1   1   1   1   1  -1   0   1   1   1   1   0   2   0   1   2   2   1   2   1  -1   1   2   1   1   1   2   0   0   1   1   0   2   2   1   0   0   2   2   2   2   0   1   0   0   1   0   1   1   1   1   1   0   2   0   0   1   1   1   1  -1   1   2   0   0   1   2   0   0   2   0   2   0   2   1   2   0   1   1   1   1   1   0   0   0   0   1   1   1   1   1   0   0   2   1   2   0   1   1   1   2   1   2   1   1   1   1   1   1   1   1   1   1   1   2   2   1   1   1   1   0   2   1   2
PZA03120_1             1  -1   2   1   1   0   1   1   1   0   1   2   0   0   1   1   1   2   0   1   1   1   1   0   2   0   2   1   1   0   0   1   1   2   2   1   1   0   1   2   1   2  -1   0   1   1   0   2   1   1   2   1   2   1   0   2   1   0   2   1   0   2   0   2   1   1   2   1   0   1   0   0   0   1   2   2   2   1   1   2   0   0   0   1   0   1   2   1   1   2   1   1   0   1   1   0   1   1   1   1   1   2   2   2   2   2   2   0   1   1   1   1   2   1   0   2   2   0   2   0   2   1   1   2   0   2   0   1   0   1   1   2   2   1   1   1   1   1   1   1   1   1   0   1   1   1   0   0   1   2   1   1   0   1   1   1   1   1   2   0   1   1   0   2   0   2   0   1   2   2   1   2   1   0   1   2   1   1   1   2   0   0   1   1   0   2   2   1   0   0   2   2   2   2   0   1   0   0   1   0   1   1   1   1   1   0   2   0   0   1   1   1   1   1   1   2   1   0   1   2   0  -1   2   0   2   0   1   1   2   0   1   1   1   1   1   0   0   0   0   1   1   1   1   1   1   0   2   1   2   0   1   1   1   2   1   2   1   1   1   1   1   1   1   1   1   1   1   2   2   1   1   1   1   0   2   0   2
PZA00214_1             1  -1   2   1   1   0   1   0   1   0   1   2   0   0   1   1   0   2   0   1   1   1   1   0   2   0   2   1   1   0  -1   1   1   1   2   2   1   0   1   2   1   2   0   0   1   0   0   1   1   0   2   1   2   1   0   2   1   0   2   1   0   2   1   2   1   2   2   1   0   1   0   1   0   1   2   2   2   1   1   2   1   0   0   1   0   1   2   1   1   2   0   1   0   1   1   0   1   1   1   1   1   2   2   2   2   2   1   0   1   1   1   1   2   1   0   2   2   0   2   0   1   1   1   2   0   2   0   1   0   1   1   2  -1   1   1   1   1   1   1   1   0   1   0   1   1   1   0   0   1   2   1   1   0   1   1   1   1   0  -1   0   1   1   0   2   0   2   0   1   2   2   1  -1   1  -1   1   1   1   0   1   2   0   0   0   1   0   1   2   1   0   0   1   2   2   2   0   0   0   1   1   0   1   1   1   2   1   0   2   0   0   1   1   1   1  -1   1   2   2   0   1   2   0   1   2   0   2   0   1   0   2   1   1   1   2   1   1   0   0   0   1   1   1   1   2   1   1   0   2   1  -1   1   1   1   1  -1   1   2   1   1   1   2   1   1   1   1   1   1   1   2   2   1   2   1   1   0   2   0   2
PZB01658_1             1  -1   2   1   1   0   1   0   2   0   2   2   0   0   1   2   0   2   0   0   1   1   1   1   2  -1   2   1   1   0  -1   1   1   1   1   2  -1   0   1  -1   1   2   0   0   0   0   1   1   1   0   2   1   2   1   0   0   0   0   1   1   0   2   1   2   1   2   2   0   0   1   0   1   0   1   2   2   2   1   1   2   1   0   0   1   0   2   0   1   1   2   1   1   0   1   1   0   1   1   1   1   1   2   2   2   2   2   1   0   1   1   1   2   2   1   0   2   2   0   2   0   1   1   1   2   1   2   0   2   0   1   0   2   2   1  -1   1   1   1   0   1   0   1   1   1   1   1   0   0   1   2   1   1   1   1   1   1   1   0  -1  -1   1   1   0   1   0   2   1   1   2   2   1   2   1  -1   1   1   1   0   1   2   0   1   0   1   0   1   2   1   0   0   1   2   2   2   1   0   0   1   1   0   1   1   1   1   1   0   2   0   1   1   2   1   1   2   0   2   2   0   1   2   0   1   2   0   1   0   1   0   2   1   1   1   2   1   1   0   0   1   1   0   2   2   2   1   1   0   2   1   2   1   1   1   1   2   1   2   1   1   1   2   1   2   1   0   1   1   1   2   2   1   2   1   1   0   2   1   2
PZA00571_1             1   0   2   0   1   0   1   0   2   0   2   2   1   1   1   2   0   2   0   0   1   1   1   1   2   0   2   1   1   1   1   1   2   1   1   2   1   0   1   1   1   1   0   0   0   0   1   0   1   0   1   0   2   1   0   0   0   0   1   1   1   2   1   2   0   2   2   0   0   1   1   1   1   0   2   2   2   1   1   2   1   0   0   1   1   1   0   1   1   1   1   1   0   1   1   0   1   0   2   1   0   2   2   1   2   2   1   1   1   1   1   2   2   1   0   2   2   0   1   1   1   1   1   2   1   2   1   1   1   1   1   2   2   1   0   1   2   0   0   1   0   1   1   1   1   1   1   0   1   2   1   1   1   1   0   1   1   0  -1   0   0   1   0   1   0   2   2   2   2   2   1   2   2  -1   0   1   1   0   1   2   0   1   0   1   0   0   1   1   1   0   1   1   1   1   1   0   0  -1   1   0   2   1   1   1   2   0   2   1   2   1   2   1   2  -1   0   2   2   0   1   2   0   1   2   0   1   0   1   0   2   1  -1   1   2   1   1   0   1   1   1   0   2   2   2   1   1   0   1   0   1   1   1   1   1   1   1   1   1   0   1   1   0   2   1   0   0   1   1   2   2   1   2   1   0   0   2   1   1
PZA01729_1             1   0   2   0   1   0   1   0   2   0   2   2   1   1   1   2   0   2   0   0   1   1   1   1   1  -1   2   1   1   1   1   1   2   1   1  -1   1   0   1   1   1   0   0   0   0   0   1   0   1   0   1   0   2   1   0   0   0   0   1   1   1   2   1   2   0   2   2   0   0   1   1   1   1   0   2   2   2   1   1   1   1   0   0   1   1   1   0   1   2   1   1   1   0   1   1   0   1   0   2   1   0   2  -1   1   2   2   1   1   1   1   1   2   2   1   0   2   2   0   1   1   1   1   1   2   1   2   1   1   1   1   1   2   2   1   0   1   2   0   0   1   0   1   1   1   1   1   1   0   1   2   1   1   1   1   0   2   1   0   1   0   0   1   0   1  -1   2   2   2   2   2   1   2   2   1   0   1   1   0   1   2   0   1   0   1   0   0   1   1   1   0   1   1   1   1   1  -1  -1   1   1   0   2   1   1   1   2   0   2   1   2   1   2   1   2  -1   0   2   2   0   1   2   0   1   2   0   1   0   1   0   2   1   1   1   2   1   1   0   1   1   1   0   2   2   2   1   1   0   1   0   1   1   1   1   1   1   1   1   1   0   1   1   0   2   1   0   0   1   1   2   2   1   2   1   0   0   2   1   1
PHM13020_10            1   2   2   0   1   0   1   0   2   0  -1   2   1   1   1   2   0   2   0   0   1   1   1   1   1   0   2   1   1   1  -1   1   2   1   1   2   1   0   1   1   1   0   0   0   0   0   1   0   1   0   1   0   2   1   0   0   0   0   1   1   1   2   1   2   0   2   2   0   0   1   1   1   1   0   2   2   2   1   1   1   1   0   0   1   1   1   0   1   2   1   1   1   0   1   1   0   1   0   2   1   0   2   2   1   2   2   1   1   1   1   1   2   2   1   0   2   2   0   1   1   1   1   1   2   1   2   1   1   1   1   1   2  -1   1   0   1   2   0   0   1  -1   1   1   1   1   1   1   0   1   2   1   1   1   1   0   2   1   0  -1   0   0   1   0   1   0   2   2   2   2   2   1   2   2  -1   0   1   1   0   1   2   0   1   0   1   0   0   1   1   1   0   1   1   1   1   1   0   0   1   1   0   2   1   1   1   2   0   2   1   2   1   2   1   2   2   0   2   2   0   1   2   0   1   2  -1   1   0   1   0   2   1   1   1   2   1   1   0   1   1   1   0   2   2   2   1   1   0   1   0   1   1   1   1   1   1   1   1   1   0   1   1   0   2   1   0   0   1   1   2   2   1   2   1   0   0   2   1   1
PZA00473_5             1   0   2   0   1   0   1   0   2   0   2   2   1   1   1   2   0   2   0   0   1   1   1   1   1   0   2   1   1   1  -1   1   2   1   1   2   1   0   1   1   1   0   0   0   0   0   1   0   1   0   1   0   2   1   0   0   0   0   1   1   1   2   1   2   0   2   2   0   0   1   1   1   1   0   2   2   2   1   1   1   1   0   0   1   1   1   0   1   2   1   1   1   0   1   1   0   1   0   2   1   0   2   2   1   2   2   1   1   1   1   1   2   2   1   0   2   2   0   1   1   1   1   1   2   1   2   1   1   1   1   1   2  -1   1   0   1   2   0   0   1   0   1   1   1   1   1   1   0   1   2   1   1   1   1   0   2   1   0  -1   0   0   1   0   1   0   2   2   2   2   2   1   2   2  -1   0   1   1   0   1   2  -1  -1   0  -1   0   0   1   1   1   0   1   1   1   1   1   0   0   1   1   0   2   1   1   1   2   0   2   1   2   1   2   1   2   2   0   2   2   0   1   2   0   1  -1   0   1   0   1   0   2   1   1   1   2   1   1   0   1   1   1   0   2   2   2   1   1   0   1   0   1   1  -1   1   1   1   1   1   1   0   1   1   0   2   1   0   0   1  -1   2   2   1   2   1   0   0   2   1   1
PZA01591_1             1  -1   2   0   1   0   1   0   2   0   2   2   1   1   1   2   0   2   0   0   1   1   1   1   1   0   2   1   1   1  -1   1   2   1   1   2   1   0   1   1   1   0   0   0   0   0   1   0   1   0   1   0   2   1   0   0   0   0   1   1   1   2   1   2   0   2   2   0   0   1   1   1   1   0   2   2   2   1   1   1   1   0   0   1   1   1   0   2   2   1   1   1   0   1   1   0   1   0   2   1   0   2   2   1   2   2   1   1   1   1   1   2   2   1   0   2   2   0   1   1   1   1   1   2   1   2   1   1   1   1   1   2   2   1   0   1   2   0   0   1   0   1   1   1   1   1   1   0   1   2   1   1   1   1   0   2   1   0   1   0   0   1   0   1   0   2   2   2   2   2   1   2   2   1   0   1   1   0   1   2   0   1   0   1   0   0   1   1   1   0   1   1   1   1   1   0   0   1   1   0   2   1   1   1   2   0   2   1   2   1   2   1   2   1   0   2   2   0   1   2   0   1   2   0   1   0   1   0   2   1   1   1   2   1   1   0   1   1   1   0   2   2   2   1   1   0   1   0   1   1   1   1   1   1   1   1   1   0   1   1   0   2   1   0   0   1   1   2   2   1   2   1   0   0   2   1   1
PZA02148_1             1   1   1   0   1   0   1   0   1   0   2   2   1   2   1   2   0   1   2   0   0   1   1   1   1  -1   2   1   1   1   2   1   2   1   1   2   1   1   2   1   1   0   0   0   0   0   1   0   1   1   1   0   2   1   1   0   0   0   1   1   1   1   1   2   0   2   2   0   0   1   1   2   1   0   2   2   2   1   1   1   0   0   0   1   1   1   0   2   1   1   1   1   0   0   1   0   1   0   2   1   0   2   2   1   2   1   0   0   2   1   1   2   2   0   0   2   2   0   0   2   0   1   2   2   1   2   1   1   1   1   1   2   2   1   0   1   2   0   0   1   1   1   1   2   1   1   1   0   2   1   0   1   1   1   0   2   1   0   0   1   0   1   1   1   0   2   2   1   1   1   1   1   2  -1   0   1   1   0   0   2   1   1   0   2   0   0   1   1   1   0   1   1   0   1   1   2   1   1   2   0   2   1   1   1   2  -1   2   1   2   1   2   1   2   1   0   2   2   0   1   2   0   1   1   0   1   0   1   0   2   1   1   0   2   1   1   1   1   1   1   0   2   1   2   1  -1   0   1   0   1   1   2   1   0   1   1   1   1   0   1   2   0   2   1   0   0   0   1   1  -1   1   2   0   0   0   0   1   1
PHM1956_90             1  -1   2   1   0   1   2   0   0  -1   2   1   1   2   1   2   2   1   2   0   0   0   1   2   1   0   1   1   2   1   2   1   2   0   0   2   2   1   1   1   2   1   0   1   0   2   0   1   1   1   2   1   2   2   0   0   2   0   0   1   1   1   0   1   2   2   2   0   2   1   1   1   1   1   1   1   1   1   1   0   0   1   1   2   2   1   1   2   1   1   1   1   0   0   2  -1   1   0   1   1   0   1   2   0   1   1   1   0   2   0   0   2   1   0   1   1   2   0   0   1   0   0   2   1   0   2   0   0   0   2   1   2   0   1   0   2   2   0   1   1   1   2   0   0   2   1   1   0   1   0   0   2   1   0   0   2   0   0   0   1   1   2   1   1   0  -1   2   1   1   0   1   1   2  -1   0   1   1   0   0   2   1   1   1   0   1   1   1   1   1   0  -1   1   0   2   1   1   1   1   2   1   1   1   0   0   1   1   0   1   1   0   2   1   2   1   0   1   2   1   0   2   0   2   0   0   2   1   2   0   2   1   1   0   2   1   0   1   1   0   1   1   0   1   2   1   0   0   1   1   1   1   2   2   0   2   1   1   2   0   1   2   1   1   0   1   0   0   1   1   1   0   2   0   1   0   0   1   1
PHM2658_129            1   2   2   1   0   1   2   0   0   2   2   1   2   2   0   2   2   1   2   0   0   0   0   2   1   0   1   1   2   1   2   2   1   0   0   2   1   1   1   1   2   1   1   2   0   2   1   1   2   1   2   1   2   2   0   0   2   0   1   1   1   1   0   1   2   1   1   0   2   2   1   0   1   1   1   0   0   1   1   1   1   1   1   1   2   1   1   1   1   1   1   1   1   0   2  -1   1   0  -1   2   0   0   2   0   1   1   1   0   2   0   0   1   1   0   1   1   2   0   1   1   0   0   0   1   0   1   0   0   1   2   2   2   0   1   2   2   1   0   1   1   2   2   0   0   2   1   1   0   1   0   1   2   1   0   0   2   0   1   0   1   2   2   1   2   0   2   2   1   1   0   1   1   2  -1   1   1   1   0   1   2   1   2   1   0   1   1   2   1   1   0   1   1   1   2   1   1   1   1   2   1   1   0   0   0   1   2   0   0   1   0   2   0   2   1   0   1   2   1   0   2   1   2   0   1   2   0   2   1   2   1   0   0   1   1   0   1   1   0   1   1   0   0   0   2   0   1   0   1   1   1   2   2   1   2   0   1   1   0   0   2   1   1   1   2   0   0   1   1   0   0   2   0   1   0   0   1   1
PZA00910_1             2   2   2   1   0   1   2   0   0   2   2   1   2   1   1   2   2   1   2   0   0   0   0   2   1   0   1   1   2   1   2   2   0   0   0   2   1   1   1   0   2   1  -1   2   0   2   1   1   2   1   2   1   2   1   0   0   2   0   1   1   1   2   1   0   2   1   1   0   2   2   1   0   1   1   1   0   0   1   1   1   1   1   1   1   2   1   1   1   1   2   1   1   1   1   2   1   1   0   0   2   0   0   2   0   1   1   1   0   1   0   0   1   1   0   1   1   1   1   1   1   0   0   0   1   0   1   0   0   1   2   2   1   0   1   2   2   1   0   2   2   2   1   0   0   2   1   1   0   1   0   1   1   1   0   0   2   0   1   0   1   2   2   1   2   0   2   1   1   1   0   1   1   1   2   1   1   1   2   1   2   2   2   1   0   1   1   2   1   1   0   1   1   1   2   1   1   1   1   2   1   1   0   0   0   0   2   1   1   1   0   2   0   1   1   0   1   2   1   0   2   1   2   0   1   2   0   2   1   2   1   0   0   1   1   0   1   1   0   1   1   0   0   0   2   0   1   0   2   1   1   1   2   1   1   0   1   1   0   0   2   1   1   1   2   0  -1   0   1   0   0   2   1   1   1   0   1   1
PZA01909_2             2  -1   1   1   1   1   0   1   1   1   0   1   2   1   1   1   1   0   0   2   1   2   1   2   0   0   1   1   1   1  -1   1   1   1   0   2   2   1   1   2   1   2  -1   0   0   1   1   0   0   1   1   1   1   0   0   2   2   2   1   1   2   1   2   0   1   1   0   2   1   1   2   1   1   1   2   1   1   1   1   1   2   1   1   2   1   1   1   1   2   1   2   0   2   0   1   0   2   1   0   0   2   1   2   2   0   1   1   2   0   0   1   1   0   2   2   1   1   1   0   1   2   0   1   1   1   1   0   2   1   1   1   0  -1   0  -1   2   0   1   2   1   1   1   1   2   2   1   2   2   0   2   2   1   2   0   2   0   0   1  -1   0   2   1   0   1   1   1   0   1  -1   1   0   1   2  -1   0   1   2   1   2   1   1   0   0   1   0   1   1   0   1   0   1   2   1   0   0   1   1   1   0   0   0   2   0   0   1   2   2   1   0   1   1   2   1   1   1   1   1   1   0   0   0   1   1   2   0   1   1   0   1   0   1   2   0   1   1   2   1   1   0   0   1   0   1   2   2   1   0   0   2   0   2   1   1   0   0   1   1   1   1   1   0   1  -1   0   1   0   1   2   1   1   1   0   0   1   0   1   1
PHM4135_15             2   2   1   1   1   1   0   1   1   1   0   1   2   1   1   1   1   0   0   2   1   2   1   2   0   0   1   1   1   1   2   1   1   1   0   2   2   1   1   2   1   2   1   0   0   1   1   0   0   1   1   1   1   0   0   2   2   2   1   1   2   1   2   0   1   1   0   2   1   1   2   1   1   1   2   1   1   1   1   1   2   1   1   2   1   1   1   1   2   1   2   0   2   0   1   0   2   1   0   0   2   1   2   2   0   1   1   2   0   0   1   1   0   2   2   1   1   1   0  -1   2   0   1   1   1   1   0   2   1   1   1   0   1   0   1   2   0   1   2   1   1   1   1   2   2   1   2   2   0   2   2   1   2   0   2   0   0   1   1   0   2   1   0   1   1   1   0   1   2   1   0   1   2   2   0   1   2   1   2   1   1   0   0   1   0   1   1  -1   1   0   1  -1   1   0   0   1   1   1   0   0   0   2   0   0   1   2   2   1   0   1   1   2   1   1   1   1   1   1   0   0   0   1   1   2   0   1   1   0   1   0   1   2   0   1   1   2   1   1   0   0   1   0   1   2   2   1   0   0   2   0   2   1   1   0   0   1   1   1   1   1   0   1   1   0   1   0   1   2   1   1   1   0   0   1   0   1   1
PHM2691_32             2   2   1   1   1   1   0   1   1   1   0   1   2   1   1   1   1   0   0   2   1   2   1   2   0   0   1   1   0   1   2   1   1   1   0   2  -1   1   1   2   1   2   1   0   1   1   1   0   0   1   1   1   1   0   0   2   2   2   1   1   2   1   2   0   1   1   0   2   1   1   2   1   1   1   2   1   1   1   0   1   2   1   2   2   1   1   1   2   2   1   2   0   2   0   1   1   2   1   0   1   2   0   2   1   0  -1   1   2   0   0   1   1   0   2   2   1   1   1   0   0   1   0   1   1   1   1   0   2   1   1   1   0  -1   0   1   2   0   1   2   1   1   1   1   2   2   1   2   2   0   2   2   1   2   0   2   0   0   1  -1   0   2   1   0   1   1   1   0   1   2  -1  -1   2   2  -1   0   1   2   1   2   1   0   0   0   1   0   1   1   0   1   0   1   2   2   0   1   1   1   1   0   0   0   2   0   0   1   2   2   1   0   1   1   2   1  -1   1   1   1   1   0   0   0   1   1   2   0   1   1   0   1   0   1   2   0   1   1   2   1   1   0   0   1   0   1   2   2   1   0   0   2   0   2   1   1   0   1   1   1   1   1   1   0   1   1   0   1   0   1   2   1   1   1   0   0   1   0   1   1
PHM2691_31             2   2   1   1   1   1   0   1   1   1   0   1   2   1   1   1   1   0   0   2   1   2   1   2   0   0   1   1   1   1   2   1   1   1   0   2   2   1   1   2   1   2  -1   0   1   1   1   0   0   1   1   1   1   0   0   2  -1   2   1   1   2   1   2   0   1   1   0   2   1   1   2   1   1   1   2   1   1   1   0   1   2   1   2   2   1   1   1   2   2   1   2   0   2   0   1   1   2   1   0   1   2   0   2   1   0   1   1   2   0   0   1   1   0   2   2   1   1   1   0   1   1   0   1   1   1   1   0   2   1   1   1   0   1   0   1   2   0   1   2   1   1   1   1   2   2   1   2   2   0   2  -1   1   2   0   2   0   0   1   1   0   2   1   0   1   1   1   0   1   2   1   0   2   2   2   0   1   2   1   2   1   0   0   0   1   0   1   1   0   1   0   1   2   2   0   1   1   1   1   0   0   0   2   0   0   1   2   2   1   0   1   1   2   1   1   1   1   1   1   0   0   0   1   1   2   0   1   1   0   1   0   1   2   0   1   1   2   1   1   0   0   1   0   1   2   2   1   0   0   2   0   2   1   1   0   1   1   1   1   1   1   0   1   1   0   1   0   1   2   1   1   1   0   0   1   0   1   1
PHM4080_15             2  -1   2   0   0   1   0   1   1   1   0   2   2   0   1   1   1   0   1   2   1   2   1   1   0   0   1   1   1   1  -1   1   2   1   1   1  -1  -1   1   2   0   2   1   0   1   1   1   0   0   1   1   1   1   0   0   2   2   2   1   0   2   1   1   0   0   2   1   2   1   0   2   1   1   1   2   1   1   1   0   1   0   1   2   2   2   1   1   1   2   1   1   0   2   0   2   1   2   1   0   1   2   0   2   1   1   1   1   1   0   0   1   1   0   1   1   0   1   1   0   1   1   0   1   2   1   1   0   1   1   1   1   1  -1   0   0   2   0   1   2   1   1   1   1   2   2   1   2   2   1   2   1   1   1   0   2   0   0   1  -1   1   2   1   0   0   1   1   0   1   2   1   0   1   1  -1   1   1   2   0   1   1   0   1   1   1   0   0   0   0   1   0   0   2   1   0   1   1   2   2   0   0   1   2   0   1   1   2   2   1   0   1   1   1   1   2   1   1   1   1   0   1   0   1   1   1   1   1   1   1   1   0   1   2   1   1   0   2   1   0   0   0   1   0   1   2   2   0   0   1   1   2   1   1   0   0   1   1   1   1   1   1   0   0   0   0   1   0   1   0   1   1   1   0   0   0   1   1   1
PZA01210_1             2  -1   2   0   0   1   0   1   1   1   0   2   2   0   1   1   1   0   1   2   1   2   1   1   0   0   1   2   1   1   2   1   2   1   1   0   2   1   1   1   0   2  -1   1   1   1   1   0   0   1   1   1   1   0   1   2   2   1   1   1   2   1   1   0   0   2   1   2   0   0   2   1   1   1   2   1   1   2   0   1   0   1   2   2   2   1   1   1   2   1   1   0   1   0   1  -1   2   1   0   1   2   0   2   1   1   1   1   1   1   0   2   1   0   1   1   0   1   1   0   1   1   0   1   2   1   1   0   1   1   0   1   0   2   0   0   2   0   1   2   1   1   1   1   2   2   1   2   2   1   2   1   1   1   1   2   0   0   1   2   1   2   1   1   0   1   1   1   2   2   1   0   1   1  -1   1   1   2   0   1   1   0   1   1   1   0   0   0   0   1   0   1   2   1   0   1   1   2   2   0   0   1   2   0   1   1   2   2   1   0   1   1   1   1   2   1   1   1   2   0   2   0   1   1   1   1   1   1   1   1   0   1   2   1   1   0   2   2   0   0   0   1   0   1   2   2   0   0   1   1   2   1   1   0   0   1   1   1   1   1   1   0   0   0   0   1   0  -1   0   1   1   1   0   0   0   1   1   1
PZA00616_13            2   1   2   1   0   1   0   2   1   0   0   2   2   1   1   1   1   0   1   2   1   2   1   1   0   1   1   2   1   1   1   0   2   1   1   0   2   1   1   1   0   2  -1   1   2   2   1   0   0   2   1   1   0   0   1   2   2   1   1   1   2   1   2   0   0   2   1   2   0   0   2   1   0   0   2   0   2   2   0   1   1   1   2   1   1   1   2   1   2   1   1   1   1   0   1   1   2   1   0   1   2   0   2   1   1   1   1   1   1   1   1   1   0   1   0   0   1   1   0   1   0   0   1   2   1   0   0   1   1   0   1   0  -1   0   0   1   0   1   2   1   1   1   1   1   2   1   2   2   1   2   0   1   1   1   2   0   0   1   1  -1   2   1   2   0   1   1   1   2   2   1   1   1   1   0   1   1   2   0   1  -1   0   2   1   0   0   0   0   0   1   0   1  -1   1   1   1   1   1   2   0   1   2   2   0   1   1   2   2   1   0   1   1   1   1  -1   1   1   1   2   0   1   0   1   1   1   1   1   1   1   1   1   1   2   1   1   0   2   2   0   0   0   1   1   1   2   2   0   0   1   1   2   1   1   0   0   1  -1   1   1   1   1   0   0   0   0   1   0   1   0   1   1   0   1   0   0   1   1  -1
PZA03583_1             2  -1   2   1   0   1   2   2   1   0   0   2   2   1   1   1   1   0   1   2   0   2   0   1   0   1   1   2   1   1   1   1   2   1   1   1   1   1   1   0   0   2   0   1   2   2   1   0   0   2   1   1   1   0   1   2   1   1   1   1   2   1   2   1   0   2   1   2   0   0   2   1   0   0   2   0   2   2   0   1   1   1   0   1   1   1   2   1   2   1   1   1   1   0   1   1   1  -1   0   1   2   1   2   1   1   1   1   1   1   1   1   1   0   1   0   1   1   1   0  -1   0   0   1   2   1   0   0   1   1   0   1   0   1   1   0   1   0   1   2   1   1   1   1   1   1   1   2   1   1   2   0   0   1   1   1   0   0   0   1   1   2   1   2   1   2   1   1  -1   2   1   2   1   1  -1   1   1   2   1   2   1   0   2   1   0   0   0   0   0   0   0   1   2   1   1   1   2   1   2   1   1   2   2   0   1   1   1   2   2   0   1   1   1   1  -1   1   1   1   2   0   1   0   1   1   1   2   1   1   1   1   1   1   2   0   1   1   2   2   0   0   0   1   1   1   2   2   0   0   1   0   2   1   1   0   0   1   0   1   1   0   1  -1   0   0   0   1   1   1   0   1   1   0   1   0   0   1   1   0
PZA03166_1             2   1   2   1   0   1   2   2   0   0   0   2   2   1   1   2   1   0   1   2   0   2   0   1   0   1   1   1   1   1   1   1  -1   1   1   1   1   1   1   0   0  -1   0   2   2   2   1   0   0   2   1   1   1   0   1   2   1   1   1   1   2   1   2   1   0   2   1   2   0   0   2   1   0   0   2   0   2   2   0   1   1   1   0   1   1   0   2  -1   2   1   2   1   1   0   1   1   1   1   0   1   2   1   2   1   1   1   1   1   1   1   1  -1   0   1   0   1   1   0   0   1   0   0   2   2   1   0   0   1   1   0   1   0   2   1   0   1   0   1   2   1   1   0   1   1   1   1   2   1   1   2   0   0   1   1   1   0   0   0   2   1   2   0   2   1   2   1   1   2   2   1   2   1   1  -1   1   1   2   1   2   1   0   1   1   0   0   1   1   0   0  -1   0   2   0   1   1   2   1   2   1   1   2   2   0   1   1   1   2   2   0   1   2   1   1  -1   1   1   1   2   0   1   0   1   1   1   2   1   1   1   1   1   1   2   0   1   1   2   2   0   0   0   1   1   1   2   2   0   0   1   0   2   1   1   0   0   1   0   1  -1   0   1   1   0  -1   0   1   1   2   0   1   1   0   2   0   0   1   1   0
PZA02854_13            2   1   2   1  -1   1   2   2   0   0   0   2   2   1   1  -1   1   0   1  -1   0  -1   0   1   0   1   1   1   1   1   1   1   2   1   1   1   1   1   1   0   0   2   0   2   2   2   1   0   0   2   1   1   1   0   1   2   1   1   1   1   2   1   2   1   0   2   1   2   0   0  -1   1   0   0   2   0   2   2   0   1   1   1   0   1   1   0   2   1   2   1   2   1   1  -1   1  -1   1   1   0   1   2   1   2   1   1   1   1   1   1   1   1   1   0   1   0   1   1   0  -1   1   0   0  -1   2   1   0   0   1   1   0   1   0   0   1   0   0   0   1   2   1   1   0   1   1   1   1   2   1   1   2   0   0   1   1   1   0   0   0   1   1   2   0   2   1   2   1   1   2   2   1   2   1   1  -1   1   1   2   1   2   1   0   1   1   0   0   1   1   0   0  -1   0   2   0   1   1   2   1   2   1   1   2   2   0   1   1   1   2   2   0   1   2   1   1  -1   1   1   1   2   0   1  -1   1   1   1  -1   1   1   1   1   1   1   2   0  -1   1   2   2   0   0   0   1   1   1   2   2   0   0   1   0   2   1   1   0   0   1   0   1   1   0  -1   1   0   0   0   1   1   2   0   1   1   0   2   0   0   1   1   0
PHM1912_20             2   2   2   1   0   0   2  -1   0   0   0   2   2   1   1   1   0   1   1   2   0   2   1   1   0   1   1   1   0   0  -1   1   2  -1   1   1   1   1   0   0   1   2   0   2   2   1   1   0   0   2   1   1   1   0   0   2   1   1   1   1   2   1   1   1   0   2   1   2   1   1   2   2   0   0   2   1   1   2   0   1   1   1   0   1   0   1   2   0   1   1   2   0   1   0   1   1   1   1   0  -1   2   1   2   0   1   1   1   1   1   1   1   1   2   0   0   1   0   0   1   1   1   0   1   2   1   0   0   1   1   0   0   1   1   2   1   0   0  -1   1   1   1   0   1   1   1   1   1   1   1   2   1   1  -1   0   2   0   1   0   2   0   1   0   1   1   1   1   1   2   2  -1   1   1   2  -1   0   2   1   1   2   1   1   1   1   1   0   1   1   1   0   0   0   1   0   1   1   2   1   1   0   1   2   1   0   1   1   1   2   2   0   2   1   1   1   2   1   2   1   1   0   1   0   1   1   0   2   1   0   1   1   1   1   1   0   1   1   2   2   0   1   0   1   1   1   2   2   0   1   0   0   2   1   1   0   1   1   0  -1   1   0   2   0   0   0   0   1   1   2   0   0   2   0   2   0   0   1   1   1
PHM1912_23             2   2   2   1   0   0   2   2   0   0   0   2   2   1   1   1   0   1   1   2   0   2   1   1   0   1   1   1   0   0   2   1   2   2   1   1   1   1   0   0   1   2   0   2   2   1   1   0   0   2   1   1   1   0   0   2   1   1   1   1   2   1   1   1   0   2   1   2   1   1   2   2   0   0   2   1   1   2   0   1   1   1   0   1   0   1   2   0   1   1   2   0   1   0   1   1   1   1   0  -1   2   1   2   0   1   1   1   1   1   1   1   1   2   0   0   1   0   0   1   0   1   0   2   2   1   0   0   1   1   0   0   1   2   2   1   0   0   2   1   1   1   0   1   1   1   1   1   1   1   2   1   1   1   0   2   0   1  -1   2   0   1   0   1   1   1   1   1   2   2   2   1   1   2   0   0   2   1   1   2   1   1   1   1   1   0   1   1   1   0   0   0   1   0   1   1   2   1   1   0   1   2   1   0   1   1   1   2   2   0   2   1   1   1  -1   1   2   1   1   0   1   0   1   1   0   2   1   0   1   1   1   1   1   0   1   1   2   2   0   1   0   1   1   1   2   2   0   1   0   0   2   1   1   0   1   1   0   2   1   0   2   0   0   0   0   1   1   2   0   0   2   0   2   0   0   1   1   1
PZA00695_3             2  -1   2   0   0   0   2   2   0   0   0   1   2   1   1   1   0   1   2   1   0   2   2   1   0   1   1   0   1   0  -1   1   1   1   0   1   1   0   0   1   1   2  -1   1   2   0   2   1   1   2   2   1   1   0   0   2   0   0   1   1   2   1   0   1   0   1   1   2   1   1   1   2   0   0   2   1   1   2   1   1   1   1   0   0   0   2   2   0   0   2   1   1   0   0   1   1   1   1   0   1   2   1   2   0   1   1   2   1   1   1   1   2   2   0   0   2   1   0   1  -1   1   0   2   2   1   0   2   1   1   0   0   1  -1   1  -1   0   1   2   1   1   1   1   0   1   1   0   1   1   1   1   1   1   1   0   2   1   1   0   2   0   2   1   0   2   1   1   1   2   2   1   1   1   2  -1   0   2   1   1   2   1   1   1   1   1   0   2   0   1   0   0   1   1   0   1   1   2   2   0   0   1   2   1   1   1   0   1   2   2   0   2   1   1   0   2   2   1   1   1   0   2   1   0   1   0   2   2   0   1   1   1   0   1   0   1   2   1   2   2   2   0   2   2   1   2   2   1   1   1   0   1   2   0   0  -1   0   1   2   1   0   2   0   0   1   0   1   2  -1   0   0   2   0   2   1   0   1   1   1
PZA00368_1             1   2   1   1   1   0   0   0   1   0   1   1   1   1   1   1   1   0   0   1   1   1   1   2   0   1   0   0   1   0   2   1   1   2   2   0   1   2   1   0   0   2   1   2   1   2   2   0   0   1   1   2   1   0   1   1   1   2   2   0   0   1   1   1   2   2   1   2   1   2   0   2   0   0   1   1   1   0   1   2   0   1   0   2   1   2   1   1   0   2   1   2   0   0   1  -1   1   2   1   1   1   0   1   0   0   2   1   1   2   1   0   2   0   1   1   0   1   2   0  -1   2   0   0   0   1   1   0   0   1   1   1   0  -1   0   1   2   1   0   2   1   1   0   2   2   2   0   1   1   0   1   2   1   1   0   2   2   1   1   1   1   1   2   0   0   1   0   1   1   2   1   1   2   2  -1   1   2   2   2   2   1   2   1   1   2   1   1   1   0   1   0   0   0   0   0   1  -1   2   1   0   1   2   1   1   0   1   1   1   0   1   1   0   2   1   1   2   1   0   1   1   2   2   2   1   1   2   1   0   1   2   0   0   1   1   0   1   1   1   2   2   2   1   1   1   0   2   1   0   1   2   2   1   1   0   1   2   2   0   0   1   1   1   1   1   2   2   2   2   2   2   1   1   2   1   1   1   2   0
PHM4134_8              1   2   1   2   1   0   1   0   2   1   1   1   2   2   2   1   1   0   0   1   1   0   1   2   1   1   0   0   1   1  -1   1   2   2   2   1   1   1   0   0   1   2  -1   2   1   1   1   1   1   2   1   1   0   0   1   1   0   2   1   0   0   1   2   1   2   2   0   2   2   1   1   1   1   2   1   1   1   1   1   1   0   1   1   1   0   2   2   2   1   2   2   1   1   1   1   1   1   1   1   1   1   0   1   1   0   1   1   1   1   1   2   1   0   0   1   0   1   0   1   2   1   1   1   1   1   1   0   1   1   1   1   0   2   1   0   1   0   0   1   0   1   0   2   2   1   0   1   1   1   1   2   1   0   1   1   1   1   1   1   1   1   2   1   1   1   1   0   1   2   1   1   1   1   0   1   0   1   2   1  -1   2   1   1   1   2   1   1   1   0   0   0   0   0   1   1   0   1   1   1   1   1   1   2   0   0   1   1   0   1   2   1   2   1   1   2   1   1   2   2   0   1   1   1   1   1   0   1   1   1   0   0   2   0   2   1   0   1   1   1   1   0   0   2   0   2   1   0   1   1   2   1   1   0   0   2   1   0   1   1   1   0   0   2   1   2   2   1   1   2   1   2   0   1   2   1   2   1
PZA02748_3             1   2   1   1   1   0   1   0   2   1   1   1   2   2   2   1   1   0   0   1   1   0   1   2   1   1   0   0   1   1   2   1   2   2   2   1   1   1   0   0   1   2   1   2   1   1   1   1   1   2   1   1   0   0   1   1   0   2   1   0   0   1   2   1   2   2   0   2   2   1   1   1   1   2   1   1   1   1   1   1   0   1   1   1   0   2   2   2   1   2  -1   1   1   1   1   2   1  -1   1   1   1   0   1   1  -1   1   1   1   1   1   2   1   0   0   1   0   1   0   1   2   1   1   1   1   1   1   0   1   2   1   1   0   1   1   0   1   0   0   1   0   1   0   2   2   1   0   1   1   1   1   2   1   0   1   1   1   1   1   0   1   1   2   1   0   1   1   0   1   1   1   1   1   1  -1   1   0   1   2   1   2   2   0   1   1   2   1   1   1   0   0   0   0   0   1   1   0   1   1   1   1   1   1   2   0   0   1   1   0   1   2   1   2   1   1   2   1   1   2   2   0   1   1   1   1   1   0   1   1   1   0   0   2   0   2   1   0   1   2   1   1   0   1   2   0   2   1   0   1   1   2   1   1   0   0   2   1   0   1   1   1   0   0   2   0   2   2   1   1   2   1   1   0   1   2   1  -1   1
PHM4203_11             1  -1   1   1   1   0   1   0   2   1   1   1   2   2   2   1   1   0   0   1   1   0   1   2   0   1   0   1   1   2  -1   1   2   2   2   1   1   1  -1   0   1   2  -1   2   1   1   1   1   1   1   2   1   0   0   1   1   0   1   1   0   0   1   2   1   2   2   0   2   2   1   1   1   2   2   1   1   1   1   1   2   0   1   1   1   0   2   2   2   1   2   2   1   1   1   1   0   1   1   1   1   1   0   1   1   0   1   1   1   1   1   2   1   0   0   1   0   1   0   1   2   1   1   0   1   1   1   0   1   2   1   1   0   1   1   1   1   0   0   1   0   1   0   1   2   1   0   1   1   1   1   2   1   0   1   1   1   1   1   1   1   1   2   1   0   1   1   0   1   1   1   1   2   2  -1   2   0   1   2   2   2   1  -1   1   1   2   1   1   1   1   0   0   0   1   2   1   1   1   1   1   1   1   2   2   0   0   1   1   0   1  -1   1   2   1   1   2   1   1   2   2   0   1   1   1   1   1   0   1   2   1   0   0   2   0   2   1   0   1   2   1   1   0   1   2   0   2   1   0   1   1   2   1   1  -1   0   1   1   0   1   1   0   0   0   2   0   2   1   1   1   2   0   1   0   2   2   1   2   1
PZB01454_1             1  -1   1   1   1   0   1   0   2   1   1   0   2   2   2   1   1   0   0   1   2   0   1   2   0   1   0   2   1   2   2   1   2   1   2  -1   1   1   0   0   1   2   1   2   1   1   0   1   1   1   2   2   0   0   1   1   0   1   1   0   0   1   2   1   2   1   0   2   2   1   1   1   2   2   1   2   1   1   1   2   1   1   1   1   0   2   2   2   1   2   2   1   1   1   1   1   1   1   1   1   1   0   1   1   0   1   1   1   1   0   2   1   0   0   1   0   1   0   1   2   1   1   0   1   1   1   0   1   2   1   1   0   1   1   1   1   0   0   1   0   0   0   1   2   1   0   1   1   1   1   2   1   0   1   1   1   1   1   1   1   1   2   1   0   1   1   0   1   1   1   1   2   2   0   2   0   1   2   2   2   1   0   1   1   2   0   1   1   1   0   0   1   1   2   1   1   1   1   1   1   0   2   2   1   0   2   1   1   2   2   1   2   1   1   2   1   1   2   2   0   1   1   1   1   1   0   1   2   1   0   0   2   0   2   1   0   1   2   1   1   0   1   2   1   2   1   0   1   1   2   1   1   0   0   1   1   0   1   1   0   0   0   1   0   2   1   1   0   2   0   1   0   2   2   1   2   1
PZA00951_1             2  -1   1   1   2   1   1   0   2   1   1   0   2   2   2   1   1   0   0   0   2  -1   0   2   0   1   0   2   1   2  -1   1   2   1   2   0   1   1   0   0   1   2   0   2   1   1   0   1   1   1   2   2  -1   1   1   1   0   1   1   0   0   0   2   1   2   1   1   2   2   0   1   1   2   2   1   2   1   1   1   2   1   1   1   1   0   1   2  -1   1   2   2   1   2   1   1  -1   1   1   1   1   1   0   1   1   0   1   1   1   1   0   2   1   0   0   1   0   1   0   1   2   1   1   0   1   0   1   0   0   2   1   1   0  -1   1   1   1   0   0   1   0   0   0   1   2   1   1   1   1   1   1   2   1   0   1   1   1   1   1   2   0   2   2   1   0   1   1   0   1   1   1   2   2   2   0   2   0   1   2   2   2   1   0   0   1   2   0   1   1   1   0  -1   1   1   2   1   1   1   2   1   1   0   2   2   1   1   2   1   1   2   2   1   2   1  -1   2   1   1   1   1   0   1   0   1   1   1   0   1   2   1   0  -1   2   0   1   1   0   1   2   1   1   0   1   2   1   2   1   1   1   0   1   1   0   0   0   1   0   0   1   1   1   0   0   1   0   2   1   2   0   2  -1   1   0   2   2   1  -1   1
PZA03698_1             2   1   1   1   1   1   1   0   2   1   1   0   2   2  -1   1   1   0   0   0   2   0   0   2   0   1   0   2   1   2   2   1   2   1   2   0   1   1   0   0   1   2  -1   2   1   1   0   1   1   1   2   2   0   1   2   1   0   1   1   0   0   0   2   1   2   1   1   2   2   0   1   1   2   2   1   2   1   1   1   2   1   1   1   1   0   1   2   2   1   2   2   1   2   1   1   0   1   1   1   1   1   0   1   1   0   1   1   1   1   0   2   1   0   0   1   0   1   0  -1   2   1   1   0   1   0   1   0   0   2   0   1   0   1   2   1   1   0   0   1   0   0   0   1   2   1   1   1   1   1   1   2   1   0   1   1   1   1   1  -1  -1   2   2   1   0   2   1   0   1   1   1   2   2  -1  -1   2   0   1   2   2   2   1   0   0   1   2   0   1   1   1   0   0   1   1   2   1   1   1   2   1   1   0   2   2   1   1   2   1   1   2   2   1   2   1   0   2   1   1   1   1   0   1   0   1   1   1   0   1   2   1   0   0   2   0   2   1   0   1   2   2   1   0   1   2   1   2   1   1   2   0   1   1   0   0   0   1   0   0   1   1   1   0   0   1   0   2   1   2   0   1   0   1   0   2   2   1  -1   1
PZA00838_2             2  -1   1   1   1   1   1   0   2   1   1   0   2   2   2   1   1   0   0   1   1   0   0   2   0   1   0   2   1   2  -1   1   2   1   1   0   1   1   0   0   1   2  -1   2   1   1   0   1   0   1   1   1   0   1   2   1   0   1   1   0   0   0   2   1   2   1   1   2   2   0   1   1   2   2   1   2   1   1   0   2   1   1   1   1   0   1   2   2   1   2   1   1   2   1   1   0   1   1   1   1   1   0   1   1   0   1   1   1   1   0   2   1   0   0   1   0   1   0   1   2   1   1   0   1   0   2   0   0   2   0   1   0  -1   2   1   0   0   0   1   0   1   0   1   2   0   1   1   1   1   1   2   1   1   1   1   1   1   1  -1  -1   2   2   1   0   2   1   0   1   1   1   2   2   2  -1   2  -1   1   1   2   2   1   0   0   1   2  -1   1   1   1   0   0   1   1   2   1   1   1   1   1   1   0   2   2   1   1   2   1   1   2   2   1   1   1   0   2   1   1   1   1   0   1   0   1   1   1   0   1   2   1   0   0   2   0   2   1   0   1   2   2   2   0   1   2   1   2   1   1   2   0   1   0   0  -1   0   1   0   0   1   1   1  -1   0   1   0   2   1   2   1   1   0   1   0   2   2   1  -1   1
PZA01964_29            2   0   2   1   1   1   1   1   2   1   1   0   2   1   1   1   1   0   1   1   1   0   0   2   0   0   0   2   1   2   0   2   0   1   1   1   1   1   0   0   1   1   1   2   1   1   0   2   0   1   1   1   0   2   2   2   0   1   1   0   0   2   2   0   2   2   1   2   2   0   2   1   2   1   1   1   1   1   0   1   1   1   2   2   0   1   2   1   1   0   1   0   2   1   1   0   1   1   0   1   0   0   1   1   0   1   1   1   2   0   2   0   1   1   1   0   0   1   1   0   1   0   0   2   1   1   0   0   2   0   1   1   2   1   2   0   1   1   1   1   1   1   1   2   0   1   0   0   0   1   2   1   1   1   1   1   1  -1   1   0   1   2   1   0   2   1   2   1   1   1   2   2   2   2   1   1   1   1   2   2   1   0  -1   0   2   1   1   1   1   1   0   1   0   0   1   1   0   1   2   2   0   1   2   1   1   1   1   1   2   2   1   0   1   1   2   2   1   0   2   0   2  -1   1   1   1   1   1   1   1   1   1   2   0   2   1   0   1   1   1   2   0   1   2   2   0   0   2   2   0   1   0   1   2   1   0   1   1   1   0   2   0   1   1   1   0   1   2   1   1   1   0   0   2   2   0   0   1
PZD00036_2             2   0   1   1   1   0   1   1   0   2   2   0   2   0   0   1   0   0   2   2   1   2   1   2   0   2   0   1   0   1   0   2   2   0   2   1   0   0   0   0   1   1   0   0   2   2   1   0   0  -1   0   2   1   1   2   2   2   1   1   2   2   0   1   2   1   1   1   2   1   1   1   1   1   1   1   0   0   2   0   2   2   2   1   0   1   1   2   0   2   2   1   0   1   1   0   0   0  -1   1   1   2   0   1   1   1   2   2   2   2   0  -1   1   1   2   1   1   0   0   0  -1   1   1   1   1   0   2   0   1   1  -1   0   1  -1   2   1   0   1   0   0   1   1   2   2   2   0   0   1   1   2   0   0   1   0   1   2   1   1   2   0   0   2   2   2   1   1   2   1   1   0   1   1   2   1   0   0   2   0   1   1   0   1   0   1   2   1   1   2   1   2   2   0   1   1   2   1   2  -1  -1   0   2   1   1   1   1   0   0   1   2   2   1   1   0   1  -1   1   1   2   1   1   2   0   1   1   2   0   1   1   0   1   2  -1   2   1   1   1   1   1   2   2   0   1   1   2   0   1   2   1   2   2   1   0   1   1   0   1   1   0   1   0   0   2   1   1   2   0   0   0   0   1   1   2   0   1   0   0   0   0
PZA01386_3             2  -1   1   1   1   0   1   1   1   2   2   2   2   0   0   0  -1   1   2   2   1   2   1   2  -1   2   0   0   0   0  -1   2   2   0   1   1   0   0   0   0   1   1   0   0   2   2   1   0   0   1   0   2   1   2   2   2   2   1   1   2   2   0   1   1   1   1   1   2   0   1   1   1   1   1   1   0   0   2   1   1   2   2   1  -1   1   1   2   0   2   2   1   1   1   1   1   0   0   2   1   1   2   0   1   1   1   2  -1   2   2   0   0   1   0   1   1   1   0   0   1   2   1   2   1   1   1   2   0   2   1   1   0   1   2   2   1   1   1   0   1   1   1   2   2   1   0   0   1   1   2   1   0   2   0   1   1   2   1   2   0   0   1   2   2   1   1   0   0   1   0   2   1   1   1   0   0   1   0   1   1   0   1   0   1   1   0   1   2  -1   2  -1   0   1   1   1   1   2   0   2   0   2   1   1   1   2   1   0   2   2   1  -1  -1   0   1   2   1   1   1   1   1   2   0   1   2   2   1   1   2   0   1   2   2   2   2   0   1   1   1   2   1   0   1   0   2   1   2   2   1   2   2   1   1   1   1   0   2   1   1   1   0   0   2   1   2   2  -1   0   1   0   1   1   1   1   1   0   0   0   0
PHM9374_5              2   1   1   1   0   0   1   1   1   1   1   2   1   0   0   1   0   2   2   2   1   2   1   2   0   2   0   0   1   0   1   2   1   0   1   1   0   0   0   0   2   1   1   0   1   2   1   0   0   1   1   2   1   1   2   2   2   1   1   2   2   1   2   1   0   1   1   2   0   1   1   2   1   0   0   0   0   2   1   1   2   2   0   1   1   1   2   0   2   2   0   1   1   1   2   0   0   2   1   1   1   1   1   1   1   2   0   2   2   1   2   1   0   1   0   1   0   0   1   1   1   2   1   2   1   2   0   2   2   1   0   1   1   2   1   2   2   0   1   1   1   1   1   1   0   0   0   1   2   1   0   2   0   0   1   2   1   2   0   0   1   2   2   1   1   0   0   1   0   2   1   1   1  -1   0   1   0   1   1   0   1   0  -1   1   0   1   2   1   2   1   0   1   1   1   1   2   0   2   1   2   1   1   1   1   1   1   2   2   1   2   1   0   1   1   1   0   0  -1   1   2   1   1   2   1   2   1   1   0   1   2   2   2   1   0   2   1   1   1   1   0   1   1   2   1   2   1   1   2   0   1   1   1   1   0   2   1   2   0   1   1   2   1   2   1   0   0   1   0   1   2   1   1   1   0   1   0   0
PZA01999_3             2   1   1   1   0   0   1   1   1   1   0   2   1   0   0   0   0   2   2   2   1   2   1   2   0   2   0   0   1   0   0   2   1   0   1   1   0   0   0   0   2   1   1   0   1   2   1   0   0   1   1   2   1   1   2   2   1   1   1   2   2   1   2   1   0   1   1   2  -1   1   1   2   1   0   0   0   0   1   1   1   2   2   0   1   1   0   2   0   2   2   0   1   1   1   2   1   0   2   1   1   1   1   1   1   1   2   0   2   2   1   2   1  -1   1   0   1   0   0   1   1   1   2   2   1   1   2   0   2   2   1   1   1   1   2   1   2   2   1   1   1   2   1   1   1   0   0   0   1   2   1   0   2   0   0   1   2   1   2   1   0   1   2   1   1   1   0   0   1   0   2   2   1   1   0   0   1   0   1   1   0   1   1   2   1   0   1   2   1   1   1   0   1   1   1   1   2   0   2   1   2   1   0   1   1   2   1   2   2   0   2   1   0   1  -1   2   0   0  -1   1   2   2   1   2   1   2   1   1   0   1   2   2   2   1   0   2   1   1   0   1   0   0   1   2   1   2   1   2   2  -1   1   2   1   1   1   2   1   2   0   1   1   1   1   2   1   0   0  -1   0   0   2   1   1   1   1   1   0  -1
PHM229_15              2   1   1   1   0   0   1   1   1   1   0   2   1   0   0   0   0   2   2   1   1   2   1   2   0   2   1   1   1   0   0   2   1   0   1   1   0   0   0   0   2   1   1   0   1   2   2   0   0   1   1   2   0   1   2   2   1   1   1   2   2   1   2   1   0   1   1   2   0   1   1   1   1   0   0   0   0   1   1   1   2   2   1   1   2   0   1   0   2   2   0   1   2   1   2  -1   0   2   1   1   1   1   1   2   1   2   0   2   2   1   2   1   0   1   0   1   0   0   1  -1   1   2   2   1   1   2   0   2   2   1   1   1   2   2  -1   2   2   1   1   1   2   1   1   1   1   1   0   1   2   1   0   2   0   0   1   2   1   2  -1  -1   1   2   1   1   1   0   0   1   0   2   2   1   1  -1   0   1   0   1   2   0   1   1   2   1   0   1   2   1   1   1   0   1   1   1   1   2   0   2   1   2   1   0   1   1   2   1   2   2   0   2   1   0   1   2   2   1   0   0   1   2   2   1   2   1   2   2   1   0   1   2   2   2   1   1   1   1   1   0   1   0   0   1   2   1   2   1   2   2   0   1   2   1   2   1   2   1   2   0   1   1   1   1   2   1   0   0   1   0   0   2   1   1   1  -1   1   0   0
PZA02397_1             2  -1   1   1   0   1   0   1   1   1   0   2   1   0   0   1   0   2   2   1   1   2   1   2   1  -1   1   1   0   1  -1   2   1   0   1   1   0   1   0   0   2   1   1   1   1   1   2   0   1   1   1   2   0   0   1   1   1   1   1   2   1   1   2   1   0   1   1   2   0   0   1   1   2   0   0   0   0   1   1   1   1   2   1  -1   2   0   1   0   2   1   0   1   2   1   2   1   1   1   1   1   1   1   1   1   1  -1   0   2   2   1   2   1   1   1   0   1   1   0   1  -1   1   2   0   1   1   2   0   1   2   1   1   1  -1   2   1   1   2   2   1   1   2   1   2   1   1   1   0   1   0   2   0   2   0   0   0   1   1   2  -1   1   1   2   1   0   2   0   0   1   0   2   2   1   2  -1   1   1   0   0   2   1   1   1   2   1   0   1   2   1   1   0   0   1   0   1   1   1   0   2   2   1   1   1   1   1   2   1   1   2   0   2   0   0   2  -1   2   1   0   0   0   2   2   0   2   1   2   1   1   0   1   2   2   2   1   1   1   1   1   0   1   0   0   1   2   0   1   1   2   2   0   1   1   1   1   1   2   1   2   0   1   1   0   1   2   1   1   0   1   0  -1   2   1   1   1   1   1   1   1
PZA02235_14            2   1   1   1   0   1   0   1   1   1   0   2   1   0   0   1   0   2   2   1   0   2   1   2   1   2   1   1   0   1   0   2   1   0   1   1   0   1   0   0   2   1   1   1   1   0   2   0   1   1   1   2   0   0   1   1   1   1   2   2   1   1   2   1   0   1   1   2   0   0   1   1   2   0   0   0   0   1   1   0   1   2   1   2   2   0   1   0   2   1   0   1   2   1   2   1   1   1   1   1   2   1   1   1   1   2   0   2   2   1   2   1   1   1   0   1   1   0   1   1   1   2   0   1   1   2   0   2   2   1   1   1   2   2   1   1   2   2   1   1   2   1   2   1   1   1   0   1   0   2   0   2   0   0   0   1   1   2   1   1   1   2   1   0   2   0   0   1   0   2   2   1   2   0   1   1   0   1   2   1   1   0   2   1   0   1   2   1   1   0   0   1   0   1   1   1   0   2   2   1   1   1   1   1   2   1   1   2   0   2   0   0   2   2   2   1   0   0   0   2   2   0   2   1   2   1   1   1   1   2   2   2   1   1   1   1   1   0   1   0   0   1   2   0   1   2   1   2   0   1   1   1   1   2   2   1   2   0   1   1   0   1   2   1   1   0   1   0   0   2   1   1   1   1   1   1   1
PHM3896_9              1  -1   1   1   1   1   2   0   2   2   0   0   0  -1   1   1   0   2   2   0   1   0   2   0   1   0   0   2   1   0  -1   1   1   2   2   2   1  -1   1   1   1   2   2   1   2   1   2   1   1   2   2   1   0   0   2   1   1   0   2   1   1   1   2   1   0   1   1   1   0   1   1   1   1   1   2   1   0   1   1   2   1   1   1   1   2   0   0   0   0   1   2   1   1   1   1  -1   0   0   0  -1   2   1   0   2   1   0   1   1   0   0   2   1   2   1   2   2   2   1   1  -1   1   1   0   2   2   0   0   2   0   2   1   1  -1   0   0   0   0   1   1   0   2   1   1   2   0   1   1   2   1   1   2   1   1   2   1   0   1   1  -1  -1   1   1   2   0   0   0   1  -1   1   1   0   2   1  -1   1   1   0   0   1   2   1   2   0   1   0   2   2   1   1   1   1   0   1   0   1   0   1   1   1   1   1   1   1   1   0   1   2   1   1   1   1   2   1   1   0   0   0   1   2   1   1   2   1   0   2   1   0   2   0   0   2   2   1   0   1   1   1   0   0   1   1   1   2   2   2   1   2   0   2   0   1   1   0   0   1   1   1   2   2   1   1   2   0   0   0   0   2   1   1   1   1   0   0   1   0  -1   0
PZA01642_1             1   2   1   1   1   1   2   0   2   2   0   0   0   0   1   1   0   2   2   0   1   0   2   0   1   0   0   2   1   0  -1   1  -1   2   2   2   1   0   1   1   1   2   2   1   2   1   2   1   1   2   2   1   0   0   2   1   1   0   2   1   1   1   2   1   0   1   1   1   0   1   1   1   1   1   2   1   0   1   1   2   1   1   1   1   2   0   0   0   0   1   2   1   1   1   1   1   0   0   0   1   2   1   0   2   1   0   1   1   0   0   2  -1   2   1   2   2   2   1   1   2   1   1   0   2   2   0   0   2   0   2   1   1   2   0  -1   0   0   1   1   0   2   1   1   2   0   1   1   2   1   1   2   1   1   2   1   0   1   1  -1   1   1   1   2   0   0   0   1   1   1   1   0   2   1   2   1   1   0   0   1   2   1   2   0   1   0   2   2   1   1   1   1   0   1   0   1   0   2   1   1   1   1   1   1   1   0   1   2   1   1   1   1   2   1   2   0   0   0   1   2   1   1   2   1   0   2   1   0   2   0   0   2   2   1   0   1   1   1   0   0   1   1   1   2   2   2   1   2   0   2   0   1   1   0   0   1   1   1   2   2   1   1   2   0   0   0   0   2  -1   1   1   1   0   0   1   0   1   0
PHM4066_11             2  -1   1   1   1   1   2   0   2   2   0   0   0   0   1   1   0   2   2   0   1   0   2   0   1   0   0   2   1   0   0   1   1   2   2   2   1   0   1   1   1   2   2   1   2   1   2   1   1   1   2   1   0   0   2   1   1   0   2   0   1   1   2   1   0   1   1   1   0   1   1   1   1   1   1   1   0   1   1   2   1   1   1   1   2   0   0   0   0   1   2   1   1   1   1   1   0   0   1   1   2   1   0   2   1   0   1   1   0   0   2   1   2   1   2   2   2   1   1  -1   1   1   0   2   1   0   0   2   0   2   1   1   1   0   0   0   1   1   1   0   2   1   1   2   0   1   1   2   1   1   2   1   1   2   1   0   1   0  -1   1   1   1   2   0   0   0   1   1   1   1   0   2   1   2   1   2   0   0   1   2   1   2   0   1   0   2   2   1   2   1   1   0   1   0   1   0   1   1   1   1   1   1   1   1   0   0   2   1   1   1   1   2   1   2   0   1   0   1   2   1   1   2   1   0   2   1   0   2   0   2   1   2   1   0   2   1   1   0   0   1   1   1  -1   2   2   1   2   0   2   0   1   1   0   0   1   1   1   2   2   1   1   2   0   0   0   0   1   1   1   1   0   0   1   1   0   1   0
PZA00814_1             2   1   1   0   1   1   2   0   2   2   1   0   0   0   1   1   0   2   2   0   1   0   2   0   1   0   0   2   1   0   0   1   1   2   2   2   1   0   1   1   1   2   2   1   2   1   2   1   1   1   2   1   0   0   2   1   1   0   2   0   1   1   2   1   0   1   1   1   0   1   1   1   1   0   1   1   0   1   1   2   1   1   1   1   2   0   0   0   0   1   2   1   1   1   1   1   0   0   1   1   2   1   0   2   1   0   1   1   0   0   2   1   2   1   2   1   2   1   1  -1   1   1   0   2   1   0   0   2   0   2   1   2   1   0  -1   0   1   1   1   0   2   1   1   2   0   1   1   2   1   1   2   1   1   1   1   0   1   0  -1   1   1   1   1   0   0   0   1   1   1   1   0   2   1  -1   1   2   1   0   1   2   1   2   0   1   0   2   2   1   2   1   1   0   1   0   1   0   1   1   1   1   1   1   1   1   0   0   2   1   1   1   1   2   1  -1   0   1   0   1   2   1   1   2   1   0   2   1   1   2   0   2   1   2   1   0   2   1   1   0   0   1   1   1   2   2   1   1   2   0   2   0   1   1   0   0   1   1   1   2   2   1   1   2   0   0   0   0   0   1   1   1   0   0   1   1   0   1   0
PZA00048_1             2  -1   1   0   1   1   2   0   2   2   1   0   0   0   1   1   0   2   2   0   1   0   2   0   1   0   0   2   1   0   0   1   1   2   2   2   1   0   1   1   1   2   2   1   2   2   2   1   1   1   2  -1   0   0   2   1   1   0   2   0   1   1   2   1   0   1   1   1   0   1   1   1   1   0   1   1   0   1   1   2   1   1   1   1   2   0   0   0   0   1   2   1   1   1   1  -1   0   0   1   1   2   1   0   2   1   0   1   1   0   0   2   1   2   1   1   1   2   1   1   1   1   1   0   2   1   0   0   2   0   2   1   2  -1   0   0   0   1   1   1   0   2   1   1   2   0   1   1   2   1   1   2   1   1   1   1   0   1   0  -1   0   1   1   1   0   0   0   1   1   1   1   0   2   1  -1   1   2   1   0   1   2   1   2   0   1   0   2   2   1   2   1   1   0   1   0   1   0   1   1   1   1   1   1   1   1   0   0   2   1   1   1   1   2   1   2   0   1   0  -1   2   1   1   1   1   0   2   1   1   2   0   2   1   2   1   0   2   1   1   0   0   1   1   1   2   2   1   1  -1   0   2   0   1   1   0   0   1   1   1   2   2   1   1   2   0   0   0   0   0   1   1   1   0   1   1   1   0   1   0
PZA01292_1             2  -1   1   0   1   1   2   0   2   2   1   0   0   0   1   1   0   2   2   0   1   0   2   0   1   0   0   2   1   0   0   1   1   2   2   2   1   0   1   1   1   2   2   1   2   2   2   1   1   1   2   1   0   0   2   1   1   0   2   0   1   1   2   1   0   1   1   1   0   1   1   1   1   0   1   1   0   1   1   2   1   1  -1   1   2   0   0   0   0   1   2   1   1   1   1   1   0   0   1  -1   2   1   0   2   1   0   1   1   0   0   2   1   1   1   1   1   2   1   1   1   1   1   0   2   1   0   0   2   0   1   1   2  -1   0   0   0   1   1   1   0   2   1   1   2   0   1   1   2   1   1   2   1   1   1   1   0   1   0  -1   1   1   1   1   0   0   0   1   1   1   1   0   2   1  -1   1   2   1   0   1   2   1   2   0   1   0   2   2   1   2   1   1   0   1   0   1   0   1   1   1   1   1   1   1   1   0   1   2   1   1   1   1   2   1  -1   0   1   0   1   2   1   1   1   1   0   2   1   1   2   0   2   1   2   1   0   2   1   1   0   0   1   1   1   2   2   1   1   2   0   2   0   1   1   0   0   1   1   1   2   2   1   1   2   0   0   0   0   0   1   1   1   0   1   1   1   0   1   0
PZA00007_1             2  -1   2   0   1   1   1   1   1   1   2   0   1   1   1   2   1   2   2   1   0   0   2   0   2   1   0   1   1   2   0   1   1   1   2   2   0   1   2   1   0   1   1   0   2   1   2  -1   1   1   1   0   0   1   2   1   1   0   0   0   0   1   1   1   0   1   0   1   0   1   1   1   0   1   1   0   0   1   1   2   1   1   1   1   2   1   2   1   0   2   1   2   1   0   1   0   1   1   1   1   1   1   1   1  -1   0   1   1   1   0   2   0   1   0   0   2   2   1   0   1   2   0   1   2   2   1   0   2   1   1   2   0  -1   2   1   1   2   0   2   0   1   2   0   1   0   1   0   2   1   2   2   1   1   1   1   1   1   0  -1   0   1   2   1   1   1   0   0   1   1   1   0   1   0   0   1   1   1   0   2   1   1   2   1   0   0   2   1   1   1   1   2   1   2   1   1   1  -1   1   2   0   1   0   2   1   1   1   2   1   1   2   0   1   0  -1   0  -1   1   1   0   1   2   1   0   1   1   2   0   2   0   2   0   2   1   0   2   2   2   0   1   1   0   1   2   1   1   1   2   1   2   0   1   1  -1   0   1   1   0   1   1   1   2   2   1   2   1   1   1   1   1  -1   0   1   2   2   1   1   0
PZA01001_2             1  -1   2   0   0   1   1   1   1   1   2   0   1   1   1   2   1   1   1  -1   0   0   2   0   1   1   0   1   1   2  -1   1   1   1   2   2   0   1   2   2   0   0   1   1   2   1   2   1   1   1   1   0   1   1   2   1   0   0   0   0   0   1   1   1   0   1   0   1   0   1   1   1   0   1   0   0   0   1   1   2   1   1   1  -1   2   1   2   1   0   2   1   2   0   0   1  -1   1  -1   1   2   1   2   1   1   1   1   1   1   1   0   0   0   1   0   0   2   1   1   0  -1   1   0   1   1   2   1   0   2   1   1   2   0  -1   2   1   1   2   1   2   0   1   2   0   1   0   1   0   2   1   2   2   1   1   1   1   1   1   0   1   0   1   2   1   1   0   0   0   1   0   0   0   1   0  -1   1   1   1   0   2   0   2   2   1   0   0   0   1  -1   1   1  -1   1   2   1   1   1   1   1   2   0   0   0   2   1   1  -1   2   0   1   2   0   1   0   1   0   2   1   1   0   0   2  -1   0   1   1   2   0   2   0   1   1   2   1   1   2   2   1   0   2   1   0   1   2   0  -1   2   1   1   2   0   2   1   1   0   1   1   0   1   1   1  -1   1   1   2   1   1   1   1   1  -1   1   1   2   2   1   1   0
PHM3844_14             1  -1   2   0   0   1   1   1   1   1   2  -1   1   1   1   2   1   1   1   1   0   0   2   0   1   1   0   1   1   2   0   1   1   1   2   2   0   1   2   2   0   0  -1   1   2   1   2   1   1   1   1   0   1   1   2   1   0   0   0   0   0   1   1   1   0   1   0   1   0   1   1   1   0   1  -1   0   0   2   1   2   1   1   1   2   2   1   2   1   0   2   1   2   0   0   1   0   1   1   1   2   1   2   1   1   1   1   1   1   1   0   0  -1   1   0   0   2   1   1   0   2   2   0   1   1   2   1   0   2   1   1   2   0  -1   2   1   1   2   1   2   0   1   2   0   1   0   1   0   2   1   2   2   1   1   1   1   1   1   0   1   0   1   2   1   1   0   0   0   1   0   0   0   1   0  -1   1   1   1   0   2   0   2   2   1   0   0   0   1   1   1   1   2   1   2   1   1   1   1   1   2   0   0   0   2   1   1   1   2   0   1   2   0   1   0   2   0   2   1   1   0  -1   2   1   0   1   1   2   0   2   0   1   1   2   1   1   2   2   2   0   2   1   0   1   2   0   1   2   1   1   2   0   2   1   1   0   1   1   0   1   1   1   2   1   1   2   1   1   1   1   1   1   1   1   2   2   1   1   0
 
!*****************************Phenotypic Data******************************************
!-100.0 is resevred for missing phenotype
ERAsp	1.284034967	1.530201668	1.413765401	1.4668183	1.373019702	1.622617434	1.386100613	1.461114764	1.57577666	1.689233936	1.693070347	1.31445829	2.311098698	1.212548477	1.201296586	1.823966394	1.82068696	1.671458026	1.662989083	1.609374611	1.616041991	1.773246988	1.933864039	1.592741827	1.57040014	1.630320998	0.947106782	1.122495264	1.306011569	2.036948338	1.544752408	1.62940208	1.888830054	1.497159092	0.947769808	1.769414849	2.000953931	1.307558807	1.21784192	1.518167028	1.178659161	1.423408293	1.12107406	1.312494111	1.364933197	1.15797068	1.378714606	1.236818347	1.674884526	1.044207923	1.162714994	1.672748659	1.383812076	0.987382314	1.331938383	1.471454998	1.230112235	1.224414421	1.641810198	1.669401915	2.045503177	1.281613703	1.158976526	1.83291659	1.693143706	0.936369609	1.188461268	1.739005361	1.050786372	1.710430473	1.116917402	1.555612533	1.56997365	1.946576136	1.440000349	1.316431228	2.176786602	1.32224399	1.048982707	1.501675823	1.674028382	2.440681448	1.564432495	1.588313616	1.527855111	1.207157353	1.311776718	1.340090409	2.678331227	1.362363617	1.248873585	1.134620277	1.528081941	1.842967292	1.517571775	1.317422308	1.512775212	1.189831489	1.70456778	1.443776802	1.621224477	1.202295287	1.429501313	1.689576503	1.144096748	2.311014824	1.26044059	2.201545966	1.297887623	1.285361698	1.570682382	1.330539708	1.173661539	1.569744954	1.873158522	1.39152175	0.873741091	1.294427167	2.368742746	1.647935097	2.043844622	1.451988983	1.784289059	1.147254798	1.722242014	1.440575166	1.104282036	1.198385647	1.861782391	1.292623212	1.464377876	1.318190067	1.316431856	1.392576743	1.489561737	1.710032433	1.028506527	1.310927819	1.709652726	1.940447457	1.814924473	1.207987236	1.910225174	1.238147056	1.537734678	1.336281016	1.20062923	1.287092995	1.556927886	1.286171473	1.148877354	1.170941363	1.227234564	1.197729694	1.320779235	0.974418991	1.608479541	1.572625733	0.94486664	1.254669891	0.910942096	1.612754475	1.502975751	1.293413219	1.242548179	1.52537538	1.520152342	1.519670574	1.144905837	1.345295191	1.224831175	1.898981877	1.77599264	2.001828222	1.213758187	1.423403412	1.45071008	1.810197139	1.311254556	1.097728426	1.535224422	1.459797111	1.205614031	1.054163036	1.806978964	1.295887337	1.310933034	1.611840875	1.372847345	1.291403251	1.464032884	2.355143782	1.344205742	1.187287933	1.50416374	1.252071753	1.231452169	1.713827798	1.668701181	1.324862717	1.304562813	1.30812866	1.849826924	0.901614647	1.655298889	1.671762941	1.451201161	1.14775718	1.449675341	1.385890248	1.253601392	2.081962175	1.54379738	1.906659864	1.318961345	1.275095092	1.656532405	1.663537395	1.340794678	1.492557234	1.312630242	1.212221299	1.969912162	1.331381754	1.536502017	1.708050036	1.099737672	1.223879904	1.473646333	1.413106596	1.667416442	1.924518602	1.395723337	1.665889691	1.34156225	1.696839847	1.564422504	1.273801249	1.820824403	1.253849667	1.211994305	0.931511712	2.08657877	1.372448631	1.527303545	1.413221216	1.029352883	1.826117932	1.498245864	1.28930721	1.651662129	1.177686184	1.250599423	1.309218769	1.810319641	1.259194738	1.477660228	1.465240408	2.121114559	1.201070522	1.386628602	1.630547315	1.231365874	1.11931708	1.21583901	2.354280608	1.519208115	1.27665646	1.438428427	1.516636727	1.145933252	1.675946562	1.016228072	1.160605563	1.554724328	1.301244305	1.539074283
