# Supplementary material for: Genome-Wide Association Study and QTL Mapping Reveal Genomic Loci Associated with Fusarium Ear Rot Resistance in Tropical Maize Germplasm
Source: G3 (Bethesda). 2016 Oct 13;6(12):3803–15. doi: 10.1534/g3.116.034561 (PMC5144952; doi:10.1534/g3.116.034561)
Supplement: Supplemental Material [file supp_g3.116.034561_FileS6.zip › File S6.bip]

!**********************Note: lines staring with "!" are remarks and will be ignored in the program********************
!*********************************General Information**********************************
!Assuming F1 = P1 x P2, populations available in QTL IciMapping are: 
!  1, P1BC1F1 = P1 x F1, the first backcrossing where P1 is used as the recurrent parent;
!  2, P2BC1F1 = P2 x F1, the first backcrossing where P2 is used as the recurrent parent;
!  3, F1DH, F1-derived doubled haploids; 
!  4, RIL or F1RIL, recombination inbred lines through the repeated selfing of F1;
!  5, P1BC1RIL, recombination inbred lines through the repeated selfing of P1BC1F1;
!  6, P2BC1RIL, recombination inbred lines through the repeated selfing of P2BC1F1;
!  7, F2, the selfing generation of F1;
!  8, F3, the selfing generation of F2;
!  9, P1BC2F1, the second backcrossing where P1 is used as the recurrent parent; 
! 10, P2BC2F1, the second backcrossing where P2 is used as the recurrent parent;
! 11, P1BC2RIL, recombination inred lines through the repeated selfing of P1BC2F1; 
! 12, P2BC2RIL, recombination inred lines through the repeated selfing of P2BC2F1; 
! 13, P1BC1F2, the selfing generation of P1BC1F1; 
! 14, P2BC1F2, the selfing generation of P2BC1F1; 
! 15, P1BC2F2, the selfing generation of P1BC2F1; 
! 16, P2BC2F2, the selfing generation of P2BC2F1; 
! 17, P1BC1DH, P1BC1F1-derived doubled haploids; 
! 18, P2BC1DH, P2BC1F1-derived doubled haploids; 
! 19, P1BC2DH, P1BC2F1-derived doubled haploids; 
! 20, P2BC2DH, P2BC2F1-derived doubled haploids; 
   1      !Indicator: 1 for mapping; 2 for simulation
   7      !Mapping Population (see remarks above)
   1      !Mapping Function (1 for Kosambi; 2 for Haldane; 3 for Morgan)
   2      !Marker Space Type (1 for intervals; 2 for positions)
   1      !Marker Space Unit(1 for centiMorgans; 2 for Morgan)
  11      !Number of Chromosomes (or Linkage Group)
 273      !Population size of the mapping population
   1      !Number of traits
 
!***********************Information for Chromosomes and Markers************************
!Chromosome      NumMarkers in each chromosome 
Chromosome1                 11
Chromosome2                  7
Chromosome3                  5
Chromosome4                 12
Chromosome5                 11
Chromosome6                  8
Chromosome7                  5
Chromosome8                 11
Chromosome9                 11
Chromosome10                 7
Chromosome11                 5
!Linkage map (Marker name followed by position or the interval length)
csu1138_4             1     0.000
PHM2187_34            1     2.470
PZA02135_2            1     4.690
PHM5622_21            1    13.810
PZA01462_1            1  1013.810
PZA00664_3            1  2013.810
PZA03064_6            1  2031.210
PZA00623_3            1  2082.930
PZA01068_1            1  2088.480
PHM1275_22            1  2093.520
PZA00856_2            1  2098.910
PHM10404_8            2     0.000
PZA03692_1            2    12.460
PZA00224_4            2    18.700
PHM793_25             2    42.340
PHM3668_12            2   108.540
PZA00803_3            2   173.950
PZB01103_2            2   201.780
zb21_1                3     0.000
PZA03070_9            3     2.350
PZA00667_2            3    18.550
PZA03735_1            3    43.590
PZA03647_1            3    51.680
PHM3963_33            4     0.000
PHM2518_28            4    13.830
PZA01122_1            4    16.200
PHM3112_9             4    37.540
PHM15427_11           4    39.280
PZA03564_1            4    46.210
PHM14618_11           4    89.410
PZA02289_2            4    91.180
PHM1684_20            4   103.460
PHM5599_20            4   117.450
PHM4125_11            4   130.340
PZA00282_19           4   145.370
PZA01570_1            5     0.000
PZB00054_3            5    15.620
PZA01523_1            5    35.560
PZA02113_1            5    48.960
PZB00869_4            5    58.170
PHM16854_3            5    61.410
PZA01349_2            5    69.680
PZA01693_1            5    74.760
PZA02068_1            5   141.670
PZA02015_11           5   151.880
PZA03339_2            5   165.210
PZA02478_7            6     0.000
PZA02436_1            6     5.490
PHM15251_3            6    12.990
PHM15251_5            6    15.420
PHM597_12             6    25.970
PHM4503_25            6    36.560
PHM2108_61            6    39.730
PZA00910_1            6    55.160
PZA00084_2            7     0.000
PZA02612_1            7     2.280
PZA02854_13           7    33.670
PHM3435_6             7    64.430
PZA00424_1            7    87.000
PHM4968_10            8     0.000
PZA00717_15           8     2.990
PZA01257_1            8     5.130
PZA02019_1            8    11.040
PHM4134_8             8    16.380
PHM934_19             8    21.960
PZA01049_1            8    30.710
PZA00951_1            8    50.050
PZA00706_16           8    59.620
PZA01316_1            8    71.120
PHM3312_23            8   101.370
PZD00036_2            9     0.000
sh1_12                9    12.340
PHM1218_6             9    15.030
PZA03416_7            9    30.240
PZA01999_3            9    43.790
PZB00959_1            9    48.230
PZB01899_1            9    53.550
PHM13183_12           9    57.840
PZA02325_4            9    66.790
PZA03670_1            9    92.190
PHM7916_4             9   115.840
PZA02221_20          10     0.000
PHM3631_47           10     5.410
PHM2828_83           10    15.240
PZA01877_2           10    40.790
PZA01292_1           10    49.770
PZA03605_1           10    91.030
PZA03603_1           10    93.520
PZA01931_17          11     0.000
PZA00680_3           11    59.230
PZA00309_1           11   154.170
PZA03613_1           11   213.890
PHM5529_7            11   293.190
 
!**********************************Marker Type*****************************************
!Marker type: 2 for P1; 1 for F1; 0 for P2; 12 for dominant markers showing the same markertype as the parent coded 2; 10 for dominant markers showing the same markertype as the parent coded 0; -1 for missing markers
csu1138_4              1  -1   2   2   1   0  -1   2   1   2   2   1   1   0   1   1   1  -1   2   1   0   1   1   0   0   2   1  -1   1   1   2   1   1   1   0   1   2  -1   2   1   2   1   1   2   1   1   1   1   2  -1   1   1   2   1   1  -1   0   1   1   0   0   1  -1   0  -1   2   2   2  -1  -1   2   1   1  -1   1   1   1   1   1   2   1  -1   2   1  -1   2   1   1   2  -1   1  -1   0   0   1   0   0   2   2  -1   0   1   1   1   0   1   1   1   0   2   1   0   2   2   0   1   0   2   1   1   1   1   2   1   1   1   1   1   0   0   0   2   2   1   0   2   1  -1   2   1   1   1   1   0   1   1   1   0   0   0  -1   2   0   2   1   2   1   1   1   1   0   2   1   1   2   1   0   2   0   0   1   2   0   2   1   0   0   1   1   2   1   2   0   0   0   1   2   2   1   2   1   2   0   2   1  -1   2   2  -1   2   1  -1  -1   2   1   1   2   0   2   0   2   1  -1   0  -1   2   2   2   2   2   0   2   0  -1   2   0   1   0   0   0   0  -1  -1   0  -1   0  -1   2   1   0   2  -1  -1   2   0  -1   1   1   2  -1   2   1   2   1   1   0   0  -1   0   2   0   1   2  -1   1   1   1  -1   2   1   0  -1   1
PHM2187_34             1  -1   1   2   1  -1  -1   2   1   2  -1   1   1  -1   1   1   1  -1  -1   1  -1   1   1   0  -1   2   1  -1   1   1  -1   1   1   1   0   1   2   1  -1   1  -1   1   1  -1   1   1   1   1   2  -1   1   1   2   1   1  -1  -1   1   1  -1  -1   1  -1  -1  -1   2   2  -1  -1  -1  -1   1   1   1   1   1   1   1   1   1   1  -1   2  -1  -1   2   1   1   2  -1   1   0   0   0   1   0   0   2   2  -1   0  -1   1   1   0   1   1   1   0   2   1   0   2   2   0   1   0   2   1   1   1   1   2   1   1   1   1   1   0   0   0   2   2   1  -1   2  -1   1   2   1   1   1   1   0   1   1   1   0   0   0   1   2   0   2   0   2   1  -1   1   1   0   2   1   1   2   1   0   2   0   0   1  -1   0   2   1   0   0   1   1   2   1   2  -1  -1   0  -1   2  -1   1  -1   1   2   0  -1  -1   1  -1  -1  -1   2   2   0  -1   2   1  -1   2   0   2   0   2  -1  -1   0  -1  -1   2   2   2   0  -1   2   0  -1  -1  -1  -1   0  -1  -1  -1   0   1   0   1   1   0   2  -1   0   2   2  -1   2  -1  -1   1   1  -1   1   2   1   2   1  -1   0  -1   0   0   2  -1   1  -1  -1   1   0  -1  -1  -1   1   0   0   2
PZA02135_2             1   0   1   2   1   0   0  -1   1  -1   1   1   1   0   1   1   1   0   2   1   0   1   1   0   0  -1   1   2   1   1   2   1   1   1   0   1  -1   1   2   1   2   1   1   1   1   1   1   1   2   0   1   1  -1   1   1   0   0   1   1   0   0   1   0   0  -1   2   2  -1  -1   0   2   1   1   1   1   1   1   1   1   1   1   1  -1   2   0  -1   1   1   2  -1   1   0   0   0   1   0   0   2  -1   1   0   1   1   1   0   1   1   1   0   2   1   0   2   2   0   1   0   2   1   1   1   1   2   1   1   1   1   1   0   0   0   2   2   1   0   1   1   1   2   1   1   1   1   0   1   1   1   0   0   0   1   2   0   1   0   2   1   1   1   1   0   2   1   1   2   1   0   2   0   0   1   2   0   2   1   0   0   0   1   2   1  -1   0   0   0   1   2   2   1   2   1   2   0   1   1   1   2   2  -1   2   1   0   1   2   1  -1   2   0  -1   0   2  -1  -1  -1  -1   2   2   2   2  -1   0  -1   0  -1  -1   0   0   0   1   2   1  -1   1   0   1   0  -1   2   1  -1   2   0   2   2   1   2   1   1  -1   1   2   1   2   1   1   0   1   1  -1   2  -1   1  -1   0   1  -1  -1  -1   2   1   0   0   2
PHM5622_21             1   0   1   2   1  -1   0   2   1   2   1   2   2   0   1   1   1   1   1   1   1   1   1  -1   0   2   1   2   1   1   1  -1   1   1   0   1   2   1  -1   1   1   1   1   1   1   1   1   1  -1   0   1   1   2   1   1   0   0   1   0   0   0   1   0   0  -1   1   2   2  -1   1   2   1   1   1   1   1   1  -1   1   1   1   1  -1   1  -1   1   1   1   1   0  -1   0   1   0   1   0   0   2   2   1   0   1   0   1   0   1   1   1   0   2   1  -1   2   2   1   1   0   2   1   2   1   1   2   1   1   1   1   1   0   0   0   2   2   0   0   1   1   1   2   1   1   1   1   0   1   1   1   0  -1   0   1   2   1   1   1   2   1   0   1   1   0   2   1   1   2   1   0   1  -1   0  -1   2   0   2   1   0   0   0  -1   2   1   2  -1   1   0  -1   1   2   1  -1   1   2   0   2   0   1   2  -1   0   2   2  -1   1   2   1   1   2   0   2   0   2   1  -1  -1   0   0   2   2   2  -1  -1   2   0  -1  -1  -1   2   0   0   1   2   0  -1   0   1   1  -1   1  -1   0   1  -1   2   2  -1  -1   1  -1   2  -1   2   1   2   1   1   0   1   1   1   2  -1   1   2  -1   1   1   2   0   2   1   0  -1   2
PZA01462_1             0   1   1   1   1   1   1   2   0   1   2   1   1   1   1   1   1   1   1   0   1   0   0   0   1   1   1   1   0   1   1   2   1  -1   1   0   1   1  -1   2  -1   0   1   2   0   1   1   1   2   1   1   1   1   1   1   0   2   1   2   1   1   2   1   1   1   0  -1   1   2   2   2   1   1   1  -1   0   1   0   2   1   2   1   1  -1   2   0   1   1  -1   1   1   1   1   2   1   1   0   1   2   2  -1   1   1   1   1   1   1   1   0   2   2   1   1   2   2  -1   1   1   1   2   1   1   0   2   1   2   1   1   1   1   1   1   1   2   2   2   2   1   1   1   2   0   2   1   1   1   1   1   1   1   1   2   2   2   2   1   1   1   1   1   0   0   0   1  -1   1   1   1   1   2   1   0   1   1   1   1   1   1  -1   0   2   1   2  -1   2   1   2   0   1   2   0   2  -1   2   0   2   0   1  -1   1  -1  -1   2   1   1   2   1   0  -1   0   0   2  -1   0   2   2   2   2   0   2  -1   1  -1   2  -1  -1  -1   2  -1   2   0  -1   2   1   2   1  -1   2   1  -1   2   2   2   1   0   1   0   1   2  -1   1   1   2   0   2   2  -1   2  -1   2   0  -1   0   2   1   0   0  -1  -1   1  -1  -1  -1
PZA00664_3            -1   1   1  -1  -1  -1  -1   2   0   0   1   1  -1   0   1   1   1   1   1  -1   1   1   1   0  -1   1   1   1   0   1   0  -1   1   1   0   1   1  -1   1  -1   1   1   1   0  -1   0  -1   0   1   1  -1   0  -1   0  -1  -1  -1  -1   0   1   2  -1   1   0   2   1  -1   1   1   1   0   0  -1  -1   1   1  -1  -1   0   1   1  -1   1   1   1   0   1   1   1   1   1  -1   0   0   1   0   1   1  -1   1  -1   1   1   1   1  -1   0  -1   1   1   2  -1   2   2   1   1   0  -1   0   1   1   1   1   1   1   1   1   0   0   1   1   1   2   0   2   1   2   2   0   0   0   0   1   1   0   1   1   0  -1   1   1  -1   1  -1   1   2   1   0   1   1   1   1   1   1  -1  -1   1   1   1   0   2   1   1   2   1   1   2   0   0   1   1   2   1   0   0  -1   1  -1  -1   1  -1   2  -1   0   0   1   2   1   0   2   0   1  -1  -1   1  -1   2   0   2   1  -1  -1  -1   0   0   1   1  -1  -1   1   2  -1   2   1   1   1  -1   2   2   0  -1   2   1   0   2   1  -1   1   2   0   1  -1   1   2  -1   2   1   0   2   1   1   1   1   1  -1   0  -1   0  -1   0   2   1   2  -1  -1   0  -1   0   1  -1   2  -1  -1
PZA03064_6             2   1   0   1   2   0   2   2   1   0   1   1   2  -1   1   1   1   1   1   1   1   0   1  -1   0   1   0   1   0   1   0   2   0   1   1   2  -1   2   1   1   1  -1   1   1   1   1   1   0   2   2   2   0   2   0   1   2   1   2   0   2   2   2  -1  -1  -1   2   2   1   1   2   1   0   1   1   1   2  -1   2  -1   1   1  -1   0   1   1  -1   1   1   1   1   1   2   1   0   0   0   2   1   1   1   1   0   1   1   1   2   0   2   1   1   1   1   2   2   1   1   0   2  -1   1   1   1   1   0   1   0   0   0   1   1   2   1   2   1   2   1   1   2   0   0   1   1   1   1   0   2   1   1   2   1   2   1   1   0   1   2   1   0   1   2   0   1   2   1   2   1   1   1   1   0   2   1   1   2   1   1   2   0   0   1   1   2  -1   0   2   2   1   1   1   1   2   2   0   0   0   1  -1  -1   2   2  -1  -1  -1   2   1   0   2   1   2   1   0  -1  -1   0   0  -1  -1  -1   0   0   0   0  -1   2  -1   2   2   2  -1   0   1  -1  -1   0   2   1   2   1   2   0   1   1  -1  -1   2  -1   1   0  -1  -1   2   2   1   0   1   0   0   0  -1   1   2   1   0  -1   1   0   2   0   0   2  -1  -1   1
PZA00623_3             2  -1   0   1   2   1   1   0   2   0   1   1   1   1   1   1   2   1   2   1   1   0   0   1   0   1   0   0   2   1   1  -1   0   1   1   0   1   1   1   1   1   1   2   0   1   1   1   0   1   2   2   0   1  -1   0   1   1   1   0   2   2   2   1   1   1   2   0   1   2   0   1   0  -1  -1  -1   2   1   2   1   1   1   1   1  -1   2   2   1   1   1   1   2   2   2  -1   2   1   1   1   0  -1   0   0   0   0   2   1   1   1   2   1   1   0   2   2   2   1   1   1   2   2   1   0   2   1   1   0   1   1   2   1   1   1   1   2   1   1   0   1   2   1   1   2  -1   2   0   1  -1   0  -1   0   1   1   1   2   1   2   0   1   1   1   0   1   1   1   0   0   0   0   0   1   1   2  -1   1   1   1   0   2   1   2   1   1   0  -1   2   0   1   0   1   1   0   2  -1   2   0   2   1   2  -1   2   0  -1   0   2   2   0   0  -1   2  -1   0   0  -1   0   1   2   2   0   1   2   0   1  -1  -1   0   1   0   0   0   0  -1  -1   1   1   2   0   2   2  -1  -1   2   2  -1  -1   0   1   1   2   2   2   1  -1  -1   0   1  -1  -1   0  -1   0   2   1   0  -1   2  -1  -1   2  -1   1   0  -1  -1
PZA01068_1             2  -1   0   1   2   1   1   0   2   0   1   1   1   1   1   1  -1   1  -1   1   1   0   0   1   0   1   0  -1   2   1   1   2   0   1   1   0   1   1   1   1   1   1   2  -1   1   1   1  -1   1  -1   2   0   1   0   1   1   0   1   0   2   2   2   1   1   1   2   0  -1   0   0   1   0  -1   1   1   2   1   2   1   1   1   1   1   1   2  -1   1   1   1   1  -1   2   2   2   2   1   1   1  -1   1   0   0   0   0   2   1   1   1   2   1   1   0   2   2   2   1   1   1   2   2   1   0  -1   1   1   0   1   1   2   1   1   2   1   2   1   1   0   1   2   2   1   2   1   1   0   1   2   0  -1   0   1   1   1   2   1   2   0   1   1   1   0   1   1   1   0   0   0   0   0   1   1   2   1   1   1   1   0   2  -1   1   1   1   0  -1   2   0   1   0   1   1   0  -1   0   0   0   2   0   0  -1   2   0  -1   0   2   2   0   0  -1   1  -1   0   0   0   0   1  -1   2   0   1   2  -1  -1   1  -1   0   2   2   0   0   0  -1  -1   1   1   2   1  -1   2  -1   0   2  -1   1   1   1   2   1  -1   1   2   1   1  -1   0   2  -1  -1   0   1   1   2   1   0   2   2   2   1   2   2   1  -1  -1   0
PHM1275_22             2  -1   0   1  -1   1   1  -1   2   0   1   2   1   1   1   1  -1   1  -1   1   1   0   0   1   0   1   0  -1   2   1   1   2   0   1   1   0   1   1   1   1   1   1   2  -1   1   1   1   0   1   2   2   0   1   0   1   1   0   1   0   2   2   2   1   1   1   2   0  -1   1   0   1   0   0   1   1   2   1  -1   1   1   1  -1   1   0   2   2  -1   1   1   1   2   2   2   2   2   1   1   1   0   1   0   0   0   0   2   1   1   1   2   1   1   0   2   2   2   1   1   1   2   2   1   0   2   1   1   0   1   1   2   1   1   2   1   2   1   1   0   1   2   2   1   2   1   1   0   1  -1   0  -1   0   1   1   1   2   1   2   0   1   1   1   0  -1   1   1   0   0   0   0   0   1   1   2   1   1   1   1   0   2  -1   1   1   1  -1   1   2   0   1  -1   1   1   0   2  -1   2   0   2   1   2   1   2   2  -1   0  -1   2   1   0   1   0   1   0   0  -1   0   1   1   2   0   1   2  -1  -1   1   0   2   2   2   0  -1   0   1  -1   1   1   2  -1  -1  -1   1   1   2   2   1   1   1   0   1   2   1  -1   0   1   1   0  -1   1   1   0   2  -1  -1   1   0  -1   2   0  -1  -1   2   1   0   2   0
PZA00856_2             2   0   0   1  -1   1   1   0   2   0   1   2   1   1   1   1   2   1   2   1   1   0   0   1   0   1   0   0  -1   1   1   2   0   1   1   0   1   1   1   1   1   1   2   0   1   1   1   0   1   2   2   0   1   0   1   1   0   1   0   2   2   2   1   1   1   2  -1   0  -1   0   1   0   0   1   0   2   1  -1   2   1   1   1  -1  -1  -1  -1  -1   1   1   1  -1   2   2   2   2   1   1   1   0   1   0   0   0   1   2   1   1  -1   2   1   1   0   1   2   2   1   1   1   2   2   2   0   2   1   1   0   1   1   2   1   1   2   1   2   1   1   0   1   2   2   1   2   1   1   0   1   2   0   2   0   1   1   1   2   1   1   0   1   1   1   0   1   1  -1  -1   0   0   0  -1   1   1  -1   1   1   1   1   0   2   1   1   1  -1  -1   2   2   0   1  -1  -1   1   0   2   2   2   0   2   0   0   2   2   0   2   0   2   2   1   0   0   2  -1   0   0  -1   0  -1  -1   2   0   1  -1  -1  -1  -1  -1  -1  -1   0   0  -1   0  -1  -1  -1   1   2  -1  -1   2  -1   2   2  -1   1   1  -1  -1   1   2   1   0   0  -1  -1   0  -1   0  -1   0  -1  -1  -1   1  -1   2   2  -1   1   2   2   1  -1   1  -1
PHM10404_8             1   1   1   0   1   0  -1   1   1  -1   1   1   1   1   1   0   0   1   0   1  -1   1   1   1   1   0   2  -1   2   1  -1  -1  -1  -1   2   1   1  -1   1   0   1   1   1   0   1   0   1   1  -1   1   1  -1   1  -1  -1  -1   2   1   1   2   1   1   1   1   0  -1   1  -1  -1   1   0   1   1   1   1   1   1   1   1  -1  -1   2  -1   1   1  -1   1   1   1   1   1   0   1   0   1   1   1  -1   0   0   0   1   0   1   1   2   1   0   1   2  -1   1   1   2   2   1   1   1   2   2   0   0  -1   2   1   0   1   1   1   1   1   1   0   0   0   1   2   2   1   1   0   0   2   1   2   0   1   1   1   1   1   1   1   1   2   1   0   1   1   2   0   1   1   1   1   1   2   1   1   0   1  -1   0   1   2   1   1   1   1   0   2   0  -1  -1   0  -1   2   1   1   0   2   1   2  -1   1   1  -1   0  -1   1   0   1   2   2   1  -1  -1   2   2   1   0   0  -1   2   0  -1   2   0   2  -1  -1   0   2   0  -1  -1  -1   2   1  -1   1   2  -1   2   1   0  -1   1   2   0   0  -1  -1  -1   1   1   0   1  -1   1   1   1   0   2   2   0   1   2  -1  -1  -1   0  -1  -1   2  -1   0  -1   0   1  -1  -1   0
PZA03692_1             1   1   1   0   1   0   2   1   1   2  -1   1   1   1   1   0   0   1  -1   1   2   1   1   1   0   0   2   0   2   1   1   0   2   0   2   1   1   0   1   0   1   1   1   0   1   0   1   1   2   1   0   1   2  -1   0   1   2   2   1   2   2   1   1   2  -1   2   1  -1  -1   1  -1   1   1   0   0   2   2  -1  -1  -1  -1   1   2   1   0   1   0   1   1   1  -1   1   1   0   1   1   1   2   0   0   1   1   0   2   2   2   1   0   1   1  -1   1   1   2   2   1   1   0  -1   2   0   1   2   2   1   1   1   1   1   1   0   1   0   1   0   1   2   1   1   0   0   0   2   1   1   0   1   1   1   0   1   0   1   1   2   1   0   1   1   2   1   1   1   1  -1   1   2   1   1   0   1   0   0   1   0   1   2   1   1  -1   2  -1  -1  -1  -1  -1   2  -1   1   0   2  -1   0   2   1   1  -1   0  -1   1   0   1   2   1   1   1   1   0   2  -1   0   0  -1   2   0   0   1   0   2   0  -1   0  -1   0  -1   0  -1   2   2  -1   1  -1   0   2   1   0  -1  -1   2  -1  -1   0   1   2   2   0   1   1  -1   1   2   0   0   2   2   0   1   2  -1   2   1  -1   1  -1   2   0  -1  -1   0   1  -1  -1  -1
PZA00224_4             1   1   1   1  -1   0   2   1   1   2   0   1   1   1   1   0   0   1   2   1   2   1   1   1  -1   0   2  -1   2   1   1   0   2   0   2   1   1   0   1  -1   1   1   1  -1   0   0   1   1   2   1   0   1   2   2  -1   1   2   2   1   2   2   1   1   2  -1   2   1   2   2   1  -1   2   1  -1   1   2   2   2   1   2   2   1   2   1   1   1   0   1   1  -1  -1   1   1   0   1   1   1   2   0   0   1   1   0   2   2   2   1   0   1   1   2   1   1   2   2   1   1   0   1   2  -1   1   2   2   1   1   0   1   1   1   0   1   0   2   0   1   2   1   1   0   0   0   1   1   1   0   2   1   0   0   1   0   1   1   2   1   0   1   1   2   1   1   0   1   0   1   2   1   1   0   1   0   0   0   0   1   2   1   1   1  -1   1   0  -1   0   2   2   0  -1   0   2   0  -1  -1   0   1   2  -1   1   1  -1   1   2   1   1   0   2   2   2   1   0   0  -1   2   0  -1   1   0   2   0  -1   0  -1   0  -1   0  -1   2   0   0  -1  -1   0   2   1   0  -1   1   2   2   1   1   1   2   1   1   1   1   2   1   2   0   1   2   2   0   2   2   0   2   0   1  -1   1   2  -1   0  -1   0   1   2  -1  -1
PHM793_25              2  -1   1   1  -1  -1   1   2   1   2  -1   1   1   1  -1   0   2   0   2   1   1   1   1   1   1   1   1   0   2   1   1  -1  -1  -1   1  -1   1  -1   1   1   1  -1   1   1   1  -1   1   1   1   1  -1   1   2   2   0   1   1   1   2   2   2   1  -1   2   0   2  -1   2   1   1   1  -1   1   1   1   2   2   2  -1   2  -1   1   2   1   1  -1   1   1   0   1   2   1   2   0   1   1   1   1   1   0   1   1  -1  -1   1   2  -1   0   1  -1   0   1   2   2   2   1   0   1   2   2  -1   1   1   2   1   1  -1   1   1  -1   0   0   1   2   2   0  -1   1   1   0   0   0   0   1   1   0   1  -1   0   0   1   0   2   2   2   0   1  -1   1   1   1   1   0   1   0   1   2   1   1   0   1   0   1   0   0   0   2   1  -1   1   2   1   1   2  -1   2   2   1   1   0   2  -1  -1   1   1  -1   0   0   2   2   2   2   2   1   2  -1   2  -1   2  -1   1  -1  -1   2  -1  -1   0   1   2  -1  -1   0   2   0  -1   0   0  -1   2  -1   2  -1   0   2   0  -1  -1   1  -1   0  -1   2  -1  -1   0   0   1   2   1   1   2   2   1   1   2   0   1   0   1   1  -1   1  -1   1   1   0   1   0   1   1   2   0   0
PHM3668_12             2   0   1   0   0  -1  -1   2  -1  -1  -1  -1  -1   0   0   0   0  -1   2   1   1   1  -1  -1  -1   1   0   1   0   2   1   0  -1   0   1  -1   0   2   0   0   1   0   0   1   0   0   1  -1  -1   0   0   0   0   0  -1  -1   1   1  -1   2   0   0   0   0  -1   2  -1  -1   2   0   1  -1   1  -1   0   0  -1   2  -1   0   2   1   2   0   0   0   0   1  -1  -1  -1  -1   2   0   0   1  -1   0   0   0   2   0   0   2  -1   0   0   0   0   0   0   0   2   0   2   0   0   1   0   0   1   0   0   0   0   1   0   0   0   0   0   0   0   2   0   0  -1   1   0   0   0   0   0   0   0   0   1   0   0   0   0   0   2   0   0   0   0   0   0   0   1   1   0   0   0   0   0   0   0   0   0   0   0   0  -1   0   2   1   0   1   0  -1   0   2  -1   0   2   0   1   0   0   1   0   2  -1   0   0  -1  -1   0  -1   0   0   0   0   0   0   0   0   0  -1   1  -1   0   0   0   0   0   0   2  -1  -1   0   0  -1   0  -1   0  -1   0   0   0   0   0   0   0  -1   0   0   0   0  -1   1   0   0  -1   0   0   0   0   0  -1   1   0   0   0  -1   2   0   1   0   0   0   0   1   0   0   0  -1   0   0  -1   0
PZA00803_3             2  -1   1   1  -1  -1   1   2   1   2  -1   1   1   1   1   0   2  -1   2   1   1   1   1   1   1   1   1   1  -1  -1   1   0  -1  -1   1   0   1  -1  -1   1   1  -1   1   1   1  -1   1   1   1  -1  -1   1   2   2   1  -1   1   1   2   2   2   1   2   2   1   2   1  -1  -1   1   1   2   1   1   0  -1  -1   2   1   1  -1   2  -1  -1   0  -1   1   1   1   1   2   1   2  -1   1   1  -1  -1   1   1   1   1  -1  -1   1   2  -1   0   1   1   0   1   2   1   2  -1  -1   1   2   1   1   1   1   2   1   1  -1   1   1   0  -1   0   1  -1   2   0   2   1  -1   0   0   0   0   1   1   0   1   1   0   0   1   0   2   1   2   0   1   0   1   1   1   1  -1   1   0   1   2   1   1   0   1   0   1   0   0   0   2   1   0   1   2   1   1   0  -1  -1   2  -1   1   0   2  -1  -1  -1   1   1   0   1   2   2   0   2   2  -1   2   1   2  -1   2   2  -1   1  -1  -1   1   0   0   1   2  -1  -1   1  -1   0  -1   0  -1   2   2  -1   2  -1   0   2   0   1  -1  -1   2  -1   2   2  -1   1  -1   0   1   2   0   1   2   2   1   1   2   0   1   0  -1   1   2   1  -1   2   1  -1   1   0   1   1  -1  -1   0
PZB01103_2            -1   0   1   0   0   0   0   2   1   0   0   0   0   1   0   0   0   0   2   1   1   1   0   0   1   1   1   1   0   2   1   0  -1   0   0   0   1   2   1   0   1   0   1   1   0   0   1   1   1   0   0   0  -1   0   0   0   1   1  -1  -1   2   0   0   0   0   2   0   0   1   1   1   2   1   0   1   0   2   2   1   0  -1  -1  -1   1   0   0   0   1   0   0  -1   1   2   0   0   1  -1   0   1   1   1   0   0   2  -1   2   0   0   1   1   0   0   2   0   2   0   0   1   1   1   1   1   0   0   1   1   0   1   1   0   0   0   0   2   2   0   0   1   0   1   0   0   0   1   1   0   1   1   0   0   0   0   2   0   2   0   0   0   1   0   1   1   0   1   0   1   2   1   1   0   0   0   0   0   0   0  -1   1   0  -1   2   1   0  -1  -1   2   2   0   1   0   2   0   0   2   1   0  -1   0  -1   2   2  -1   0  -1   2   1   0   0   2   2   0  -1  -1   0   1   0   0   0   2  -1  -1  -1   0  -1  -1  -1  -1   1   0   2   0  -1   0   2   0   0  -1   2   0  -1   2   0   1  -1  -1   0   0   2   0   0   2   2   0   1   0  -1   2  -1   0   0   0   0   0   0   1  -1  -1   0   0   1   0  -1   0
zb21_1                 1   1  -1  -1  -1  -1   1  -1  -1   1  -1  -1   0   2   1  -1   0   1   1   1   1   1   1   1   1   1   0   1   2   1   1   1  -1   0   1   2   2   2  -1  -1   1   2   0   1  -1   1   1   1   1   1   1   0  -1  -1   1   0   1   1   1   2   0   0   0   1   1   1   1   1  -1   1   0   0   0  -1   1   1   1   1   0   1   1   1   1   2   1  -1  -1   0   0   1  -1  -1   1   1   1   1  -1   1   1  -1  -1   1  -1   1   2   1  -1  -1   0   1   0   1   1   1   2   2   2   2   0   1   2   2   1   2   1   1   2   1   0   1   2   1   1   2   2   1   2   0   1   0   1   2   2   0   1   0   1   2   1   2   1   2   1  -1   0   1   1   2   1   1   0   1   2   0  -1   1   1   1   1   2   1   2   1   1   2   1   2   2   1   2   0  -1   0   0   2   0   1  -1   1   2   1  -1   1  -1   1   0  -1   0   2   0   0   2   1   1   2   1   2   1   1   1  -1   1  -1   2  -1  -1   2   1   0   2  -1   1  -1   0  -1  -1  -1  -1   0   0  -1  -1   0   2   1   0  -1   0   1  -1   2   2   1   2   0  -1   2   2  -1   2  -1   1  -1   0   2   1   2  -1   1   1   1   2  -1  -1   0  -1  -1   2   1   0   0  -1  -1
PZA03070_9            -1  -1   2   0   2  -1   1  -1   0   1   0   2  -1  -1   1   0  -1   1   1   1   1   1   1   1   1   1  -1   1  -1   1   1   1  -1  -1   1  -1  -1   2  -1   2   1   2   0   1  -1  -1   1   1   1   1   1   0  -1   2   1  -1   1   1   1  -1  -1  -1  -1   1   1   1   1   1  -1   1   0  -1   0   2  -1   1   1   1  -1   1   1   1   1   2   1  -1   1   0   0   1   1  -1   1   1   1   1   2   1   1   0  -1   1  -1   1   2   1   2   2   0  -1   0   1   1   1   2   2   2   2   0   1  -1   2   1   2   1   1   2   1   0   1   2   1   1   2  -1   1   2   0   1   0   1   2   2   0  -1   0   1   2   1   2   1   2   1   2   0   1   1  -1   1   1   0   1   2   0   2   1   1   1   1  -1   1   2   1   1   2   1   2  -1   1   2   0  -1   0   2   2  -1   1   2   1  -1   1   2  -1   0   1   0  -1   0   2   0   0  -1  -1  -1   2   1   2   0  -1   1   2   1  -1  -1   0   2   2   0   0   1  -1   2  -1   0  -1  -1   2  -1   2   0   0   2   0   2   1  -1   0  -1   1  -1   2  -1   1   2   0   1   2   2  -1   2   1   1   2   0   2  -1   2   1   1   1  -1  -1  -1   1   0   1   2  -1   1   0   0  -1  -1
PZA00667_2             0   1   2   0   1   1   1   0   0   1  -1   2   1   1   1   0  -1   1   0   1   0   1   1   2   1   1   0   1  -1   1   1   1   0   0   1   2   2  -1  -1  -1   2  -1   0   1   0   1   2   1   1  -1   1   0   2  -1  -1   0   1   1   1   2   0   0   0   1   2   1   1  -1  -1   2  -1   0  -1   2  -1   2   1   1   0   1   1  -1   1  -1   1  -1  -1   0  -1   2  -1   2   1   0   1   1   2   2   1  -1   2   2   0   1   2   2   2   2   1   1   1   1   1   1   2   2   2   1   0   2   2   2   1   1   1   1   2   1   0   2   2   1   1   2   2   1   2   0   1   0   0   1   2   0   1   0   2   2   1   2  -1   2   1   1   1   1   1   2   1   2   0   2   2   0  -1   1   1   0   2   2   1   2   0   2   2   1   2   2  -1   1   0  -1   0   2  -1   0   1   2   0   2   1   2   0  -1   2   0   2   1   1   0   0   2   0   1   2  -1   2   1   2   1   1  -1  -1   2   0  -1   2   2   0   2   2   1   0  -1   0  -1   2   1  -1   0   1  -1  -1   2   0   0  -1   0   1   2   2  -1   1   2   0   0   2   1   0   2   1   2   2   0   2  -1   2  -1   1   0   1  -1   1  -1   0   0   0  -1  -1   0   0   2  -1
PZA03735_1             1   1   1   0   0   1   1   0   1   1  -1   2   2  -1   1   0   0   1   1   1   0   1   1   2   1  -1   0   1   1   1   1   1  -1   1   1   2   2  -1   2   1   2   0   1   1  -1   1  -1  -1  -1  -1   1   0   2   1   2   1  -1   1   1   2   0   1   0   1   2   0   2   2   1   2  -1  -1  -1  -1   2   1   2   1   2   1   1  -1  -1  -1  -1   0   2  -1  -1   2  -1  -1   2   0   0   1   1   1   1   1  -1  -1   1  -1   1  -1  -1   1   1   0   1   2   1   1   2   1   1  -1   0   1   1   2   1   1   1   2   2   1   1   2   2   1   2   1   1   2   1   2   1   1   0   1   2   1   1   0   2   2   1   2   2   2   1   1   1   0   0   2   1   1   1   2   2   0   0   1   1   0   1   1   0   2   0   2   1   1   2   2   0  -1   0   0  -1  -1  -1   0   1  -1   0  -1  -1  -1  -1  -1   2   1  -1  -1  -1   0  -1  -1   0   0   1  -1   1  -1  -1   2   0  -1  -1   2  -1   2   2  -1   0  -1   0  -1  -1  -1  -1  -1  -1   2   0   2  -1  -1   0   1   0   0  -1   0   2  -1   0  -1   0  -1   0  -1   1  -1   2   2  -1   2  -1   1  -1   0   2   2   0   0  -1  -1   1  -1   1   0   2   2   2   1   0  -1   2
PZA03647_1             1   1   1   0  -1   1   1  -1   1   1   1  -1  -1   0   1   0   0   1   1   1  -1   1   1   1   1   0   0   1   1   1   1   1   1  -1   1   2   1   1   1   1  -1   0   1   1   2   1  -1  -1  -1   1   1   0   2   1   2   1   0   1   1   1   0   1  -1   1  -1   1  -1  -1  -1   2   1   0   0  -1   1   1  -1   1  -1   0   1   2   1  -1  -1  -1  -1   1   0  -1  -1  -1   2  -1   0   0   1   1   1   2  -1   2   1   0  -1   2  -1   1   1   1   1  -1   0  -1   2   1   1   2   0   0  -1  -1   1   1   1   2   2   2   1   2   2   1   2   1   1   2   1   2   1   2   0   1   1   1   1   0  -1   2   1   2   2   2   1   1   1   0   0  -1   1   1   1   2   2   0   0   1   1   0   1   1   0   2   0   2   1   1   2  -1  -1   1   1  -1   0  -1   2   0   1   2  -1   2  -1  -1  -1   2   2   1  -1   0   1   0  -1   1   0   0   1   1   1   0   2   1   1  -1  -1  -1  -1   2  -1  -1   0   2   0   2   0   0  -1   0   2   2  -1   2  -1  -1   0   1   0  -1  -1   0   2   2   0  -1   1   1   0   0   1   1   1   1   1   2  -1  -1   1   2   2   2  -1   0   1   1   2  -1   1   0   1   2  -1   1  -1  -1   2
PHM3963_33             1   1   2   1  -1   1   0  -1   1   2   1   1   1   1   0   0   1   1   1   2  -1  -1  -1   1   1   2   0   2   1   1   1   0  -1   0   2   0   1   1   1   0  -1   0   1   0   1  -1   1   1   0   2   2   1   1   0   1  -1   2   1   1   0   0   0   2   1   1   0   1   1   2   1   0   2  -1  -1  -1   1  -1   1  -1   0   1   0   1   1   1   1   1  -1   1   1  -1   0   1  -1   0   1   0  -1   1   1   1   1   0   2  -1   1   0   0   1   2   1  -1   1   1   0   1   2   1   2   2  -1   1   1   2   0   1   2  -1   0   1   1   0   1   1   0   0   1   1   2   1   0   1   2   2   1   0   1   2  -1   2  -1   1   0   2   0   2   1   0   1   0   1   0   0  -1   0   1   0   1   1   0   1   0  -1  -1   1   0   2   2   0  -1   1  -1  -1   2   0   2  -1  -1  -1   2   0   1   0   0   0   0  -1   2  -1   1   0  -1   1   0   1   2   0  -1  -1   2   0  -1  -1   1   0   0   2  -1   2   0  -1   2  -1  -1  -1   1   2   2  -1   2   2  -1   2   2   1   0  -1   0   0   0   0   2   2   2   2   1   1  -1  -1   0   2   1  -1   2   2   2   2   2  -1  -1   1   0   0  -1   1  -1  -1  -1   2   1   0  -1  -1
PHM2518_28             1   1   2   1   1   1   0   0   2   2  -1   1   1  -1   1   0   1   1   1   1   1   0  -1   1   1  -1   0   1   1   1   1  -1   0   0   2   0   1   1  -1  -1   0  -1   1   0   1   2   1   2   1   2   2   1   2  -1   1  -1   2   1   1   0   0  -1   2   1  -1   0   0   1  -1   1   1   2  -1   1   0   1   1   1   1   0   0   1   1   1  -1  -1  -1  -1   1   1  -1   0   1   1   0   1   0   2   0   1   1   1  -1   1   1   2   0   0   2   2   1   1   1   1   0   0   2   0   2   1   1   1   1   1   0   1   2   1   0   1   1   0   1   1   0   0  -1   0   1  -1   0   1   2   2   0   0   1   2   1   2   1   1   0   2   0   2   2   0   1   0   0   1   0   1   0  -1   0   1   1   0   1   0   0   1   0   0   1  -1   1  -1   2   2   1  -1   0   2  -1  -1   2   1   0   1   2   1   0   0  -1   2   2   2  -1   1   2   0   1   2   0   2   0   2  -1   1  -1   2   0   1   2   0   2   2   2  -1  -1  -1   2   0  -1   2  -1   2   2   0   2   0   0   0  -1  -1  -1   0   0  -1   0   2   1   1   1   1   0   0   2   1   2   2   2   2   1   2   1   1   1   0   0  -1  -1   0  -1   0  -1   1   0  -1   1
PZA01122_1             1   1  -1   1   1   1  -1   0  -1  -1  -1   1   1  -1   1   0   1   1  -1   1   1  -1  -1   1   1  -1   0   1   1   1   1  -1  -1  -1   2   0   1   1  -1  -1   0  -1   1  -1   1   2   1   2   1   2   2   1   2  -1   1   2   2   1   1  -1   0  -1   2   1   1   0  -1   1   2   1   1   2  -1   1   0   1   1  -1   1   0   0   1   1   1  -1  -1   2  -1   1   1  -1  -1   1   1   0   1   0   2   0   1   1   1   0   1   1  -1   0  -1   2   2   1   1   1   1   0   0   2   0  -1   1   1   1   1   1   0   1  -1   1   0   1   1   0   1   1   0   0  -1   0   1   2   0   1   2   2   0   0   1   2   1  -1   1   1   0   2   0   2  -1   0   1   0   0   1   0   1   0   1   0   1   1   0   1   0   0   1   0  -1   1  -1  -1   2  -1  -1   0   1   0   2   0   1   2   1   0   1   0  -1   0   0  -1  -1   2  -1  -1   1   2   0   1   2   0  -1   0   2   1  -1  -1   2   0  -1   2   0   2   2   2   2  -1  -1  -1  -1   2   2   0   2   2   2   2   0   0   0  -1   0  -1   0   0   0   0   2   1   1   1  -1   0   0   2  -1   2   2   2  -1  -1   2   2   1   2   0   0   2   0   2   0   0   1   1   0  -1   1
PHM3112_9              0   1   2   1   2   1   1   0   1   1   1   1   2   2   1   1   1   0   1   1   1   0   1   0   2   1   0   1   1   1   2   0   1   1   1   0   1   1   0   1   1   0   1   0   1   2   1   2   1  -1   2   1   2   1   1   2   2   0   1   0   1   0   1   1   1   0   0   1   2   0   2   2   1   0  -1   1  -1   1  -1   0   0   0   1   1   0   1  -1   1   0   1  -1   0   1   1   2   1   0   1   0   1  -1   1   0   1   1   1   0   0   2   2   2   2   1   0   1   0   2   0   2   0   1   0   1   0   1   1   1   1   1   2   1   1   1   1   1   0   2   1   0   2   0   1   1   0   0   1   1   1   1   2   0   1   1   1   0   2   2   1   1   0   0   1   1   1   0   1   0   0   1   0   1  -1   0   1   0  -1   1   1   2   2   2   2   0   1  -1   2   1   2   1   1   1  -1   0  -1   0   0   2   2  -1   1  -1   0   2   1   0   2   0   2   0   2   0   1   0   2   0   0   2   0   2  -1  -1   2   2   0  -1   0   2   2   0   2  -1   0   2   0   1   0   0   0  -1  -1   1   2   0   2   1   1   0   0  -1   0   2   0   1   1   2  -1  -1   2   2  -1   2   0   2   0   0   2   2   0   2   0   1   0  -1
PHM15427_11            0   1  -1   1   2   1   1  -1   1   1   1   1  -1  -1   1   1   1  -1   1   1   1  -1   1  -1  -1   1  -1   1   1   1  -1   0   1   1   1  -1   1   1   0   1   1   0   1   0   1  -1   1  -1   1  -1   2   1  -1   1   1  -1  -1   0   1   0   1   0   1   1   1   0  -1   1  -1   0  -1  -1   1   0  -1   1   1   1   2   0  -1   0   1   1   0   1   2   1   0   1   1   0   1   1   2   1   0   1  -1   1   1   1   0   1   1   1   0   0   2   2   2   2   1   0   1   0  -1   0   2   0   1   0   1   0   1   1   1   1   1  -1   1   1   1   1   1   0  -1   1   0  -1   0   1   1   0   0   1   1   1   1   2   0   1   1   1   0   2   2   1   1   0  -1   1   1   1   0   1   0   0   1   0   1   1   0   1   0   1   1   1   2   2   2   2   0   2   1   2   1   2   1   1   1   1   0   0   0   0   2   2   0   1  -1  -1  -1   1   0   2   0   2   0   2   1   1  -1   2   1   1   2  -1  -1   1  -1   2   2   1  -1  -1   2   2  -1   2   1  -1   2   0   1   0  -1   0   1   2   1  -1  -1   2   1   1   0   0  -1   0   2   0   1  -1   2   1   1  -1   2   1   2   0   0  -1   0  -1   2   0  -1   0   1  -1  -1
PZA03564_1             0   1   2   1   2   1   1  -1   1   1   1   1  -1   2   1   1   1   0   1   1   1   0   1  -1   2   1  -1   1   1   1  -1  -1   1   1   1  -1   1   1  -1   1   1  -1   1  -1   0   1   1  -1   1   2  -1   1  -1   1   1  -1   2  -1   1   0   1   0   1   1   1   0  -1   1  -1   0  -1  -1   1   0   0   2   1   1   1   0  -1   0   1  -1  -1   1   1   1   0   1   0   0   1   1   2   1   0   1   0  -1   1  -1   0   1   1   1  -1   0   2   2  -1   2   1   1   1   0   2   0   2   0   1  -1   1   0   1   1   1   1   2   2   2   1   1   1   1   0  -1   1   0  -1   0   0   1   0  -1   1   1   1  -1  -1   0   1   1   1   0   1   2   1   1   0   0  -1   1   1   0   1   0   0   1   0  -1   1   0   1   0   1   0   1   2   2   2   1   0   0   0  -1   1   2   1   1   1   1   2   0   0   0   2   2   0   1  -1  -1   2  -1   0   2   0   2   0   2   2   1  -1   2  -1   2   2   0   2  -1  -1   2   2  -1  -1  -1   0   2  -1   2   2  -1   2  -1   1   0  -1   0   2   2   1   2   0  -1  -1   1   0   0   0   1  -1   0   0   1   2  -1  -1  -1  -1   1  -1   0  -1   2   0  -1   2  -1   2   0   1  -1  -1
PHM14618_11            0  -1  -1   1  -1   1   0   0   1   1  -1   2   1  -1   1   1   2   1  -1   2   1   1   1   0  -1   1   1   1   1   0   1   1   1   1   1  -1   1   0   2   1  -1   0   1  -1  -1  -1  -1   1  -1   2   1  -1  -1  -1   1   1  -1  -1   1  -1   2  -1   2  -1   1   1   1   1  -1   1  -1   2   1   1   1   1   2   1   1   1   1   1  -1  -1   1   1   2  -1   1   0  -1  -1   1   1   1  -1   1   1   1  -1   2  -1   1  -1   0   2   0   1  -1  -1   1   2   1   1   0   1   2   1   1   0   1   0   1   1   0   1   1   2   2   1   1   1   1   0   1   1   1   1   1   2   1   0   1   1   1   0   1  -1  -1   1   0   1   1   1   1   1   1   0   1   1   1   0  -1  -1   2   1   1  -1  -1   0   2   1   1   1   1   1   2  -1  -1   2   1   1   0  -1  -1   1   1  -1   2   0  -1   0  -1   0   1   0  -1   2  -1   0  -1   1  -1   0   0  -1   0   0   2  -1   2  -1  -1   2   1   0   2  -1   0  -1  -1  -1   2   0  -1  -1   1   1  -1   2   0  -1   1   2  -1  -1  -1   0  -1   2  -1  -1   2   2   2   0   1   0   1   0  -1   0   0   0  -1  -1   0   1  -1   0  -1  -1  -1  -1  -1  -1  -1   0   0   0   1  -1  -1
PZA02289_2            -1   2  -1   1   2   1   0   0   1   1   2   2   1   2   1   1   2   1   2   2   1   1  -1   0   2   1   1   1   1   0   1   1   1   1   1  -1   1  -1   2   1  -1  -1   1  -1  -1   2   0   1   1   2   1   0   2  -1   1   1   2   0   1   0   2   0   2  -1   1   1   1   1   2  -1   1   2   1  -1   1   1   2   1   1   1   1   1   1   1   1   1   2  -1   1  -1  -1   0   1   1   1   2   1   1   1   1   2   2   1   1   0   2   0   1  -1   1   1   2   1   1   0   1   2  -1   1   0   1   0   1   1   0   1   1   2   2   1   1   1   1   0   1   1   1   1   1   2   1   0  -1   1   1   0   1   0   2   1   0   1   1   1   1   1   1   0   1   1   1   0   0   2   1   1   1   0  -1   0  -1   1   1   1   1   1   2   0   2  -1   1   1   0  -1   1   1   1  -1   2   0   0   0   1  -1   1   0   2  -1   0   0   2   1   2   0   0   2   0   0   2   2   2   2  -1   2   1   1   2   1   0   0  -1   0   0   0   0   1   0   0   1   2   0  -1   1   2   1  -1   2   0   1  -1   1  -1   2   2   2   0   1  -1  -1   0   2   0   0   0   0  -1   0   1   2   0  -1  -1   0   2   2  -1   2   0  -1   0  -1  -1  -1
PHM1684_20            -1   1  -1   1   2  -1  -1   1   1   1   2   2   1   2   1   1   2  -1   2   2   1   1   1   1   2  -1   1   1   1   1   1   1   2   1   2  -1   1  -1   2   1  -1   1   1  -1   2   2  -1   1   1   2   1   2   2   1   1  -1   2   1   1   1   2   1   2   1   1   1  -1   1   2  -1   1   2   1  -1   1   1   1   1   0   2   1  -1   1  -1   1   1   2  -1  -1  -1   2  -1   1   1   1   1   1  -1   1   1  -1   2   1   0   0   2  -1   1   1   1   1   2   1   2   1   1   2   1   1   0   2   1   1   1   1   1   1   2   2   1   1   1   1   0   0   1   1   1   1   1   1   1   1   1   1   1   1   0   2   1   0   1   1   1   2   1   0   0   1   1   2   0   0   2  -1   0   1   0  -1   0   2   2   1   1   1   1   2   1   1   2   1   1   0  -1   0   0   1  -1   2   0   0   0   0   2   1   0   0   2   2   0  -1   1   2   0   0   2   0   0   2   2  -1   2   2   2   1   1   1   2   0   0  -1  -1   0   0  -1  -1  -1   0  -1   2   0  -1   1   2   1   0  -1  -1   1   2   2  -1   2  -1   1   0   1  -1  -1   0   1   0  -1   0   0   2  -1   2   2  -1  -1   2  -1  -1   2   2   2  -1   0   0   1  -1   2
PHM5599_20             0   2   0   1   2   1  -1   1   1   1   2   2   1   1  -1   1   0   2   1   1   1   1   1   2   1   0   1   1   1   1   1   1   2   1   2   0   0   1   2   1   0   1   1   1   2   2   0   1   1   2   1   2   2   1   1   0   2   1   1   1   2   1   1   1   1   0  -1   1   2   0   1   2  -1  -1   1   1   1   1  -1   2   1   1   1   1  -1   1   2  -1  -1   0  -1   0   1   1   1   1   1  -1   1   1   2   2   1   0  -1   2   0   1  -1   0  -1   2   1   2   1   1   2   1   1   0   1   1   1   1   2   1   1   1   2   1   2   2   2   1   0   1   2   1   1   1   0   1   2   1   1   1   1   0  -1   1   0   0   2   1   2   1   0   0   1   1   2   0   1   2  -1   0   2   0   1   0   1   2   1   1   1   1   1   1   1   2   1   1  -1   2  -1   0   2   2   2   0   0   0  -1  -1   1   0   1   2  -1   0  -1   1  -1   0   2  -1  -1   1   2   2   1   2   0   2   0   0   1  -1   1   2  -1   2   1   0  -1   2  -1  -1  -1  -1   1  -1   2   2   1  -1  -1   2   2   2   2   2   2   2   1   1   1   0   0   0   1   0   1   0   2   2  -1   1   2   0   1  -1   0   0   2   2  -1  -1   1   0   2  -1   2
PHM4125_11             0   2   1   1   1   2   0   1   1   1   1   2   2   1   1   1  -1   1  -1   1   1   1   1   2  -1   1  -1   1   0   1   1   1   1  -1   2   0   0   1   2   1  -1   1   1   1   2   2   1   2  -1   2   1   1   2   1   1  -1   1   1   1   1   2  -1   1   1   1  -1   0   1   2  -1   1  -1   0   1   1   1   1   1   1   2  -1   1   1  -1   1   1   1  -1  -1  -1   1   0   1   1   1   1   1   1   0   0   2   2   0   0   0   2   1   1  -1   0   1   2   1   2   1   1  -1   1   1   0   1   0   1   1   2   1   1   1   2   1   2   2   2   1  -1   1   2   2   2   1   0   1   2   1   1   2   1   0  -1   1   0   0   2   1  -1   1   0   0   1   1   2   1   1   2   2   1   1   0   1  -1   1   2   0   2   1   1   1   1   0  -1   1  -1   1   2  -1   0   2   2   1  -1   0   0  -1  -1  -1   0   0   1   2   0   0   1  -1   0   2   2   1   0  -1  -1  -1   2  -1  -1   0   2   2   2   1   2  -1   2   1  -1  -1  -1   0   2  -1   2   2   2  -1   1   1  -1   0   2   0  -1   2   2   2  -1   1   2   1  -1   0   0   1   2   0   0   2   1   2   1  -1   0   1   1   0  -1   1   2   2  -1   0   0  -1  -1   2
PZA00282_19           -1   2   1   1   1   2  -1   2   1   1   1   2   2  -1  -1   1  -1   1  -1   1   1   1   1   1   1   1   2   0   1   1   1   1   1  -1   2   1  -1  -1   1   1  -1   1   1   1   2   2   2  -1   0   1   1   1  -1   2   2  -1   1   1   1   1   2  -1   1   1   1  -1   1  -1   1  -1   1   2  -1  -1   1   1   1   1  -1  -1  -1   1   1   1   2   1   1   1   1   1  -1  -1   0   1   1   1   1   1   0  -1   1   2  -1  -1   0   2   1   1   2   0  -1   1   1   2   1   1   1   1   1   1   1   1  -1   1   2   1   1   1   1   1   2   1   2   1   1   1   1   2   2   1   0  -1  -1   1   1   1  -1   1   1   1  -1   0   2   1   1   1   1  -1   1   0   2   1   1   1   2   1   1  -1   1   1   1   2  -1   2   0   1   1   1   0  -1   1   1   2   2   1  -1   2   2   1   1  -1   0   2   1   1   0   0  -1   2   0   2  -1  -1   1   2   0   1   0  -1   2  -1   2  -1   1   0   2   1   0   2   2  -1   1   0   2   0   1   0  -1   0  -1   2  -1   1   1   1   1   0   2   0   1   1   0   2   1  -1   2   1   1   1   0   1   2   1   0   2   2   1   0  -1   0   0  -1  -1   2   1   2  -1   2   0   0   2  -1   1
PZA01570_1             1   1   1   1  -1   1   2   1   0   1   0   1   0   2   0   1   1   1   0   0  -1   1  -1   0   0   1  -1   1   0   0   1   1   0   1   1   0   1   1   0   0   1   0   1   1   1   1  -1   1   0  -1   2   0   2   1   2   1   0   2   2   1   1   0  -1   2   0   0   1   0   2   1   1   1   0  -1   1   1   0   2   2   1   1   0  -1   2   1   2   2   1   1   0  -1   1   0   1   1   2   1   2   2   2   1   1   0   0   0   1   0   2   1   1   1   1   2   0   0   1   0   1   0   1   0   2   1   0   2   2   0   1   1   0   0   1   1   2   1   0   0   1   1   1   1   2   0   1   1   2   1  -1   0   1   1   1   0   1   0   1   2   1   2   1   2   2   1   1  -1   0  -1   1   0   1   2   1   2   1   2  -1   0   2  -1   1   2   2   0   0   2   2   0  -1   1  -1   0   2   0   0   0   1  -1  -1   0   1  -1   1   0   1   2   0  -1  -1   0   0  -1   2   0   1   2   0   1  -1   1  -1   0   0   2   2  -1  -1  -1  -1   2  -1   0  -1   0   2   2   2  -1   0  -1  -1   2   2   2   1  -1  -1   2  -1  -1  -1  -1   2   1   1   2   0   0  -1   2   2  -1   1  -1  -1   1   2   0  -1   0   1   1  -1  -1
PZB00054_3             1   1   0   1   2   1   2   1   0   1   0   1   0   2   0   1   1   1   1   1   2   1   1   1   0   1   2   1   1   0   1  -1   0   1   1   1   0   1   0   1   1   0   1   1   1   1   0   1   0   1   2   1   1   1   1   1   0  -1   1   1   2   0   2   2   1   1   1  -1   2   1   1   2   0   1   1   2   0   2  -1   1   1   1   1  -1  -1   1   2   1  -1   1   2   0   0   0   0  -1   1  -1   2   2   1   1   0   0   1   1   0  -1   1   0   1   0   2   0   1   1   0   1   0   1   0   1   1   0   2   2   0   1   1   0   0   1   0   2   2   0   1   2   1   1   1   2   0   2   1   2   1   1   0   1   1   1   0   1   0   0   2   1   2   1   2   2   1   1   0   0   1   2   1   1  -1   1   2   1   2   1   0   1   1   0  -1  -1  -1   0  -1   2   0   0   1   0   1   2   0   0   0   1   0   0  -1   2  -1   1   1   1   0   0   1  -1   1  -1  -1   2   1   0   2   0   1   2   2   2  -1   0   2   2   0  -1   2  -1   0  -1   1   0   0   2   2   1   1   0   1   0  -1   2   1   1   1   0   2  -1   1  -1   0   1   2  -1  -1  -1   0   2   2   1   0   1   0  -1   1  -1   1   2   1   1   1   1  -1
PZA01523_1             1   1  -1   1   1   1  -1   1  -1   1  -1   1  -1   1  -1   0   1  -1   1   2   1   1   1   1   1   0   2   1   1   1   2   1  -1  -1   2   1   1   1   1  -1  -1  -1   1   1   1   2  -1   1   1   1   2   1   1   2   1   1  -1   2   1  -1   1   1   0  -1  -1   1   1   1   2  -1   1   2   1   1   1   1  -1   2   1   1   1   1   1   2   2   1   1   1   1   1   2   0   0   1   0  -1   1   1   1   2   2   1   0   0   1   1   0   1   2   0   1   0   2   0   1   2   0   0   1   1   0   1   1   0   2   1   0   2   1   1   0   2   0   2   2   1   1   1   1   1   1   2   1   1   2   2   1   1  -1   1   2   0   0   1   0   0   2   2   1   0   2   2   1   1   1   0   1   1  -1   1   1   1   1   1   1   1   0   1  -1   0  -1  -1   1   0   1   1   0   0   1  -1   1   2   0   1   0   1   2   2   0   2   1   1   1   0   0   0   1   2  -1  -1  -1   2  -1   0  -1  -1   2   2   1  -1  -1   0   1   0  -1  -1  -1   0  -1   2   2   0   1   2   2   1   0  -1   1   2   2   2   2  -1   1   1   2   1   1   0   0   1   2   1   2   0   1   2   2   1   1   1  -1  -1   1  -1   0   2  -1   1   1  -1   1
PZA02113_1             1   1   1   1   1   1  -1   1   1   2   2   1   1   1  -1  -1   1   1  -1  -1   1   1   1   1   1   1  -1   2   1   1  -1   2   1   1   2   1   1   1   1   1   1   1   1   1   1   2   1   1   1   1   2   1   1   2   1  -1   1   2   1   1   1   1   1  -1   1   1   1   1   1   1   1  -1   1   1   1   1   1  -1   1   1   1   2   1   2   2   1   1   1   1   1  -1   1   0  -1   1  -1   1   0   1   2  -1   1   1   0   1   1   1   1  -1   0   0   1   0   0   1  -1   0   0   1   1   1   1   1  -1   2   1   1   2   0   1   0   2  -1   2   1   1   1   1   1   1   1   2   1   1  -1   2   0   1   1   1   2   0   1   1   0   0   2  -1   1   1   2   1   1   0   1  -1  -1   1   1   1   1   1   1   1   1   1   2   1   0   1   1   1   1   0   1   0   1   0   1   1  -1  -1  -1   0   0   0   2   0   0   2   2  -1   1   0   0   0   0   1   0   2   2   1  -1   1   2   2   2   2   1   1   0   1   0   2  -1   1   2   0   0  -1   2   0   1   2   2   1  -1   0   2   0   2   2   2   1   1   1   2   1  -1   0   0   1   2   1   2  -1   1   1   2   1   0   1  -1   2   1   0   0   2   1   1   1  -1   1
PZB00869_4             1   0  -1   1   1   1   2   1   0   2   2   1   0   1   2   0  -1   1   2  -1   1   1   1  -1   1   0   2   2   1   1   2   2   0   0   2   1   1   0   0   0   0   0   1   1   1   2   0   1   1   1   2   1  -1   2   1   2   0   2   1   0   1   1   0   2  -1   1   0  -1  -1   1  -1  -1   0   1   0   1   0   2  -1   1   1   2   1   1  -1   1   1   1   1   2  -1   0   0  -1   0   2   1   0   1   2  -1   1   0   0  -1  -1   0   1   2   0   0   1   0   0   1   2   0   0  -1   1   0   1   1   0   2   1   0   2   0   1   0   2   1   2   1   1   1   1   1   1   1   2   1   1   2   2   0   1   0   1   2   0   1   1   0   0   2   2   1   1   2   1   1   0   1   0   2   1  -1   1   1   1  -1   1   1   1   2   1   0   1   1   1   1  -1   1   0   0  -1  -1  -1   1   2   1   0   0   0   2   0   0   2   2   2   1   0   0   0   1  -1   0   2   2   1  -1  -1   2   2   2   2   1  -1  -1   2   0   2  -1   2   2  -1   0  -1   1   0   1   2   2   2  -1   0   2  -1   2   2   2   1   1   2   2   1   2   0   0   1   2  -1   2  -1  -1  -1   2  -1   0  -1   0  -1  -1  -1  -1   2   1   1  -1  -1  -1
PHM16854_3             1   0   0   1   1   1  -1   1   0  -1   2   1   0   1  -1   0   1   1   2   2   1   1   1  -1   1   0  -1  -1   1   1   2  -1   0   0  -1   1   1   0   0   1   0   0   1   1   1   2   0   1   1   1  -1   1  -1  -1   1  -1   0   2   1   0   1   1   0  -1   1   1   0   1   1   1  -1  -1  -1   1   1   1   0  -1   1   1   1   2   1  -1   2   1   1   1   1   2   2   0   0   1   0   2   1   0   1   2  -1   1   0   0   1   1   0   1   2   0   0   1   0  -1   1  -1   0   0   1   1   0   1   1   0   2   1   0   2   0   1   0   2   1   2   1   1   0   1   1   1   1   2   1   1   2   2   0   1   0   1  -1   0   1   1   0   0   2   2   1   1   2   1   1   0   0   0   2   1   1   1   1   1   1   1   1   1  -1   1   0   1   1   1   0   0   1   0   0   0   1   0   1  -1  -1   0   0   0   2  -1   0   2  -1  -1  -1   0   0   0   1   2   0   2   2   1  -1  -1  -1   2   2   2   1   1  -1   0   0   2   2   2   1   0  -1   1  -1  -1   1  -1   2   1   0  -1  -1   1   2   2   2  -1  -1   1   2  -1   0   0   0  -1   2   1   2   0   1   0  -1   1   0   1  -1  -1   1   0   0  -1   1   1   1  -1  -1
PZA01349_2             1  -1  -1   1   1   1   2   1  -1  -1   2   1   0   1   1   0  -1   1   2   2   1   1   1  -1   1   0   2   2   1   1   2   2  -1   1   2   2   1  -1  -1  -1   0  -1   2   1   1   2  -1   1   1  -1   2   1   0   2   1   2   0   2   1   0   1   1  -1  -1  -1   1  -1   2  -1   1   0  -1  -1   1   1   1   0  -1  -1   1  -1  -1   1   2   2   2   1   1   1  -1  -1   0   0   1   0   2   1   0   1   1   2   1   0   0   1   1   0   1   2   0   0   1   0   1   1   2   0   0   1   1   0   0   1   0   2   1   0   2   0   1   0   2   1   2   1   1  -1   1   0   1   1   2   1   1   2   2   0   1  -1   1   2   0   1   1   0   0   2   2   1   1   2   1   0   0  -1   1  -1   0   1   1   1   1   1   1   1   1   2   1   0  -1   1  -1  -1   0   2   0   0   0   1  -1   1   2   2   1   0   0   2   2   0   2   1   2   0   0   0   1   1  -1   0   2   2   1  -1   0   0   2   2   2   2   2  -1  -1  -1   2   0   0   1   0   0  -1  -1  -1  -1   2   0   0  -1   0   0   0   2   2  -1   1  -1  -1   2   1   1   0   0   1   2   2   2  -1   1  -1   2   1   0   1  -1  -1   1   2   0  -1   1  -1   0  -1   2
PZA01693_1             1   1   0   1   1   1   2   1   0   2   2   1   1   1   1  -1   0   1   2   2   1   1   1   0   1   0   2   2  -1   1   2   2   0   1   2   1   1  -1   0   0   0   0   2   1   1   2   0   1   1   0   2   1   0   2   0   2   0   2   1   0   1   1   0   2   1   1   0   2   1   1   1   2   1   1   0   1   0   2   0   1   1   1   1   2   2   2   1   1  -1   2   0   0   0   1   1   2   1   0   1   1   2   1   1   0   1   1   0   1   2   0   0   1   0   2   1   2   0   0   1   1   0   0   1   0   2   1   0   2   0   1   0   2   1   2   1   1   0   1   0   1   1   2   1   1   2   2   0   1   0   1   2   0   1   1   0   0   2   2   1   2   2   1   0  -1   2   1   2   0   1   1  -1   1   1   1  -1   1   2   1   0  -1  -1   0   2   2   2   0   0   0   1   1   1   2   2  -1   0   0   2   2  -1   1   1   2   0   0   0   1  -1  -1   0   2   2   1  -1   0   1  -1   2   2   2  -1  -1   2   0   2  -1  -1   2   1  -1   1   1  -1   1   2   0   0  -1   0   2  -1   2   2   2   1   1  -1   2   1   1   0   0   1   2   2   2  -1  -1   2   2   1   0   0   0  -1   1   0   0   2   1   2   0  -1   2
PZA02068_1             1   0   0   1   2   1   1   1   1   0   1   2   2   1   1   1   1   1   1   1   1   1   1   0   2   2  -1   2   1   2   1   2   1   1   1   1   1   0  -1  -1   0   1   2   1   1   1   0  -1   2   1   1   1   2   1  -1   1   1   2   1   2   1   2   1   1  -1   0  -1   2   2   2   1   1   1   1   1   0   1   1  -1   0  -1   1   1   0   1   1   1   2   2   2   1   1   2   1   2   2   1   1   2   1   1   0   2   2   1   0   0   2   0   0   0   1   1   2   1   1   0   0   1   1   2   2  -1   1   1   1   1   2   1   0   1   1   1   1   0   0   0   1   1   1   0  -1  -1   1   1   1   1   2  -1   1   2   0   2   1   0   1   1   1   1   1   1   1   1   0   0   0   0   0   0   1   0   1   1  -1   1   0   1   2   0  -1   1   2  -1  -1   0   1   0   0   0  -1  -1  -1  -1   2  -1   2  -1   2   0   2   2   0  -1   2   1   0   1  -1   0   1   0  -1   2   0  -1   2  -1   1   0   2   2  -1   2   1   0   2   1  -1   0  -1   0   0   0   1   0  -1   0   1  -1   2   2   2   1   2  -1  -1   0  -1   0   0  -1   2   2   2   1   2   2   2  -1   0  -1   0  -1   0   1   1   2   1   1   1  -1  -1   1
PZA02015_11            1   0   0   1   1   1   1   1   2   0   2   2   2   1   1   1   1   2   1   1   1   1   1   0   2   2   2   2   1   2   1   2   2   1   1   1   1   0  -1  -1   0   1   2   2   1   1   0   2   2   1   1   1   2   1   1   1   1   2   1   2   2   2   0   0   1   0   1   2   0   2   1   1   0   1  -1   0   2   1   0   0   1  -1   1   0   1   1   1   2   2   2   1  -1   2   1   2   1   1   1   2   1   1   0   2   2   1   0   0   2   0   0   0   1   1   2   1   1   0   0   1   2   2   2   0   1   1   1   1   1   2   0   1   1  -1   1   0   0   0   1   1   1   0   0   1   1   1   1   1   2   1   1   2   0   2   1   0   1   1   1   1   1   1   1   0   0   2   0   0   0   0   1   0   1  -1  -1   1   0   2   2   0   1   1   2  -1   2   0   2   0   0   0   1   2   0  -1   2   0   2   2  -1   0   2   2   0   0   1   2   0   1   1   0   0   0   1  -1   0   2   2   1  -1   1   2   0   1  -1   1  -1   0   2   0   0   2   0  -1   0   1   0   2  -1   1   0  -1   1   0   1   2   0   2   0   1   0   0   0   2   2   2   2   0   2  -1   0   0   0   0  -1  -1   1   0   0   2  -1   1   2  -1  -1
PZA03339_2             1   0  -1   1   1   1   1   1   2   1   2   2   2  -1   2   1   1   2   1   1   1   2   1   0   2   2   2   1   2  -1   0   2  -1   1   1   1   1  -1   1   2  -1   1   2   2   1   1  -1   2  -1   2  -1   1  -1   1   1   1   1   2   1   1   2   1  -1  -1  -1  -1   1  -1  -1  -1   1  -1   1   1   1   0  -1   1   0   0   1  -1   1   1  -1  -1   1   1   1  -1   1   2   2   1   2   1   1   1   2   1   1   0   2   2   1   1   0   2   1   0   0   1   1   1   1   2   0   0   1   2  -1   2   0   1   0   1   1   1   2   0   1   1   1   1   0   0  -1   1   1   1  -1   0   1   2   1  -1   1   2   1   1   1   0   1   1   0   0   0   1   1   1   1   1   0   0   1   0   0   0   0   1  -1   1  -1   1   1   0   2   2   0   0   1  -1  -1  -1   1   2   0   2   0  -1   2  -1   0   2   0   2  -1  -1  -1  -1  -1   0   1   1   2   2   1   1   0   1   0   0   0   0   1   2   1   1   1   2  -1   0   2   1  -1   1   0   2   1   1   0   0   0   1   0   1  -1   2   0  -1   1   1  -1   2   2  -1   0  -1  -1   0   0   2   2   2   2  -1   2   2  -1   0   0   0   0   0   1   1  -1   1   1   2  -1   0   1
PZA02478_7             0   0   1  -1   1   1  -1   2   0   1   2   1   1   1   1   1   1   1   1  -1   1   0  -1  -1   1   1   1   1  -1   1   1   2   1  -1   1  -1   1   1  -1  -1  -1  -1   1  -1  -1   1   1   1   2   1   1   0   1   1   1   1  -1   0  -1   1   2   1   1   1   1  -1   0   1  -1   2   1   1   1   1   2   0   1  -1   2   1  -1  -1   1  -1  -1   0   1   1   0   1   1   1   1   2   1   0   0   1   2   2   1   1   1   1   2   1  -1   1   0   2   2   1   0   2   2   2   1   1   1   2  -1   1   1   1   0   1   1   1   1   1   1   1   0   1   1   2  -1   1   0   1   2   0   2   1   2   1  -1   1   1   1   1   2   2   2   2   1   1   1   1   1   1   0   0   1   0   1   1   1   1   1   1   0   1   1   1   1   1   1   1   0   1   1   2   1   1   1   2   0   1   2   0   2   0   0   0   2   0  -1   1   1  -1   0   2   1   1   2   1  -1   1   0   0   2   2  -1   0  -1   2   2   0   2  -1   0   2   2  -1   1   2   2   0   1   0   0   2   0   2  -1   0   1  -1  -1  -1   2   1   1   1   2   0   1   1  -1  -1   2   2   0   2  -1   1  -1   0   2   0   2   0   1   1   0   1   2   2   1   1  -1   1
PZA02436_1            -1  -1   1   1   1   1   2   2  -1   1   2   1   1   1   1   1   1   1   1   0   1  -1  -1   0  -1   1   1   1   0   1   1   2   1  -1   1   0   1   1  -1   2  -1  -1   1   2  -1   1   1   1  -1   1   1   0   1   1   1  -1   2  -1   2   1   2   1   1   1  -1  -1  -1   1  -1   2  -1   1  -1  -1  -1   0   1   0  -1   1  -1  -1  -1   2   2   0  -1   1  -1   1   1   1  -1   2   1   0   0   1   2   2   1  -1  -1   1   2   1  -1   1   0   2   2   1   0   2   2   2   1   1   1   2   1   1   1   1   1   2   1   1   1   1   1   1   1   1   1   2   2   1   1   1   2   0   2   1   2   1  -1  -1   1   1  -1   2   2   2   2   1   1   1   1   1   1  -1   0   1   1  -1   1   1  -1   2   1  -1  -1   1   1   1   1   1   1   0   1   1   2   0   0  -1   2   0   1   2   0   2  -1  -1   0   2  -1   2   0   1  -1   0   2  -1   1   2   1  -1  -1   0   0   2  -1  -1   0   2   2   2   0   2  -1   0   2   2  -1   1   2   2  -1   0   0   2   2   0   2  -1   2  -1  -1  -1   2   2   0   1   1   1   0   1   1   1   1   1   2   0   2   2   1   2   0  -1   1   2  -1   0  -1   0   0   2   2   1  -1  -1   1
PHM15251_3             0   0   1   1   1   1   1   2   0   1  -1   1   1   1   1   1   1   1   1   0   1   0   0   0   1   1   1   1   0   1   1  -1   1   0   1   0   1   1   2  -1  -1   0   1  -1   0   1   1   1  -1   1   1   1   1   1   1   0  -1   0   2   1   1  -1   1   1   1   0   0   1   0  -1   1   1   1   1   1   0   1   0  -1   1  -1   1   1   1   1   0   1   1   0   1   1   1   1   2   1   0   0   1   2  -1   1   1   1   1   2   1   1   1   0   2  -1   1   1   2   2   2   1   1   1   2   1   1   1   1   1   2   1   1   1   1   1   1   1   2   1   2   2   1   1   1   2   0   2   1   2   1   0   1   1   1   1   2   2   2   2   1   1   1   1   1  -1   0   0   1   1   1   1   1   1  -1   1   0   1   1   1   1   1   1   1   0   2   1   2   1   1   0   2   0   1   2   0   2   0  -1   0   2  -1   0  -1   1   1   1   2   1   1   2   1  -1   1   0   0  -1   0   1   0   2   2   0   0   2  -1   0   2  -1  -1   1   1   2   0   1   0   0   2   0   2  -1   0   1  -1   0   2   2   1  -1   1  -1   0   0   0  -1   1  -1  -1   0   2   2   1   2  -1   2   0  -1   0   1   1   1   0   2   2   1   1  -1   1
PHM15251_5             0   0   1   1   1   1   1  -1   0   1  -1   1   1   1   1   1   1   1   1   0   1   0   0   0   1   1   1   1   0   1   1  -1   1   0   1   0   1   1  -1  -1  -1   0   1  -1   0   1   1   1  -1   1   1   1   1   1  -1   0  -1   0   2   1   1   2   1   1  -1   0   0   1   0  -1  -1   1   1  -1  -1   0   1   0  -1   1  -1   1   1  -1  -1   0  -1   1   0   1   1   1   1   2   1   0   0   1   2  -1   1   1   1   1   2   1   1   1   0  -1   2   1   1   2   2   2   1   1   1  -1   1   1   1   1   1   2   1   1   1   1  -1   1   1   2   1   2  -1   1   1   1   2   0   2   1  -1   1   0   1   1   1   1   2   2   2   2   1   1  -1   1   1   0  -1   0   1   1   1   1   1   1   2   1   0   1   1   1   1   1   1  -1   0   2   1   2   1   2  -1   2   0   1   2  -1   2   0   0   0   2   0   2   2   1   1  -1   2  -1   1   2   1   0  -1   0   0   2   0   1  -1   2   2   1   0   2   2   0   2   2   2  -1   0   2   0   2   0   2   2   0   2   1   0  -1   1   1   2  -1   1  -1   1   0   0  -1   0   1   1   1  -1   0   2  -1   1   2   0   2   0  -1   0   0   1  -1   0   2  -1   1   1  -1   1
PHM597_12             -1   1   1   1   1   1   1   2  -1   1   2   1   1   1   1   2   1   1   1  -1   1   0  -1   1   1   1   1   1   0   1   1   2   1   0   1   0   1   1   2   2   2   0   2   2   2   1   1  -1   1   1   1   1   1   1   1   0   2   1   2   1   2   2   1   1   1   1   0   1   2   2   2   1  -1   1  -1   0   1  -1   2   1   2   1   1   1   2  -1   1   1  -1   1   1   1   2   2   1   1   0  -1   1   2  -1   1   1   1   1   1   1   1   0  -1   2   2   1   2   2   2  -1   1   1   2   1   1   0   2   1   2   1   1   1   1   1   2   1   1   2   2   2   1   1   1   2   0   2   1   1   2   1   1   1   1   1   2   2   1   2   1   1   1   1   1   0   0   0   1   1   1   0   1   2   2   1   0   1   1   1   0   0   1   1   2   2   1   2  -1  -1   1   2   0   1   2  -1   2   0  -1   1   2  -1   0   2   1   2  -1   2   1   1   2   1   0   0   0   0   2  -1   1  -1  -1   2   1   0   2  -1  -1  -1   2  -1  -1  -1  -1  -1  -1   0   2   2   1   2  -1  -1  -1  -1  -1   2  -1  -1   1   1   0   0   0  -1   0  -1   1   2   1   2   2  -1   2   0   2   0   2   0   0   1  -1  -1  -1   1   1   1  -1  -1
PHM4503_25             0   1   1   1   1   1   1   1  -1   1   2   1   1   1   0   2   1   1   1   1   1   0  -1   1  -1   1   1  -1   0   1   0   2   1  -1   1  -1   1  -1   2   1   1  -1   2   2  -1   0   1   1   1   1   2   1   1   1   1   1   2   1   2   1   2   1   1   1   1   1  -1   1   2   2   2   1   0   1   1   1   1   1  -1   1  -1   0   1   1   1   2   1   1   1   1   1   1   2   2   1   1   0   1   1   1   1   1   1   1   0   1   1   1   0   2  -1   2   2   1   2   2  -1   1   1   2   0   1   0   1   1   2   0   1   1   1   2   2   1   1   2   2   2   1   1   2   2   0   2   1   1   2   1   0   1   1   1   2   2   1   2   0   1   1   1   1   1   0   0   1   0   2  -1   1   2   2   1   0   1   1   1   0   0   1   1   2   2   1   2   0  -1  -1   2   0   2   2  -1  -1  -1   0   1   2  -1  -1   0   1   1  -1   2   1   1   2   1  -1   0   0  -1   2  -1   0  -1   2   2   1   0   2   1   0   2   2  -1  -1   2   2  -1  -1   0  -1   2   1   2   0   2   2  -1  -1   2   2  -1   2   1   1   0   1   2   0   0   1   2   1   2   0   0  -1   0   2   0   1   0  -1   2   0  -1   2  -1   0   0  -1  -1
PHM2108_61             0   1   1   1  -1   1   1   1   0   1   2   1   1   1   0   2   1   1   1   1   1   0   0   1   1   1   1   0   0   1   0   2   1   0   1   0  -1   0   2   1   1   0   2   2   2   0   1   1   1  -1   2   1   1   1   1   1   2   1   2   1   2   1   1   1   1   1  -1   1  -1   2   2   1  -1  -1   2   1   1   1   2   1  -1  -1   1   1   2   2   1   1   1   1   1   1   2   2   1   1   0   1  -1  -1  -1   1   1   1   0   1   1  -1   0   2   2  -1   2   1   2   2   0   1   1   2   0   1   0   1   1   2  -1   1   1   1   2   2   1   1   2   2   2   1   2   2   2   0   2   1   1   2   1   0   1   1   1   2   2   1   2   0   1   1   1   1   1   0   0   1   0   2   0   1   2   2   1   0   1   1   1   0   0   1   1   2   2   1   2   0  -1  -1   2   0   2  -1   0  -1   2   2   1   2   2   2   0   1   0   1   2   1   1   2   1   1   0   0   0   2   2   0  -1   2   2   1   0   2  -1   1   2   2   2  -1   0   2  -1   2   0   0  -1   1   2   0  -1   2  -1   0   2   2  -1   2   1   2   0  -1   1   0   0   1   2  -1   2   2  -1   1   0   2   0   1  -1   0   2   0   0  -1   1   0  -1  -1  -1
PZA00910_1             1   1   1   2   0   0   1   1   0   1   1   1   1  -1   0   1   1  -1   0   1   1   0   0   1   1   2   1   0   1   1   1  -1  -1   1   0   0   1   0   2   1   1   0   2  -1   2   0   0   1   1  -1   2   1   1   1   2   1   2   1   2   1   2   1   2   1   1   1   0   1   2   2   2   1   1   0  -1   1   1   1   2   1  -1   1   1   1   2  -1   2   2  -1   1  -1   0   2   2   1   1   1   0   1   1   1   2   1   1   0   2   2   0   1   2  -1   2   2   1   2   2   0   1   1   1   0   1  -1   1   1   2   1   1   0   0   2   2   1   1  -1   2   1   1   2   1   2   1   2   1   1   2   1   0   1   1   1   2   2   0   2   0   0   1   1   2   1   0   1   1   2   2   0   1  -1   2  -1  -1   1   1   0   0   1   1   1  -1  -1  -1   2   0  -1   1   2   0   2   0  -1   2  -1   1   1   2   0  -1  -1   1   2  -1   1   1   1   2   1   1   0   1   1   2  -1   1   2   2   2  -1   0   1  -1   0   2   2   1   1  -1   2   0  -1  -1  -1   2   1   1   0  -1  -1  -1   2   2   2   2   2  -1   1   0  -1  -1  -1   0   0   2   1   2   2   0   2  -1   1   0   1   0  -1   2   0   0   0  -1   0   1  -1  -1
PZA00084_2             2   1   0   1   1   1   0   0  -1   1   1   0   1   1   1   1   1   1   1   0   1   2   1   0   1   2   1   2   1   1   1  -1   1   0   0   1   2   0   1   1   1   1   2   1   1   1   0   0   1   1   0   0   1   2   0   0   1   1   2   0   2   1   0   1   1   1   2   1  -1   0   1   1   2   1  -1   0   2  -1   1   0   1   1   0   0   1  -1   1   0   1   1  -1   1   2   1   1   1   1  -1   1   2   2   0   1   2  -1   1   0   0   1   2   0   1   2   2  -1   2   2   0   1   0   2   0   1   1   1   2   2   0   0   1   0   1   1   1   1   2   1   0   1   1   1   2   1   1   1   1   1   2   2   0   2   0   0   1   1   2   1   1   0   2   1   1   1   2   2   0   2   2   1   2   1   2   1   1   1   1   1   2   1  -1  -1   1   2   0   1   2   1  -1   0  -1   1   0  -1   2   0   0  -1   2  -1   1  -1   0   1   0  -1   0   0   1   2   1   1  -1  -1   2  -1   0   2   0   1   0  -1   1   2  -1  -1  -1   2  -1  -1   0   2   2   2   0   1   0  -1   1  -1   0   1   2   0  -1   2   0   1   1   0   1   1   1   2   1   1   2  -1   1   1   0   0  -1   2   2   1   0   0  -1   0   0   1   2  -1
PZA02612_1             2   1   0   1   1   1  -1   0   2   1   1  -1   1   1   1   1   1   1   1  -1   1   2   1  -1   1   2   1   2   1   1   1  -1   1  -1  -1   1   2  -1   1   1   1   1   2   1   1   1   0  -1   1   1  -1  -1   1   2  -1  -1   1   1   2  -1   2   1  -1   1   1   1   2   1   2  -1   1   1   2   1   2  -1   2   2   1  -1   1   1   0  -1   1   2   1  -1   1   1  -1   1   2   1   1   1   1  -1   1   2   2  -1   1   2   1   1   0   0   1   2  -1  -1   2   2   2   2   2   0   1   0   2  -1   1   1   1   2   2   0   0   1   0   1   1   1   1   2   1   0   1   1   1   2   1   1   1   1   1   2   2   0   2   0   0   1   1   2   1   1   0   2   1   1   1   2   1   0   2   2  -1   2   1   2   1   1   1   1   1   2  -1   0   0   1   2   0   1   2   1   1   0   1   1   0  -1   2   0   0   0  -1   1   1  -1  -1   1   0   1   0  -1  -1   1   1  -1   1   1   2   0   0   2   2   1   0   1   1   1   1  -1   2   2   0   0  -1   2  -1   2   0   1   1   2   1   1   1   1   2   0   1   2   1   1   1  -1   1   1  -1   2   1   1   2   2  -1   2   0   0  -1  -1   2   1   0   0   2   0   0  -1  -1   2
PZA02854_13            2  -1   1  -1   1   1   1  -1   1  -1  -1  -1  -1   2   1   1  -1  -1   1  -1   2   1   1  -1  -1   1  -1   2   1   1   1  -1  -1   1   0   1   1   1   1  -1   1   2  -1   1   1   1   0   1   2   1  -1  -1   1   2   1  -1   0   1   2   1   2   2  -1  -1  -1  -1   2   1  -1   0   1   1  -1   1   1  -1   2   2   1   1   1   1   0  -1   1   2   2  -1  -1   1  -1  -1   2   1   2   2   1   2   2  -1  -1   1  -1   2   1  -1   1   1   2  -1   1   1   0   0   2   2   1   1   1   1  -1   1   1   2   1   1   2   1   1   2   1   1   1   1   1   2   1   0   0   1   2   0  -1   0   1   0  -1   1   2   1   2   0  -1   1  -1   2   1   2  -1   1   0   1   2   1   2   0   1   2   2   1  -1   2   1   2   1   1   0   1   0  -1  -1   1   2   0   1   2   1  -1  -1  -1   2   1  -1  -1   1  -1   2  -1  -1   1   1   1   2   1   1   0   2   1  -1   1  -1  -1  -1  -1   1   0   2   2   2  -1  -1   1   2  -1   1  -1  -1   2  -1  -1  -1  -1   1  -1  -1  -1   1  -1  -1  -1   2   2  -1  -1   0   1   1   1   1  -1   1   1   2   1   0  -1  -1   1  -1   1   1  -1  -1   2   1   0   2  -1   2   1   1   1   2
PHM3435_6              1   1   1   1  -1   0   1   1   1   2   1  -1  -1  -1   1   1  -1  -1   0   1   2   1  -1   1   1  -1  -1   2   2   0   2   0  -1   2   1  -1   1   1   1   1   1   2   1   1   2   1  -1  -1   2  -1  -1   0   0   2   1   0  -1   1  -1  -1   1   1   1   1  -1  -1   2   0  -1   0  -1   1  -1  -1   2   1   2   2  -1   1  -1   2   1  -1   1   2   1   2   0   1   1   0   2   1   1   2   2   2  -1  -1   1   1   1   2   1   1   1   1  -1   0   1  -1   1   0   2   2   2   1   2   1   0   2   2   1   1   1   2   1   2   1   1   0   1   1   1   2  -1   1   1   0   2   0   0   0   1   1   0   0  -1   1   1   0   2   0   1   2   1   0   1   1   0   2   1   1   2   0   1   2   2   1   0   0   0   2   1   2   1   1   1  -1   0   1   1   1   0   2   2   2   0  -1   2  -1   2  -1   2  -1  -1  -1  -1   0   2  -1   0   2   1   2   2  -1   2   2  -1   0  -1  -1  -1  -1  -1  -1   2   2  -1  -1   0   0  -1   2  -1   2   2   2  -1  -1  -1   1   1   2   2  -1   1  -1   1   2  -1   0   1  -1   2   2  -1   0  -1   2   1   2   0  -1  -1   0   0  -1  -1   2  -1   1   1  -1  -1  -1   2   1   1  -1   1
PZA00424_1             1   1  -1   1  -1   0   1   1   1   2   1   2   0  -1   0   1  -1  -1   0   1   2   1   0  -1   1  -1   0   0  -1  -1  -1   1   1   2   1   0  -1   1  -1  -1   1   1   1   1   1   2   0  -1   1   1   0   0  -1  -1   1   1   0   1   1   0   0   1   2   1  -1   0   2   1   1   2   2   2   2  -1   1   1   1   1   1   1  -1  -1   2  -1   1  -1   1   2  -1   1  -1  -1   1  -1   1   2   2  -1   2  -1   1   1   1   2   0   1   1  -1   2   1   0   1   2   0   2   1   2   0   2   2   0   1   1   1   2   1   2   2   2   1   0   0   1   1   1   2   0   1   2   0   2   0   0   0   0   1   0   0   1   1   2   1   2   0   1   2   1   0   1   1   1   2   0   1   2   0   1   1   1   1   1   0   0   2   1   2   1   1   2   0   0   1  -1   2   0  -1   2  -1   1  -1   1   0  -1  -1   2   1   2  -1   0   0  -1   1   1   0   1   2   2   0   2   0   2   0  -1   2   1   0   1   1   2  -1  -1  -1   0   1  -1   0   1   2  -1   1   1  -1  -1   1   1   0  -1   0  -1   0   0   1   2  -1   1   0  -1   2   2   0  -1   2   1   2   0   2   0   2  -1   1   0  -1   0  -1  -1   2  -1   0   0   1   2   0  -1
PHM4968_10             2   2   1   0   2   0   1   2   1   1   1   1   1   2   1   1   0  -1   1   1   0   1   1   0   2   0   1   0   2   1   2   1   2   1   1   2   1  -1   2   1   1   1   0   2   1   1   0   1   1   1   1   2   0   0   0   1   2   1   1   1   1   2   1   0   2   0   0   1   2   1  -1   1   0   1  -1   0   2   1   2   1  -1   1   2   1   2   1   1   1  -1   0  -1   1   1   0   1   0   0   0   1   2   2   0   1   2   0   0   1   2   0   2   0   1   1   1   0   2   1   2   0   0   0   2   0   1   0   1   0   1   2   2   1   1   0   1   0  -1  -1   0   2   1   0   1   1   2   2   1   2   0   1   1   2   1   1   1   1   1   1   2   1   1   2   2   1   0   1   0   1   1   1   1   2   0   0   1   1   1   1   2   2  -1  -1   2   2   0   0   0   2   1   2   2   1   0   0   1   0   1   2   2   0   1   1   2   2   1   0   1   2   0   2   2   0   1   0   1   0   1   2   0   1  -1  -1  -1   2   1   2   2   2   2   2  -1   2   1   1   1   1  -1   2   0   1   2   0   1   1   2   1   2   1   2  -1   2  -1   1   1   2   2  -1  -1   2   2   2  -1   1   0   1   2   1   1   2   2   2   1   2   1
PZA00717_15            2   2   1  -1   2  -1   1   2   1   1   1   1   1   2   1   1  -1  -1   1   1   0   1   1  -1   2  -1   1   0   2   1   2   1   2   1   1   2   1  -1   2   1   1   1   0   2   1   1  -1   1   1   1   1   2  -1  -1  -1   1   2   1   1   1   1   1   1  -1   2  -1  -1   1   2   1   1   1  -1   1   1   0   2   1  -1   1  -1   1   2   1   2   1   1   1   2  -1  -1   1   1   0   1   0   0   0   1   2   2  -1   1   2   0   0   1   2   0   2   0   1   1   1   0   2   1   2   0   0  -1   2   0   1   0   1   0   1   2   2   1   1   0   1   0   1  -1   0   2   1   0   1   1   2   2   1   2   0   1   1   2   1   1   1   1   1   1   2   1   1   2   2   1   0   1   0   1   1   1   1   2   0   0   1   1   1   1   2   2   1   2   2   2   2   0   0   2   1  -1   2   1   0   0   1   0   1   2   0   0   1   0  -1   2   1   0  -1   2   0   2   2   0   1  -1  -1   2   1   2   2   1   0  -1  -1   2   1  -1   2   2  -1   2   2   2   2   1   1   1   2  -1   0   1  -1   0   0   1   2   1   2   1   2   1   2   1   1  -1   2   2   2   1   2   2   2   1   1   0  -1   2  -1  -1   1   2   2   1  -1   1
PZA01257_1             2   2   1   0   2  -1   1   2   1   1   1   1   1   2   1   1   0   0   1   1   0   1   1   0   2  -1   1   0   2   1   2   1   2   1   1   2   1  -1   2   1   1   1   0   2   1   1  -1   1   1   1   1   2  -1   0   0   1   2   1   1   1   1   1   1   0   2   0  -1   1   2   1   1   1  -1   1   1   0   2   1   1   1   1   1  -1   1   2   1   1   1   2  -1  -1   1   1   0   1   0   0  -1   1   2   2   0   1   2   0   0   1   2   0   2   0   1   1   1   0   2   1   2   0   0   0   2   0   1   0   1   0   1   2   2   1   1   0   1   0   1   1   0   2   1   0   1   1   2   2   1   2   0   1   1   2   1   1   1   1   1   1   2  -1   1   2   2   1   0  -1   1   1   1   1   1  -1  -1  -1   1   1   1   1   2   2   1   2  -1   2   1   0  -1   2   1   2   2   1   0  -1   2   0   1   2  -1   0   1   0   2   2   1   0  -1   2   0   2   2   0   1   0   1   1  -1   2   2   1  -1   2   2   1   1  -1   2   2   2  -1   2   2   2   1   1   1   2   2   0   1   2  -1  -1   2   2   1   2   1   2   2   2   1   1   1   2   2   0   1   2   2   2  -1   1  -1   2  -1   1   1  -1  -1  -1   1  -1   1
PZA02019_1             2   2   1  -1   1  -1   2   2   1   1   1   1   1   2   1   1  -1   0   1   1  -1   1   1  -1   2  -1   1  -1   2   1   1   1   2   1   1   2   1  -1   2   1   1   1  -1   2   1   1  -1   1  -1   1   1   2  -1  -1  -1   1   2   1   1   1   1   1   1  -1   2  -1  -1   1   2   1   1   2  -1   1  -1   1   2   1   2   1  -1   1   2   1   2  -1  -1   1   1  -1  -1   1   1   0   1   1   0   0   1   2   2  -1   1   2   0   0   1   2   0   2   0  -1  -1   1   0   2   1   2   0   1   0  -1   0   1   0   1   0   1   2   2   1   1   0   1  -1   1   1   0   2   1   0   1  -1   2   2   1  -1   0   1   1   2   1   1   1   1   1   1   2   1   1   2   2   1  -1   1   0   1   1   0   1   2   0   0   1   2   1   1   1  -1  -1  -1   2   2   0  -1   0   2   1   1   2  -1  -1   1   1   0  -1  -1   1   0   1   0   2   2   1   0   1   2   0   2   2   0   1  -1  -1   2   2   2  -1   1  -1  -1   0   2  -1   2   2   2   2   2   2   2   2  -1   1   1   2  -1  -1   1  -1   0   1   1   2   1   2   1   2   2   2  -1  -1  -1   2   2   0   2   2   2   2   1   1  -1  -1   2  -1   1   0   2   2  -1  -1   1
PHM4134_8              2  -1   1   0   1  -1  -1   2   1   1   1   1   1   2   1   1   0  -1   1   1   0   1   1  -1   1   0   1   0  -1   2   1   1   2   1   1   2   1  -1   2   1   1   1   0   2   1   1  -1   1   1  -1   1   2   0   0  -1   1   2   1   1   1   1   1   1   0  -1   0  -1   1   2   1  -1   2  -1   1   1   1   2   0   2   1   2   0   2   1   2   2  -1   1   1  -1  -1   1   1   0   1   1   0   0   1   2   2   0   1   2   0   0   1   2   0   2   0   1   1   1   0   2   1   2   0   1   0   2   0   1   0   1   0   1   2   2   0   1   0   1   0   1   1   0   2   1   0   1   1   2   2   1   2   0   1   2   2   1   1   1   1   1   1   2   1   1   2   2   1   0   1   0   1   1   0   1   2   0   0  -1   2   1   1   1   2   1   2  -1   2   1   0   0   2   1   1   2   2   0  -1   1   0   1   1  -1   0   1  -1   2  -1   2   0  -1   2   0   2   2  -1   1   0   1  -1   2   2  -1   1   1   0  -1   1   2  -1   2  -1   2   2   2   2   1   1   1   1   2   0  -1   0   2   0   0   2   2  -1   2   0  -1   0   2  -1   1   1   1   2   1   2   2   2   2   1   1   1   2   2  -1   0  -1   1   2   1   2   1
PHM934_19              2   2   1   0   1  -1   2   2   1   1   1   1   1   2   1   1   0   0   1   1   0   1   1   0   1   0   1   0   2  -1   1   1  -1   1   1  -1   1  -1   1   1   1   1   0   2   1   1   0   1   1   0   1   2   0  -1  -1   1   2   1   1   1   1   1   1  -1   1   0  -1   1   2   1  -1   2  -1  -1   1   1   2   0  -1   0  -1   1   2   1   2   2   1   2  -1   0  -1   0   1   0   1   1   0   0   1   2   2   0   1   2   0   0  -1   2   0   2  -1   1   1   1   0   2   1   1   0   1   0  -1   0   1   1   1   1   1   2   2   0   1   0   1   0   0   1   0   2   1   0   1   1   2   1   1   2   0   1   2   2   2   1   1   1   1   1   2   1   1   2   2   1   0   0   0  -1   1   0   1  -1   0   0   1   2   1   1   1   2  -1   2   1   2  -1   0   0   2   1   1   2   2   1  -1   2   0  -1  -1  -1  -1   2   0   2   2  -1   0   1   2   0   2   2   0   1   0  -1   2  -1   2   2   1  -1  -1   1   2   0  -1  -1   2   2   2   2   2  -1  -1   1   1   2   0  -1   0   2   0   0   1   2  -1   2   0  -1   0   2   1  -1   0   1   2   0   2   2   2   2  -1  -1   2   2   2  -1  -1  -1  -1   2  -1  -1   1
PZA01049_1            -1  -1   1  -1   1   0   1   2   1   1   1   1   1  -1   1   2   0  -1   1  -1  -1   1   1  -1   1   0   1  -1   2  -1  -1   1  -1  -1   1   2   1   0   1   1   1   1   0   2   1   1   0   1   1  -1   1   2   0   0  -1   1  -1   1   1   1   1   1   1   0   1  -1  -1   1  -1   1   0   2  -1  -1  -1   1   2   1  -1  -1  -1   0  -1  -1   2   2   1   2   1  -1   1  -1   1   1  -1   1   0   0   1   2   2  -1   1   2   0   0   1   2   0   1   0   1   2   1   0   2   0   1   0   1   0   2  -1   1   1   1   1   1   2   2   0   1   0   1   0   0   1   0   2   1   0   1   1   2   0   1   2   0   1   2   2   2   1   1   0   1   1   2   1   1   2   1   2   0   0   0   1   1   1   1   2   0   0   1   2   2   1   1   2   1   2  -1   2   1   0   1   2  -1   0   2   2   1   2   1   0   1  -1   1   0   1  -1  -1   1   1   0   1   2   0   0   2   0   1  -1   1  -1   1   2   2  -1   2   0   1   2   2  -1   2   1   2   2   2   2   2  -1   1   1   1  -1   0   0  -1   0   2   1   2   1  -1  -1   1   1   2   1   1   1   1   2   0   2   1   2   2   1   0  -1   2  -1   0   2   2   1   2   2  -1   2
PZA00951_1             2   2   2   0   1   0   1   2   0   1   1   1   1   2   1   1   0   1   1  -1   1   2   1   0   1   0   2   0   1   2  -1   1  -1  -1   1  -1   1  -1   1   1   1   1   1   2   1   1   0   1   1   1   1   2   0  -1   1   1   1   1   1   0   2   0   0   0   1   0   0   1   1   1   0   1   0   1   1   1   2   1   1   0   1   1   1   1   2   1   0   1   1   0   0  -1   1   1   1   1   0  -1   1   2   1   0   1   2   0   1   1   2   1   1   0   1   2   1  -1   2   0   2   0   1   0   2   0   2   1   1   2   0   2   2   1   0   0   2   1   0   1   1   1   2   1   1   1   2   0   1   2   0   1   2  -1   2   1   1   0   1   1   2   1   1   1   1   2   0   0   1   1   0   1   2   2   0   1   1   1   2   1   2   1   1   2   0   2   0  -1   1   2   1   0   2   2   1   2   2   2   1  -1   0  -1   2  -1  -1   1  -1   0   1   2   0   0   2   0   1  -1  -1   0   0   2   2   1  -1  -1  -1   0   2   2  -1   1   2  -1   0   2  -1  -1   1   0   1  -1   0   0  -1   1   0   2   0   2   0   0   1   0   2   1  -1   1   1   1  -1   2   0   2   1   2   0   2  -1   2   2   0  -1   1   2   2  -1   2
PZA00706_16            2   2   2   0   1   0   1   2  -1   1  -1   1   1  -1   1   1  -1   1   1   0   1   2   1   0   1   0   2   0   1   2   0   1  -1   2   1   2   1   0   1  -1   1   1   1   2   1   0   0   1   1   1   1   2  -1  -1   1   1   1   2   1   0   2   0   1   1   1   0   0   1   2   2  -1   1  -1   1   1   1   2   1   2  -1  -1   1   1   1   2   1  -1   2  -1  -1  -1   0   1   1   1   1   0   0   1   2   1   0   1   2   0   2   1   1   2   1   0   1   2   2   0   2   0   2   0   1   0   1   0   2   1   1   2   0   1   2   1   0   0   1   1   0   1   1   1   2   1   1   1   2   0   1   1   0   1   2   2   2   1   1   0   1   1   1   1   1   1   1   2   0  -1   1   1   0   1   2   1   0   1   1   1   2   1   2   2   1   2  -1   2   1   0  -1   2  -1   0   2   2  -1   2   1   2   1  -1   0   0   2   2   2   0   2   0   1   2   0   2   2  -1   1   0  -1  -1   0   2   2  -1   0  -1   2   1   2   1   1   2  -1   1  -1   2   1   1   1   0   0   1   0   0   0  -1   0   1   1  -1   0   1   1  -1   2   1   1   2   2   1  -1   1   0   2   1   0   0   2   2   2  -1   0   1   0   2   1   1  -1
PZA01316_1             2   2   2   0   1  -1   1   2   0   2  -1   1   1   2   1   1   0   1   2   0   1   2   1   0   1   0   2  -1   1   2   0   1  -1  -1   1   2  -1   1   1  -1   1   1   1   1   1   0  -1   1   1   1   1   0  -1  -1   1   1   1   2   1   0   1  -1   1   1   1   1  -1   1   2   2   1   1   2   1   1   1   2  -1   1   0  -1   1   1   1   2   1   0   2  -1   1  -1  -1   1   1   1   1   0   1   0  -1   1   0   1   1   0   2   1   2   2   1   0   1   2   1   1   1   1   2   0   0   1   0   0   1   1   1   2   0   1   2   2   0   0   1   1   0   2   1   1   2   1   1   0   2   0   1   0   1   1   2   2   2   1   1   0   1   1   1   1   1   0   1   1   0  -1   1   1   0   1   2   1   0   1   1   1   2   1   2   2   1   2   0   1   0  -1   0   2  -1   0   2   2   1  -1   0   2   1   0   0   0   2   0  -1  -1   2   0  -1   2   0   1   2   1   1  -1   1   2   0   2   2   2   0  -1   0   2  -1   0   2  -1   1   2  -1   2  -1   1   1   0   0   2   0   0  -1  -1   0   2   1   1   0   1   0   0   2   1  -1   2   2  -1  -1   1  -1   2   1   1   1  -1  -1   2  -1   0  -1   0   2   1  -1   2
PHM3312_23             1   1   2   0   2   0   0   2  -1   1   0   1   2   2   1   1  -1   1   1   1   1   2   0   1   1   1   2   0   2   2   1   2   1   0   1   2   1   1  -1   0   1   1   1   1   1   0   1   1   1   0   1   0   0   1   1   1   1   1   0   1   1   0   1   2   2   1   0   1  -1   1  -1   1   1   1   2   0   0   0   1   0   1   2   1   1   2   1  -1   1  -1   1  -1   1   1   1   2   1   1   1   0   1  -1   0   1   2   0   2   0   1   2  -1   1   0   2   1   1   1   1   2   0   0   1   0   1   1   1   0   2   1   1  -1   1   0   2   0   1   0   2   1   2   1   1  -1   1   1   1   1   0   2  -1   2   1   1   2   1   1   1   2   0   0   1   0   2   1   1   2   2   1   1   1   1   1   2  -1   2   0   2   1   2   2   1   1   1  -1   1   2   1   2   0   0   2   1   1   2   2   2   0   0   1   0   2   0   2   1   2   1   1   1  -1   0   0   1   1   0  -1   2   0  -1   2   2   2   2   0   0  -1   1   2   2   1   0   0   0  -1   2   1   0   0   2  -1  -1  -1  -1  -1   1  -1  -1   1   1   0   0   2   2  -1   2   2   0   2   1   1   1   0   2  -1   0  -1   2   1   1  -1   0   0   1  -1  -1
PZD00036_2             1   0   2   1   1  -1   0   0   1   1   1  -1   1   2  -1   2  -1  -1   0   2   2   1   1  -1   0   1   1  -1  -1   2   1   1  -1   1   1   1   1   2   2   1   2   1   1   1   1   1   1  -1   1   2   1   1   1   2  -1   1   2   1  -1   2   2   1  -1  -1   1   1   1   0   2  -1  -1  -1   1  -1   1   1   1   1   1  -1   0   1   1   1   1   2   2   1  -1  -1  -1   1   2  -1   2   1   0   2   0   1   1  -1   1   1  -1   1   1   1  -1   1   1   1   0   0   1   1   2   2   2   0   1   0   0   1   1   1   2   0   1   2   0   0   1   0   2   1   1   1   1   1   0   1   0   1   0   2   1   2  -1   0   1   2   0   1   1   2  -1   1   1   1   1   1   0   0  -1   1   2   1  -1   2   1   1   1   1   0   1   1   2   2   1   2   1  -1  -1   2   1   1  -1  -1   1   2   0   0   2   2   0   2   0   0  -1  -1  -1   2   2   0   0   0   1   0   0  -1   2  -1  -1   0   0   0   0   0   2  -1   0   0   2  -1  -1   2   2   0   1  -1  -1  -1   1   0   0  -1   0   0   0  -1  -1   2   0  -1   2   1  -1   0  -1   1   1  -1   2   0  -1   0   2   2  -1   2   0   2   1   1   0   1   2  -1   1   1  -1   1
sh1_12                 1   1   2   1   2   1  -1   0   1   1   1   0   1   2   2   1   2  -1  -1   2   2   2   1  -1  -1   1   1   0   0   1   1   1  -1   1   1   1   1   2   1   1   2   2   1   1   1   1   1   0   0   2   2   1   1   2   1   1  -1   1  -1   2   2   1   1   2   1   1   2   0   1   0   0  -1   1   1   0   1   1   1   1   0   0   0   1   1   2   2   2   1  -1   1   2   1   2   1   2   1   1   2  -1   1   1  -1   1   1   1   0  -1   1   2   1   1   1   1   1   1   1   2   1   2   0   2   0   0   1   1   2   2   0   1   2   1   0   1   0   2   0   1  -1   1   1   0   1   0   1  -1   2   1   2   0   0   1   1   0   0   1   2   0   1   1   1   2   1   0   0   2   1   2   1   1   2   2   1   1  -1   1   1   1   2   2   1   2  -1   1   2   2  -1   1  -1   1  -1   2  -1   2   2   2   0  -1   0  -1   1   0   1   2   2   0   0   0   1  -1   0   0   1   0   0   0   0  -1   0   0   0   2   2   0   2  -1   0   2  -1   0  -1   2  -1   1   1   0   1   0   0   0   0   1   0   1   0  -1   2   1  -1   2   1  -1   1   1   2  -1   2   1   1   2  -1   1   0   2   0   2   0   1   2   1   1   1  -1  -1
PHM1218_6              1   1  -1   1  -1   1  -1  -1   1   1   1   0   1   2   2   1  -1   2   0  -1   2   2   1  -1   0   1   1  -1   0   1  -1   1   0   1   1   1   1   2   1   1   2   2   1   1   1   1   1   0   0   2   2   1   1   2   1   1  -1   1   0   2   2   1   1  -1   1   1   2   0   2   0  -1  -1   1   1   1   1   1   1   1  -1   0   1   1   1   2   2   2   1   2   1   2   1   2   1   2   1   1  -1  -1   0   1   0   1   1   1   0   1   1   2   1   1   1   1  -1   1   1   2   1   2   0   2   0   0   1   1   2   2   0   1   2   1   0   1   0   2   0   1   1   1   1   0   1  -1   1   0   2   1  -1   0   0   1   1   0   0   1   2   0   1   1   1   2   1   0   0   2   1  -1   1   1   2  -1   1   1   1   1   1   1   2   2   1   2   1   1   1  -1  -1   1   1   1   1   2   1   0   2   2   0  -1   0  -1   1   0   1   2   2   0   0   0  -1   0   0   0   1   0   0   0   0   1   0   0  -1   2   2   0   2  -1   0  -1   2   2   0  -1  -1  -1   1   0   1  -1   0   0   1   1   0   1   0  -1  -1   1   1   2   1  -1   1   1   2   1  -1   1   2   2  -1   1   0  -1  -1   2   0  -1  -1   1   1   1   0   2
PZA03416_7             1   1   2   1  -1   1   0   1   1  -1   1   0   1   2   2   1  -1   1   1   1   2   2   2   1   0   2   1   0   1   1   2   1   0   1   1   1   0   2   1  -1  -1  -1   1  -1   1   1   1   0  -1   2   2   0   1  -1   1   0   2   1   1   1   0   1   1  -1   1   1   2   0   2   0  -1  -1   1   1   0   1   1  -1   1   0  -1   1   1   1  -1  -1   2  -1   2   1  -1   1   2   1  -1  -1   1   1   0   1   2   1   1  -1   1   0  -1   1  -1   2   1   1   1   1   1   1   2   1   2   0   2   0   0   1   1  -1   1   1   1   2   1   1   1   0   2   0   1   1   0  -1   0   1   0   0   0   2   0   1   1   0   2   1   0   0   0   2   0   1  -1   1   2   0   0   0   1   1   0   1   1   2   1   1   1   2   2   1   1   2   2   1   2   0  -1   2   2   1   1   0  -1   1   1   1   2   2   2   1   0   0   2  -1   0   0   2   1   1   1   0  -1   0   0   0  -1  -1   0   0  -1   2  -1  -1  -1  -1  -1   0   1  -1   0  -1   2  -1  -1   0  -1   1   1   0  -1   2   0   0  -1  -1  -1   2   0  -1  -1   1   0  -1   0  -1  -1   0   2   2  -1   0   0   2  -1  -1   0  -1  -1   2   0  -1  -1  -1  -1   1  -1  -1
PZA01999_3            -1   2  -1  -1   1  -1  -1   1   1   1  -1   0   1  -1   1   1  -1   0   1   1  -1  -1  -1   1   0  -1   1  -1   1   1  -1   1  -1   1   1   1   0  -1   1   0   2  -1   1  -1   1   1   1  -1  -1   2   1   0   1  -1   1  -1   2   1   1   1   0   2   1  -1   2   1   2   1   1  -1   1   2  -1   1   1   1   1   0  -1   1  -1   1   1   1   1  -1   2   1   2   1  -1   1   1   2   2   2   1   1   0   1   2   1   1   2   2   0   0  -1   2   1   1   1   1  -1   1   1   2   1   1   0   2   1   0   1   1   1   1   1   1   2   1   2   1   0   1   1   1   1   0   1   0   1   0   0   0   2   0   0   1   0   2   1   0   0   0   2   0   0   1   0   2   0   0   0   0   1   0   2   1   2   1   1   1   2   2   1   1   2   1   1   2   1   1   2   2   2   1   2   1   1   1   1   0   2   1   1  -1  -1  -1   2  -1  -1   2  -1   1   1   0   0   0   0   0   1   0   1   1   0   2  -1   2   1   1  -1   2  -1   2   0  -1   2   1   0   0   2   1   0   0   1  -1   0   1  -1   1   0  -1   0   1  -1   2   2   2   0   1   1   1   2   2   1   2   0   2   2   1   0   0  -1   2   0   2  -1   1   1   1  -1   2
PZB00959_1             0  -1   2   2   1  -1  -1   1   1   1   0   0   1   1   1   1  -1  -1   1  -1   1   2   2   1  -1   2   1  -1   1   1   2   1   0   1   1   1   0   1   1  -1   2   2   1   2   1   1   1  -1   0   2   1   0   1   1   1  -1  -1   1   1   1   0   1   1   2   2   1   2   1  -1   0  -1   2  -1   1   1   1   1  -1  -1  -1  -1  -1   1  -1   1   2   2   1   2  -1  -1   0   1   2   2   2   1  -1  -1   1   2   1   1   2   2   0   1   0   2   1   1  -1   1   1   1   1   2   1   1   0   2   1  -1   1   1   1   1   1   1   1   1   2   2  -1   1   1   1   1   0   1   0  -1   0   0  -1   2  -1   0   1   0   2   1   0   0  -1   2  -1  -1   1   0   2   0   0   0  -1   1  -1   2   1   2   1   1   1   2   2   0   1   2   1  -1   2   1  -1   2   2  -1   1  -1  -1  -1   1   0   2   2  -1   1  -1  -1  -1   1  -1  -1   2   1   1  -1   0   0  -1   0  -1  -1  -1  -1  -1   0   2   0   2   2  -1   2   2  -1   2  -1  -1  -1  -1  -1  -1  -1   1   0  -1   1  -1  -1  -1  -1  -1  -1   2   0   2  -1   1  -1  -1  -1  -1   1  -1   2   2  -1  -1  -1   2   1  -1  -1   0  -1   2   0   2  -1  -1   1   1  -1   2
PZB01899_1             0  -1   2  -1   1   0   0  -1   1   1   0   0   0   1   1   1   0   0   1   0   1   2   2   1   0   2   1   0   1   1   2   1   0   1   1   1   0  -1   1   0  -1  -1   2  -1   1   1   1   0   0   1   1   0   1   1   1  -1   2   1   1   1   0   1   1   1   2   1   2   1  -1   0  -1   1  -1   1  -1   1   1   0   1   1   0   1   1   1  -1  -1  -1   1   2   1   1   0   1  -1  -1   2   1   1   0  -1   2   1   1   2   2   0   1   0   2   1   1   1   1   1   1   1   2   1   1   0   2   1   0   1   1   1   1   1   2   1   1   2   2   0   1   1   1   1   0   1   0   1   0   0   0   1   0   0  -1   0   2   1   0   0   0   2   1   0   1   0   2   0   0   0  -1   1   0   2   1   1   1   0   1  -1   2   0   1   2   1   1   2  -1  -1   2   2   2   2   2   0   1   1   1   2   2   1   1   0  -1   1   1   0   0   2   2   1   1   0  -1   0   0   1   0   0   1  -1   1   2  -1   2  -1   0   2   0   1  -1   0  -1   2   0   2   2  -1   1   0   0   2   2  -1   2   1   1   1   2   0  -1  -1   1   0   1   2   0   1   2   1   2   1   1   0   2   1   1   0   0   2   2   0   2   0   1   1  -1   2   2
PHM13183_12            0  -1   2   2   1  -1  -1   1   1   1   0   0   0   1   1   1   1  -1   1   0   1   2   2   1  -1   2   1  -1   2   1   2   1  -1   1   1   1   0   2   1   0   2  -1   2  -1   1   1   1  -1   0  -1   1   0   1   1   1  -1   2   1   1   1   1   1   1   1   2   1  -1   1  -1   0   0   1   0   1   1   1   1  -1   1   1  -1   1   1   1   1   1   2   1   2   1   1   0   1  -1   2   2   1   1   0   1   2   1   1   2   2   0   1  -1   2   1   1   1   1   1   1   1   2   1   1   0  -1   1   0   1   1   1   1   1   2   1   1   2   2   0   1   1   1   1   0   1   0   1   0   0  -1   1   0   0   1   0   2   1   0   0   0   2   1   0   1   0   2   0   0   0   2   1   0   2   1   1   1   0   1   2   2   0   1   2   1   1  -1   1   2   0   2   2   2   1   0  -1   1   1   2   2  -1   1   0   0   2   1   0   0   2   2   1   0   0  -1   0   0   1   0   0   1   0  -1   2  -1   2   2  -1   2   2   0  -1  -1   1   2   2   2  -1   0  -1   0   0   2  -1   0  -1  -1   1   2   2   0  -1  -1   1   0   0  -1   2  -1   2   1   2  -1   1   0   2   1  -1   0  -1  -1   2  -1   2  -1   1   1   1  -1  -1
PZA02325_4            -1   2  -1   2   1   0  -1   1   1   1  -1  -1  -1   1   1   1   1   1   1  -1   1   2   2  -1   1  -1   1   0  -1   1   2   1  -1   1   1   1  -1  -1   1   1  -1   2   1   2   1   1   1  -1  -1   1   1   0   1   1   1  -1   2   1   1  -1   1   1   1   1   2   1  -1   1   1   1   1   1  -1   1   1   1   1   0   1   1   0   1   1   1   2   1  -1   1   2   1   1  -1   1   1   2   2   1   1   0   1  -1   1   1   2   2   0   1  -1   2   1   1   1   1   1   1   1   2   1   1   0   1   2   0   1   1   1   1   1  -1   1   2   2   2   0   1   1   1   1   0   1   0   1   1   0   0   1   0   0   1   0   2   1   0   0   0   2   1   1   1   1   0   0   0   0   1   1   0   2   1   1   0   0   1  -1   1   0   1   2  -1   1   2   2   0   2   2   2   2   0   0  -1   1   0  -1   2   1  -1   0   0   0   1  -1  -1   2   1   1  -1   0   1  -1   0  -1   0  -1   1   0  -1  -1   2   2  -1   0   2   0  -1  -1   0  -1  -1  -1   2  -1  -1   1   0   0  -1  -1   0  -1  -1   0   1   2  -1   1   0   1   0   1   0  -1   1   2   1   2  -1  -1   0  -1   1   1   0  -1  -1   2   0  -1  -1   1   1   0  -1   2
PZA03670_1             0  -1   2   2   1   1  -1   1   0   1   0   0   0   0   1  -1   1  -1   1   0   1   2   2   2   0   2   0   0   2   1  -1   1  -1  -1   0   1   0   2   0   1   2  -1   0  -1  -1   1   1   0  -1   2   1   0  -1   1   1   0   1   2   0   1   0   1   1   1  -1   0  -1   1   2   0  -1   0  -1   0   1   0  -1  -1  -1   1  -1   1   1   1   0   0   1  -1  -1   1   1  -1  -1   0   1   2   1   1   0   0   2   1   0   2   2   0   0   1   0   0  -1  -1   1   1   1   0   2   1   0   0   1   0   0   1   0   1   0   0   0   1   2   2   2   0   0   1   2   1   0   1   0   1   1   0   0   0   0   0  -1   2   2   0   0   0   0   0   1   0   0   1   0   0   1   0   0   0   0   0  -1   1   0   0   1   2   1   0   2   2   0  -1   0   1   0   2   2   0   2  -1   0   0   0   1   2   2   2   1   0   0   0   0   0   0   2   0   0   0  -1  -1   0   0   1   0  -1   1   0   2   0   2   0  -1   1   2   1  -1  -1   0  -1   0   0   2  -1  -1  -1   0   0  -1  -1  -1  -1  -1   0   1   2   0   1   2   1   0  -1   0   0   0   0   0   2   0   0  -1   1   1   1   0   0   2   2   0   2   0   0   0   0  -1  -1
PHM7916_4              0   2   2   2   1   1  -1   1   2   2   1  -1   0   1   1   1   1   1   1  -1   1   2   2   2  -1   2   1   0   2   1   2   1   1   1   0   1  -1   2   2   1  -1   2   1   2   1   1   1   0   1   2   1  -1   1   1   1   0   1   2   1   1   1   1   1   1   2   1   2   1  -1  -1  -1   1  -1   1  -1  -1   1  -1   1   1  -1   1   1   1   2   1   1   1   2   1   1  -1   1   0   1   2  -1   1  -1   1   1   1   1   2   2   1   2  -1   2   1   2   1   2   1   1   0   2   1   1   0   1   2   0   1   0   1   1   1   2   1   2   2   2   0   1   2   2   1   0   1   0   1   1   0   0   1  -1   1   1   2   2   1   0   1   0   2   1   1   1   1   0   1   2   0   1   1   0   1  -1   1  -1   0   1   2   2   0   2   2   1   0  -1   1   0   2   2   2   2   1   0   1   1  -1  -1   2   2   2   0   0   0   1  -1  -1   2   2   1   2  -1   0   0   0   1   1  -1   1   0   2   1   2   2   2   0   2  -1   0  -1   1   2   2  -1   2   1   0   1   0   0   1   2   0  -1   2   0   1   2   0   1   1   1  -1   2   0   1   1   1   1   2   2   0   0   1   2   1   0  -1   2   2   0   2   0   1   1   0  -1   2
PZA02221_20            2   0   2  -1   1   1   2   1  -1   0   1   0   0  -1   1   2   2   2   1   1   1   2   2   1   1   0   1   2   2   2   1   2   1   1   1   2  -1   1   0  -1   1   1   1   1  -1   1   2   1   0   1   0   1  -1  -1  -1   1   1   0  -1   0   1   2   0   1   1   1  -1   1  -1   1  -1   1   1   0  -1   0   2   2   1   1   1   1  -1  -1  -1   0   1   1  -1   1   1   1   1  -1   2   1   1   1  -1   1   1   0   2   2   1   0   1   1   2   1   2   2   2   1   1   2   1   2   0   1   1   1   1   1   1   1   1   0   1   1   2   1   1   1   1   1   0   1   0   1   2   0   2   2   1   2   1   1   1   0   1   1   2   0   1   2   1   1   2   2   2   1   0   1  -1   0   2   2  -1   2   2   1  -1  -1   0   0   2   0   0   1   2  -1  -1   0  -1   1   1   0  -1   0  -1   1   0   2   0   2  -1  -1  -1   0  -1  -1  -1  -1   0   0   0  -1  -1   0   1  -1  -1  -1   1  -1  -1  -1   2  -1  -1   0  -1  -1  -1   0  -1  -1  -1   0   0  -1   1   1   2   0  -1  -1   0   0  -1  -1   0   0   1  -1   1   1  -1   2   1   1   1   1   1  -1   1  -1  -1  -1  -1   1  -1  -1   0  -1  -1   0   1   1  -1  -1  -1
PHM3631_47             2  -1   2   1   1   1   1   1   1   0   1   0  -1   0   2   2   2   2   1   1   1   1   2   1   1  -1  -1   2   2   2  -1   2   1   1   1   2   0   1   1   1   1   1  -1   1   0   1   2   1   0   1   0   1   2   2  -1  -1   0   0   2   1   1   2   1   1   1   2   2  -1   1   1   2   1   1   0   1  -1   2   2   1  -1   1  -1   1   0   0   0   1   1   2   1   1   1   1   2   2   1   1  -1  -1   2   1  -1  -1   1   1   0   1  -1   2   1   2   2   2  -1   1   2   1   2  -1   1   1  -1  -1  -1   2   1   1   0  -1   1   2  -1   1   2   1   2   0   1   0   1   1   0   2   2   1   2  -1  -1   1   0  -1   1   2   0   1   2  -1  -1   2   2   2  -1   0   1   0   0   2   2  -1   2  -1   1  -1   2   0   0   2   0   0   1   2   2   1  -1  -1   1  -1   0   2   1   0   1  -1  -1   0   2   2  -1  -1   0   1  -1   2   1   0   0   1   1  -1   0   1   2  -1   2   1   0  -1  -1  -1  -1   0   0  -1   2   0   0   2  -1  -1   0   0  -1   1   1  -1   0  -1  -1  -1  -1   1   0  -1   0  -1   0   1   0  -1   2   1  -1   1   1   1  -1   1   2  -1   0   1   1   0  -1   0   2  -1   0   1   1   2   0  -1
PHM2828_83             1   0   1   1   2   1   1   1   1   0   1   0  -1  -1   2   2   2   2   1  -1  -1   1   2   1   1   1   1   2   1   1   1   2   1   1   1   0   0   1   1   1   1  -1  -1  -1  -1  -1   1   1   0  -1   0   1   1   2  -1   2   0   0   2   1   1   2   1   1  -1   2   2  -1   1   1   2   1   2   1   1  -1   1  -1   1   2   1   2   1   0   0  -1  -1   1   2   1  -1   1   1   2   1   1   1  -1   1   2   1  -1   2   1   1   0  -1   1   2   1   2   2   2   1   1   1   0   2   0   1   1  -1   1   1   2   1   1   0   1   0   2   1   1   2   1   2  -1   1   1   1   1   0   2   2  -1   2   2   1   1   0   1   1   2   0   1   2   1   1   2   2   1   1   0   1   1   0   2   2  -1   2   2   2   0   2   0   0   2   1  -1   1   2   2   2  -1  -1   1   1  -1  -1   1   0   1   0   2   0   2   2   0  -1   1   2   1   2   1   0   1   1  -1   0   0  -1   2  -1   2   1   1   1  -1   1   0  -1   0   2   2  -1  -1   0  -1   2  -1   0  -1   1   2   1   1  -1  -1   0  -1   2   0   1   0   2   0   1  -1   1   2   1   1   0   1  -1   2   1   2   2  -1   2  -1   0   1   0   2   0   0   1   1   2  -1  -1
PZA01877_2             0   0   1   1   2   0   1   1   1   0   2   1   1   1   2   2   1   2   1   1   1   0   2   0   1   1   1   1   1   2   2   2   1   2   2   0   0   0  -1   1   1   0   1   0   0   1  -1   1   0  -1   0   1   1   2   1   2   0   0   2   2   1   1   1   2  -1   2   2   1   2   1   1   1   2   1   1   1   1   2   2   1   1   2   1   0  -1   0   2  -1   2   1   1   1   1   2   0   1   0   1   1   2  -1   0   1   1   2   0   0   1   1   1   2  -1   2  -1   1   0   0   2   1   1   0   2   2   2   2   1   1   1   1   1   1   1   1   2   1   1   1   1   2   1   1   1   2   2   1   1   2   2   1   0   1   1   1   2   1   2   1   0   2   1   1  -1   2   1  -1   1   1   1   1   2   1   2   1   2   1   0   0   1   1   2   2   1   2   0   2   2   1   2  -1   1   2  -1   2  -1   0   1   2  -1  -1   1  -1   1   1   0   0  -1   0   0  -1   1   0  -1  -1   2   2   2   1  -1   1  -1  -1   0  -1  -1  -1  -1  -1  -1  -1  -1  -1  -1   2   2   1   2   0   0   0  -1   1   0   2   0   2   0   2   1   0   2   1   1   1  -1   1   2   0   2   0   0   0   2  -1   0   1   2  -1  -1   2   1   2  -1   0
PZA01292_1             0   0   1   1  -1  -1   1   1   1   0  -1   1   1   1  -1  -1   1   2   1   1   1   0   1   0   1   1   1   1   1   2  -1   2   1  -1  -1  -1   0  -1   1   1   1  -1   1   0   0   1   1   1   0   0   0   1   1  -1   1  -1   0   0  -1  -1   1   1   1  -1   1  -1   1   1   0   1   1   1  -1   1  -1   1   1  -1   2   1   1   1   1  -1   0   0   1   0  -1   1   1  -1   1   1   0   1   0   1   1   2   1   0   1   1   2   0   0   1   1   2   1   1   2   1   1   0   0   2   1   1   0   2   2   2   2   0   1   1   1   1   1   1   1   2   1   1   1   1   1   1   1   1   2   2   1   1   1   2   1   0  -1   0   1   2   1   2   1   0   2   1   1   1  -1   1   2   1   1   1   1   2   1  -1   1  -1   1   1  -1   1   1   2   2   1   1   0   1   1  -1   1   1   1  -1   2   0   2   0   1  -1   2   0   1   2   1   1   0   0   1  -1   0   1  -1  -1  -1  -1   1   0  -1  -1   0   1   0   0  -1  -1   1  -1   1   0   2   2   0   0   2   2   2   1  -1  -1   0  -1   1   1   0  -1   0   2   2   2   1   2  -1  -1   1   1   1   1   2   0   2   1   0  -1   0  -1  -1   1  -1   1   0  -1   1   1  -1  -1
PZA03605_1             1  -1   0   1   2   0   0   2   1  -1  -1   1  -1   1   1   1  -1   1   2   1   0   0   1   1   1   2   1  -1   1   1   1   1   2   2   2   0   0   2   1   1   2  -1   1   0  -1   1  -1   2  -1   2   1   1   1   2  -1   2   1   1   1   1   2   2   1   2  -1   2   1   1   2   1   1  -1   1   1   2   1   2   2   2   2  -1   2   1   1  -1  -1   1  -1   2  -1  -1   2   0  -1   0   0   1   2   1   0   2  -1   2   2   2   0   1   2   2   2  -1   1   0   1   0   1   2   2   1   1   1   2   2   0   1   1   0   0   0   2   0   1   0   0   1   1   1  -1   1   1   1   0   1   1   1   1  -1   2   1   1   1   0   2   2   2   2   1   0   1   2   1  -1   1   0  -1   1   1   1   0   2   1   2   1   2   1   1   1   1   2   2  -1  -1   1   0   1   1   0   1   1  -1   2   2   0  -1  -1   0   2   2  -1   2   0   0   0   0   2  -1   1   1   1   1   0   1  -1  -1  -1   1   1   0   2   0  -1   1  -1   0  -1  -1   2  -1   0  -1   2   2   2   1   1   2  -1   0   0   0   2   2   2  -1   2   1   2   0   2   1  -1   1   1   1  -1  -1   0   2   0   0   2   0  -1  -1   1  -1  -1  -1   2   0   0  -1  -1
PZA03603_1             1  -1  -1   1   2   0   0   2   1   0   2   1  -1   1   1   1  -1   1   2   1   0   0   1   1   1   2   1  -1   1   1   1   1  -1   2   2  -1   0   2   1   1   2  -1   1   0  -1   1  -1   2  -1   2   1   1   1   2  -1   2   1   1   1   1   2   2   1   2  -1   2   1   1   2   1  -1  -1   1   1   2   1   2   2   2   2  -1  -1   1   1  -1   0   1  -1   2  -1   1   2   0   1   0   0   1   2   1   0   2   1   2   2   2   0   1   2   2   2  -1   1   0  -1   0   1   2   2   1   1   1   2   2   0   1   1   0   0   0   2   0   1   0   0   1   1   1   0   1   1   1   0   1   1   1   1   0   2   1   1   1   0   2   2   2   2  -1   0   1   2   1   0  -1   0  -1   1   1   1   0   2   1   2   1   2   1   1   1   1   2   2   2  -1  -1   0   0   1   0   1   1  -1   2   2   0   2  -1   0   2   2   0   2   2   0   0   0   2   1   1   0   2   1   0   1   2   0   2   0   1   0   2   0   2   2   2   0   0   0   2   2   0   0   1  -1   2   1   1  -1   2   0   0   0   2  -1   2  -1   2   1   2   0  -1   1   0  -1   1   1  -1   2   0  -1   1   0  -1   0   0   2   1  -1  -1   0   2   0   1  -1  -1
PZA01931_17           -1   1  -1   1  -1   0   0   0  -1   2   1  -1  -1   2   2  -1  -1  -1  -1  -1   1   0   1   0  -1   1   1   0   1   0   1   0   1   1   2   1   0  -1   1   1   1   1  -1  -1   1  -1   2   1   1  -1  -1   1  -1   1   1  -1  -1   2   1   1   1   1   1  -1   1   1   0   1  -1  -1   1   1  -1  -1   1   1   1   1   0   1   0   1   1   0   1   1   2   1   1   1   1   2   0   0   1   1   0   2   1   1  -1   1   1   1   0   1   2   0   0   2   2   0   0   0   1   0   2   0   0   1   0   1   2   2   1   1   1   1  -1   1   1   0  -1   1   0   1   1   1   0   1   1  -1   0   1   2   0   0   2   1   1   1   0  -1   0   0   1  -1   1   2   1   1   0   1   0   0   1   0   0   2   1  -1   1   2   1  -1   1   0  -1  -1   0   1  -1   1   2   0   1  -1   1   1  -1   1   2   2  -1   2   1  -1  -1   0   2   0   1   0  -1   1  -1   0   1  -1   2  -1   0  -1  -1  -1   2   1   0   0   0  -1   1   2   0  -1  -1  -1   0  -1   1   2  -1   2   0   0   0  -1  -1   2   2   0   2   2   2   2  -1   1   0  -1  -1   1   1  -1   2   1   0  -1  -1  -1   0   2   1  -1  -1   0   0  -1   0  -1   0   0  -1   2
PZA00680_3            -1  -1   0   2   1   2  -1   0   1   1   1   2   1   1   0   1   1  -1   0   0   1   1   1   1  -1   2   2   1   1   0   1   1   1  -1   1  -1  -1  -1   0   2   2  -1  -1   1  -1   1   1   2   2   1   2   0   2   1   1   1   0   1   0   1   1   1   0   1   1   0   2  -1  -1   1  -1   1  -1  -1  -1   0   2   1  -1   2  -1   1   1  -1   1   1   1   1   1   1   1   2   0   0   0   2   0   1  -1   1   1  -1   2   1   0   1  -1   1   2   1   2   0   1   0   2   2   0   1   0   0  -1   0   2   2   1   1   1   0   0   1   1   2   0   0   0   1   1   0   2   0   2   0   1   1   1   0   1   1   0   2   2   2   0   1   1   1   1   0   2   2   1   1   1   1   2  -1   0   1   2   2   1   2   1   1   0  -1   0   1   1   0   1   2   1   2   0   0  -1   2  -1   1   1   2   2  -1   1   1  -1   1   2   2  -1   1   0   0   1   0   1   0   0   2   0   1   2   2   0   0   1   2   0   0   2   2   2   1  -1  -1  -1  -1   0   1   1  -1   2   1   1   2   0   0   2   0   1   2   0   2   1   1  -1   1  -1   0   1   1   1   1   0   2   2   2   1   0   0   2  -1  -1   2   2   2  -1   2   1  -1   0   1
PZA00309_1             2  -1  -1  -1   2   1   2   2   2  -1  -1  -1   1   1  -1   2   1   1   2   1   1   1  -1   1   1  -1   1   1   1  -1   1   1   1   1   1  -1   1   1   1   2   2   1  -1   2   1   1   1   2  -1   1   1  -1   1   2   1  -1  -1   2  -1   1   2  -1  -1   1   1  -1   1   1   1   1   1   0   1   2   1   1   2   2   2  -1   1   1   2  -1   0   1   1   1   1  -1   1  -1   1   1   0  -1   0   1   2  -1   1   1   0   0   1   0   1   1   2   2   2   1   2   1   1   2   0   1   2   1   1   1   0   2   1   2   1   2   0   2   0   1   2   1   1   1   0   2  -1   1   0   2   1   1   1   1  -1   0   0   1   2   1   1   1   2   1   0   1  -1   1   0   2   2   0   2   2   1   2   0   1   0   0   2   0   1   1   2   1   1   1   0   1   2   0  -1   1   1   2  -1  -1  -1   0   1   2   0   2   2   0   1   0   0   2   0  -1   2   0   1   0  -1   0   2   1  -1   1  -1   1   2   2   1   1  -1   1  -1   0  -1   0   2  -1   2   1   2  -1   1   1   1   1   0   2   0   2   2  -1   1   2   0   1   1  -1  -1   0   0   1  -1   0   1   0   2   1   1   0  -1  -1  -1   2   2   2  -1   0   1   1   2  -1   2
PZA03613_1             2   1   1   1   1  -1   1   1  -1   2   1   2   1  -1   2   2  -1  -1   2   1   2  -1  -1  -1   2   1   1   1  -1   1   2   1   1  -1  -1   1   2   1   1   1   1  -1   2   1  -1   2  -1   1  -1  -1  -1   1   1  -1   1   1  -1   1  -1  -1   1  -1  -1   1   1  -1  -1   1   2  -1   2   1  -1  -1   2   2   1  -1  -1   1   1   2  -1   2  -1   1   2  -1   2  -1   1   2   1   1   0   0   1   1  -1   0   0   2   0   1  -1   2   1  -1  -1   1  -1  -1   2   2   1   2  -1   0   0  -1   1   1   0   1   1   1   1   1   1   2   1   1   1   1   1   0   0   2   1   0   1   2   0   1   1   2   0   1   1   1   2   2   2   1   0   0   0  -1   1   1   1   0   0   1   2   1  -1   1   2   1   1   1   1   0   0   0   2   1  -1  -1   0   1   0  -1   2  -1  -1  -1  -1  -1   1  -1   2   2  -1   2   0   2  -1   2  -1   1  -1   2   1   0   1   2  -1  -1   2  -1  -1  -1   2   1   0   2   2   0   1   0  -1   0  -1   0   2   0   1   2   0  -1   0   1  -1   2  -1   1   2   0   1  -1   2   0  -1  -1   1   1  -1   0   2   1   2   0   0  -1   2  -1   2   0  -1   0   0   1   2   0   2   0   2   1   1  -1  -1
PHM5529_7              2   1   1   2  -1   0   1   1   0   1   1   1  -1   2  -1   1  -1   2   0   1   1   0  -1   1   1   2   1  -1   1   1   1   2   2   1   0   0   1   0   2   1   1   0   2   2   2   0  -1  -1   1   1   2   1   1   1   2   1   2   1   2   1   2   1   2   1   1   1   0   1   2   2   2   1   1  -1  -1   1   1   1   1   1  -1  -1   2   1   2   1   2   2   2   1   2   0   2   2   1   1   1  -1   1   1  -1   2   1   1   0   2   2   1   1   2   1   2   2  -1   2   2   0   2   1   1   0   1   0   1   1   2   1   1   0   0   2   2   1   1   2   2   1  -1   2   1   2   1   2   1   1   2   2   0   1   1  -1   2   2   0   2   0   0  -1   1   2   1   0  -1   1  -1   2   0   1   2   2  -1   0   1   1   0   0   1  -1   0   2   2   1   2   0   1   0   2   0   2   0   1   2  -1  -1   1   2  -1  -1  -1   1   2  -1   2   2  -1   2   1  -1   0   1   1   2  -1   0   2   2   2  -1   0  -1   2   2   2  -1   2   2   1  -1   2  -1   1  -1   1   1  -1   0  -1   2  -1   0   2   2   1   2   1   2   0  -1   2  -1   0   0   2   1   2  -1   0  -1  -1  -1   0   1   0   2   2  -1   2   1   0   0   1  -1   2
 
!*****************************Phenotypic Data******************************************
!-100.0 is resevred for missing phenotype
AvgFv%-Combine	7.5273	23.6189	6.4205	5.4452	1.3470	1.2887	9.9503	31.1304	10.6707	21.3151	7.7309	9.9056	4.7531	8.5654	3.4565	2.7875	2.7064	14.2760	8.8422	2.3321	3.1086	8.4119	4.5131	29.2952	3.6866	14.2001	28.3392	3.3984	27.5672	8.7545	9.0097	3.5375	9.0241	2.1191	1.1347	10.5245	10.8886	14.4616	9.4219	5.2270	22.9755	11.2095	6.7014	1.5762	6.5144	2.1718	8.8350	4.2899	22.4260	5.3202	2.2753	2.0144	10.9777	6.3470	1.4888	1.3336	5.4422	11.0074	2.8794	13.9006	9.0283	8.7253	4.0963	10.0707	5.6626	26.8962	26.5037	6.3570	23.4151	1.1682	1.1391	8.2253	14.2367	12.4087	11.2233	18.3439	24.2196	10.3458	13.4645	11.1614	7.0347	21.2319	23.1365	8.3578	5.5017	5.0437	4.1727	5.5798	6.3971	5.2375	11.1443	15.1909	9.7437	0.5639	5.0059	41.3483	27.5600	16.3366	2.0050	5.6073	5.1937	21.0795	1.5803	15.5166	5.4991	11.5126	9.4414	2.6614	9.6993	4.3315	19.2357	3.9250	11.8889	30.4094	11.7902	4.9891	23.7511	11.7055	17.7863	10.7870	7.2161	3.1212	24.8396	7.2230	7.2373	3.2202	11.8855	1.8907	3.3289	5.8503	3.6367	11.8147	6.4113	4.2914	6.6570	2.3152	25.1919	10.8823	16.9606	4.8781	0.8462	7.1939	13.2340	3.7057	4.8112	5.5458	5.4763	10.5843	7.5607	3.1997	14.1553	17.4706	2.9904	14.6422	23.7874	3.9831	5.0436	9.9708	5.0845	7.0050	12.4162	12.3764	2.2387	6.6821	1.6390	8.7348	22.0553	22.4534	1.6164	9.2839	8.5945	13.3686	4.3485	5.6667	5.0731	2.7995	4.8987	1.9928	9.3349	7.3744	16.0774	5.4404	2.3584	18.8583	7.6103	5.6814	7.3905	5.4366	8.4329	4.2345	38.8481	6.8015	2.6206	8.9891	4.9614	9.4061	3.0393	2.0345	8.3906	7.1275	3.9560	21.9728	27.8515	23.0270	9.5272	2.4557	21.4415	16.6217	10.1981	2.9353	3.4038	2.7154	5.6003	23.4015	2.6323	3.4369	2.5263	3.5000	15.3668	33.1661	22.9189	4.9396	8.7951	6.3921	1.0357	4.3224	6.0535	3.7586	4.5925	3.8819	6.1521	6.8914	4.7537	25.9146	1.7688	10.8317	2.6089	5.8832	15.3931	4.9467	6.8252	4.9213	5.1812	6.8164	7.6964	6.7145	9.3009	6.6744	8.3969	2.1635	9.1445	6.4913	6.5491	13.3155	17.9470	5.1788	10.6311	2.5935	11.0699	18.9850	2.5180	10.5565	2.2011	4.5553	19.5200	21.5145	7.4144	6.3936	1.1863	20.7890	23.5505	6.1328	1.3467
